# Supplementary material for: Comparative Phenotypic, Genomic, and Transcriptomic Analyses of Two Contrasting Strains of the Plant Beneficial Fungus Trichoderma virens
Source: Microbiol Spectr. 2023 Jan 31;11(2):e03024-22. doi: 10.1128/spectrum.03024-22 (PMC10100780; doi:10.1128/spectrum.03024-22)
Supplement: Supplemental file 2 — Table S2. Download spectrum.03024-22-s0002.xlsx, XLSX file, 0.1 MB [file spectrum.03024-22-s0002.xlsx]

## Sheet: Final_results_all
Gene ID	Sol description	GO Terms	Gene position	baseMean	log2FoldChange Gv29-8 vs mock	FoldChange Gv29-8 vs mock	pvalue Gv29-8 vs mock	padj Gv29-8 vs mock	Normalized counts Gv29-8 21 Gv29-8 22 Gv29-8 29 Gv29-8 30	Normalized counts mock 19 Mock 20 Mock 27 Mock 28	Significantly DE Gv29-8 vs mock	log2FoldChange GvW vs mock	FoldChange GvW vs mock	pvalue GvW vs mock	padj GvW vs mock	Normalized counts GvW 25 GvW 26 GvW 34 GvW 35	Normalized counts mock 19 Mock 20 Mock 27 Mock 28 2	Significantly DE GvW vs mock	ratio GvW/Gv29-8
Solyc09g008670	Threonine ammonia-lyase biosynthetic (AHRD V1 **** B1XNT1_SYNP2); contains Interpro domain(s) IPR000634 Serine/threonine dehydratase, pyridoxal-phosphate-binding site IPR005787 Threonine dehydratase I	GO:0004794 – L-threonine ammonia-lyase activity	9:2123903-2128296	65.5962	4.10171	17.1687	1.63959e-29	1.88359e-26	50.86;169.28;309.41;294.23	3.19;2.23;7.69;8.83	Up	1.81993	3.53063	9.40304e-07	5.40986e-05	26.29;25.23;43.53;33.56	3.19;2.23;7.69;8.83	Up	0.205643
Solyc04g005380	Ninja-family protein Os03g0214200 (AHRD V1 ***- NNJA1_ORYSJ); contains Interpro domain(s) IPR012463 Protein of unknown function DUF1675	GO:0005515 – protein binding	4:270777-277347	50.9236	3.65945	12.6358	3.47035e-18	5.64501e-16	35.21;111.79;154.71;374.18	0;2.23;10.77;5.3	Up	1.4639	2.75854	0.000589912	0.008518	21.42;15.77;11.61;40.27	0;2.23;10.77;5.3	Up	0.218311
Solyc10g079150	Nuclear transcription factor Y subunit A-1 (AHRD V1 *-*- B6TAR1_MAIZE); contains Interpro domain(s) IPR001289 CCAAT-binding transcription factor, subunit B	None	10:60881780-60888983	14.0565	3.49698	11.2901	4.81985e-15	4.30066e-13	6.26;28.11;46.49;115.93	0;0;1.54;0	Up	1.3788	2.60052	0.00249603	0.0237035	2.92;3.78;10.16;13.42	0;0;1.54;0	Up	0.230336
Solyc03g007230	Protein phosphatase 2C (AHRD V1 ***- B1B5N6_PHYPA); contains Interpro domain(s) IPR015655 Protein phosphatase 2C	GO:0005975 – carbohydrate metabolic process GO:0008287 – protein serine/threonine phosphatase complex GO:0003824 – catalytic activity	3:1792367-1798761	99.205	3.48897	11.2276	1.26109e-20	3.45972e-18	44.6;107.95;456.11;744.37	7.44;15.62;16.93;12.36	Up	1.23247	2.3497	0.001178	0.0140602	28.24;18.29;52.24;85.01	7.44;15.62;16.93;12.36	Up	0.20928
Solyc01g103920	Ferredoxin I (AHRD V1 ***- Q93XJ9_SOLTU); contains Interpro domain(s) IPR010241 Ferredoxin [2Fe-2S], plant	GO:0005515 – protein binding	1:92300630-92301352	35.8292	3.32457	10.0183	5.51958e-15	4.83121e-13	19.56;74.74;124.25;251.06	3.19;2.23;7.69;1.77	Up	1.26432	2.40214	0.0033865	0.0299503	1.95;17.03;15.96;40.27	3.19;2.23;7.69;1.77	Up	0.239775
Solyc08g067630	Unknown Protein (AHRD V1)	None	8:56706372-56707685	74.4533	3.29701	9.82876	1.59259e-12	8.7123e-11	41.47;170.55;560.31;236.66	1.06;2.23;0;5.3	Up	1.31286	2.48433	0.00495759	0.0391785	3.9;2.52;77.63;72.71	1.06;2.23;0;5.3	Up	0.252762
Solyc01g087820	Subtilisin-like protease (AHRD V1 **-- O82777_SOLLC); contains Interpro domain(s) IPR015500 Peptidase S8, subtilisin-related IPR000209 Peptidase S8 and S53, subtilisin, kexin, sedolisin	GO:0006508 – proteolysis GO:0043086 – negative regulation of catalytic activity	1:82577802-82580712	76.1566	3.18346	9.08481	9.67168e-23	3.62806e-20	115.02;150.11;250.9;259.05	25.53;0;15.39;8.83	Up	1.5231	2.87407	3.86739e-06	0.000171214	37.98;30.27;81.98;69.35	25.53;0;15.39;8.83	Up	0.31636
Solyc03g013440	Amino acid transporter family protein (AHRD V1 **** D7LM67_ARALY); contains Interpro domain(s) IPR013057 Amino acid transporter, transmembrane	GO:0015171 – amino acid transmembrane transporter activity	3:46094157-46099132	58.9689	3.11315	8.65272	9.8677e-18	1.49899e-15	67.29;109.87;189.18;358.19	12.76;6.69;15.39;14.13	Up	1.06047	2.08561	0.00411129	0.0347568	36.03;20.81;39.18;36.91	12.76;6.69;15.39;14.13	Up	0.241035
Solyc07g040990	Protein phosphatase 2C (AHRD V1 ***- A5A6P8_WHEAT); contains Interpro domain(s) IPR015655 Protein phosphatase 2C	GO:0005515 – protein binding	7:51606095-51609375	74.4827	3.05242	8.29602	2.47054e-18	4.16615e-16	64.16;161.61;248.49;359.79	24.46;15.62;9.23;8.83	Up	1.32754	2.50974	0.000177474	0.00351289	31.16;49.19;71.1;52.57	24.46;15.62;9.23;8.83	Up	0.302523
Solyc04g081900	Nucleoredoxin 1 (AHRD V1 **-- A8I9L1_CHLRE); contains Interpro domain(s) IPR017936 Thioredoxin-like	GO:0045454 – cell redox homeostasis	4:65850448-65853211	114.277	2.92911	7.61639	7.33489e-16	7.66038e-14	64.16;166.08;376.75;734.78	23.4;35.69;16.93;19.43	Up	1.01458	2.02031	0.00563358	0.0428709	45.77;56.13;76.18;72.71	23.4;35.69;16.93;19.43	Up	0.265258
Solyc05g008390	RING zinc finger-containing protein (AHRD V1 *--- Q54MR8_DICDI); contains Interpro domain(s) IPR011016 Zinc finger, RING-CH-type	GO:0005515 – protein binding	5:2756135-2760306	55.5711	2.92795	7.61028	1.70834e-17	2.4532e-15	53.21;100.93;137.87;187.89	7.44;13.38;4.62;14.13	Up	1.82699	3.54797	1.5462e-07	1.3292e-05	36.03;26.49;59.49;85.01	7.44;13.38;4.62;14.13	Up	0.466208
Solyc09g064820	Circadian clock coupling factor ZGT (AHRD V1 ***- Q94FM9_TOBAC)	None	9:62469978-62471096	12.8467	2.91654	7.55035	1.7815e-11	8.02594e-10	15.65;29.38;32.06;49.57	0;0;3.08;0	Up	1.66588	3.17307	0.000158858	0.00325329	5.84;4.41;8.71;30.2	0;0;3.08;0	Up	0.420254
Solyc03g007960	Carotene beta-hydroxylase (AHRD V1 **** Q0GGX1_SOLLC); contains Interpro domain(s) IPR006694 Fatty acid hydroxylase	GO:0010291 – carotene beta-ring hydroxylase activity	3:2447878-2450628	22.5732	2.87856	7.35416	4.71684e-13	2.84263e-11	21.91;34.49;83.37;106.34	4.25;0;1.54;8.83	Up	1.28098	2.43004	0.00165897	0.0178526	9.74;15.14;9.43;27.96	4.25;0;1.54;8.83	Up	0.33043
Solyc07g042550	Sucrose synthase (AHRD V1 **** O82691_SOLLC); contains Interpro domain(s) IPR012820 Sucrose synthase, plants and cyanobacteria IPR000368 Sucrose synthase	GO:0016157 – sucrose synthase activity	7:56098558-56104538	225.562	2.83389	7.12996	4.99034e-25	3.16302e-22	176.05;449.7;760.71;852.31	63.81;40.15;64.63;68.89	Up	1.30991	2.47926	2.17927e-06	0.000106346	116.85;151.35;184.28;222.59	63.81;40.15;64.63;68.89	Up	0.347724
Solyc10g078590	Unknown Protein (AHRD V1)	None	10:60494681-60496455	177.096	2.83153	7.1183	3.02484e-25	1.9857e-22	212.83;310.45;401.6;712.39	38.29;42.39;41.55;58.29	Up	1.58356	2.99708	8.59937e-09	1.38207e-06	96.4;105.95;232.89;208.05	38.29;42.39;41.55;58.29	Up	0.421038
Solyc04g072700	Metal ion binding protein (AHRD V1 **-* B6U811_MAIZE); contains Interpro domain(s) IPR006121 Heavy metal transport/detoxification protein	GO:0005515 – protein binding	4:59745136-59747801	136.606	2.76792	6.81126	1.51573e-15	1.5308e-13	50.86;198.66;363.92;835.52	19.14;17.85;49.24;42.39	Up	1.36423	2.5744	9.47018e-05	0.00220861	45.77;69.37;89.24;214.76	19.14;17.85;49.24;42.39	Up	0.377962
Solyc02g081550	ATP-dependent Zn protease cell division protein FtsH homolog (AHRD V1 **** B2XTF7_HETA2); contains Interpro domain(s) IPR001315 Caspase Recruitment IPR003960 ATPase, AAA-type, conserved site IPR005936 Peptidase M41, FtsH IPR006025 Peptidase M, neutral zinc metallopeptidases, zinc-binding site	GO:0004176 – ATP-dependent peptidase activity	2:46018164-46026578	21.1604	2.60553	6.08616	5.4124e-09	1.37601e-07	12.52;49.19;37.67;122.33	6.38;0;0;3.53	Up	1.28598	2.43848	0.00424995	0.0356234	11.69;18.92;11.61;22.37	6.38;0;0;3.53	Up	0.40066
Solyc04g078840	BZIP transcription factor (AHRD V1 **-* Q0PN11_9FABA); contains Interpro domain(s) IPR011616 bZIP transcription factor, bZIP-1	GO:0003700 – sequence-specific DNA binding transcription factor activity GO:0010843 – promoter binding	4:63586395-63591769	150.646	2.59475	6.04086	5.07013e-14	3.75782e-12	149.45;305.97;271.74;702.79	59.56;49.08;29.24;21.2	Up	1.29695	2.45709	0.000179979	0.00354823	109.06;98.38;116.08;174.49	59.56;49.08;29.24;21.2	Up	0.406746
Solyc12g013620	NAC domain protein IPR003441 (AHRD V1 ***- B9N1K9_POPTR); contains Interpro domain(s) IPR003441 No apical meristem (NAM) protein	GO:0045449 – regulation of transcription	12:4461363-4464796	400.586	2.58483	5.99943	9.10976e-18	1.39539e-15	665.09;829.77;824.84;1483.15	195.7;169.54;72.32;79.49	Up	1.01845	2.02574	0.000751332	0.0100901	315.51;222.61;275.7;325.5	195.7;169.54;72.32;79.49	Up	0.337655
Solyc10g081980	Harpin-induced protein-like (Fragment) (AHRD V1 **-- D2CFH8_COFAR); contains Interpro domain(s) IPR010847 Harpin-induced 1	None	10:63017952-63023787	56.9815	2.56417	5.91415	6.09983e-11	2.37544e-09	30.52;85.6;193.18;127.13	4.25;8.92;13.85;12.36	Up	2.09495	4.27212	1.00075e-07	9.73497e-06	9.74;35.95;105.2;180.09	4.25;8.92;13.85;12.36	Up	0.722355
Solyc07g066330	NAC domain protein IPR003441 (AHRD V1 ***- B9HH13_POPTR); contains Interpro domain(s) IPR003441 No apical meristem (NAM) protein	GO:0003700 – sequence-specific DNA binding transcription factor activity	7:67926253-67931631	97.7147	2.56034	5.89846	2.86283e-13	1.86857e-11	310.64;313;262.92;79.95	26.59;51.31;23.08;15.9	Up	1.07997	2.114	0.00225223	0.0220102	51.61;34.68;111.73;92.84	26.59;51.31;23.08;15.9	Up	0.358398
Solyc08g080570	UDP-glucose 4-epimerase (AHRD V1 **** B0M3E8_PEA); contains Interpro domain(s) IPR005886 UDP-glucose 4-epimerase	GO:0003978 – UDP-glucose 4-epimerase activity GO:0042803 – protein homodimerization activity	8:63949839-63953756	270.364	2.54328	5.82914	2.93731e-23	1.17371e-20	483.56;612.59;457.71;496.51	76.58;84.77;93.87;44.16	Up	1.72734	3.31117	1.85223e-11	1.05335e-08	252.21;205.58;357.68;289.7	76.58;84.77;93.87;44.16	Up	0.568038
Solyc08g080390	Cytochrome P450 (AHRD V1 ***- B9I4C8_POPTR); contains Interpro domain(s) IPR002401 Cytochrome P450, E-class, group I	GO:0019825 – oxygen binding	8:63802747-63804953	24.414	2.54093	5.81963	5.63236e-10	1.79813e-08	39.12;43.44;69.74;56.77	10.64;0;0;5.3	Up	1.57461	2.97855	0.000142284	0.00302518	33.11;21.44;26.84;14.54	10.64;0;0;5.3	Up	0.51181
Solyc07g006570	S8-RNase (Fragment) (AHRD V1 **-- Q5XPJ2_MALDO); contains Interpro domain(s) IPR001568 Ribonuclease T2	GO:0033897 – ribonuclease T2 activity	7:1383245-1385320	74.9404	2.47917	5.57575	1.52621e-11	6.96109e-10	128.32;310.45;175.55;62.36	20.21;17.85;6.16;35.33	Up	1.21841	2.3269	0.00100135	0.0124944	62.32;36.58;80.53;57.05	20.21;17.85;6.16;35.33	Up	0.417324
Solyc08g079420	Cytochrome P450 (AHRD V1 ***- B9NEX1_POPTR); contains Interpro domain(s) IPR002401 Cytochrome P450, E-class, group I	GO:0019825 – oxygen binding	8:63073151-63075492	31.8044	2.47711	5.5678	1.82107e-13	1.22165e-11	50.86;58.77;105.81;88.75	5.32;4.46;23.08;7.07	Up	1.04918	2.06935	0.00243619	0.0232396	26.29;15.14;41.35;16.78	5.32;4.46;23.08;7.07	Up	0.371664
Solyc07g065930	BTB/POZ domain-containing protein (AHRD V1 **-- D7KN20_ARALY); contains Interpro domain(s) IPR013089 Kelch related	GO:0005515 – protein binding	7:67648700-67651596	61.8818	2.43603	5.41152	8.00966e-13	4.64434e-11	35.99;83.04;154.71;290.23	17.02;13.38;21.54;14.13	Up	1.31972	2.49618	0.000125706	0.00273337	50.64;35.95;67.47;57.05	17.02;13.38;21.54;14.13	Up	0.461272
Solyc01g109120	WD-40 repeat family protein (AHRD V1 **-- Q1EPE0_MUSAC); contains Interpro domain(s) IPR020472 G-protein beta WD-40 repeat, region	GO:0000166 – nucleotide binding	1:96066919-96069299	13.9563	2.41851	5.34617	6.71767e-09	1.68225e-07	12.52;33.22;46.49;34.38	3.19;0;6.16;0	Up	1.36799	2.58111	0.00125981	0.0147313	17.53;11.98;9.43;13.42	3.19;0;6.16;0	Up	0.482797
Solyc05g012210	Ninja-family protein 1 (AHRD V1 *-*- NNJA1_WHEAT); contains Interpro domain(s) IPR012463 Protein of unknown function DUF1675	None	5:5491072-5497613	49.6239	2.41615	5.33744	3.22338e-11	1.34963e-09	28.95;90.07;129.86;210.28	11.7;8.92;24.62;8.83	Up	1.30842	2.4767	0.000376338	0.00609481	36.03;42.25;54.41;40.27	11.7;8.92;24.62;8.83	Up	0.464024
Solyc01g106000	Isochorismatase hydrolase (AHRD V1 ***- B6TNR9_MAIZE); contains Interpro domain(s) IPR000868 Isochorismatase-like	GO:0008936 – nicotinamidase activity	1:93887075-93889043	123.242	2.38287	5.21574	2.04785e-18	3.61493e-16	140.84;175.02;347.89;455.74	32.97;35.69;52.32;49.46	Up	1.0603	2.08537	0.000122591	0.00268538	59.4;56.76;163.97;135.34	32.97;35.69;52.32;49.46	Up	0.399821
Solyc01g105660	1-aminocyclopropane-1-carboxylate oxidase (AHRD V1 **-- ACCO_TOBAC); contains Interpro domain(s) IPR005123 Oxoglutarate and iron-dependent oxygenase	GO:0016682 – oxidoreductase activity, acting on diphenols and related substances as donors, oxygen as acceptor GO:0016706 – oxidoreductase activity, acting on paired donors, with incorporation or reduction of molecular oxygen, 2-oxoglutarate as one donor, and incorporation of one atom each of oxygen into both donors	1:93650321-93652335	330.861	2.32699	5.01759	6.15718e-37	2.2635e-33	471.04;588.95;675.74;853.91	126.56;116;109.26;127.18	Up	1.39876	2.63675	3.96748e-14	5.86631e-11	325.24;323.51;385.25;289.7	126.56;116;109.26;127.18	Up	0.525502
Solyc04g074000	Receptor protein kinase-like protein (AHRD V1 ***- C6ZS08_SOYBN); contains Interpro domain(s) IPR002290 Serine/threonine protein kinase	GO:0005515 – protein binding GO:0006468 – protein phosphorylation	4:60109887-60130032	27.7727	2.29062	4.89268	1.36325e-07	2.46876e-06	53.21;60.68;86.57;29.58	8.51;4.46;4.62;1.77	Up	1.2558	2.388	0.00408627	0.0346244	4.87;43.51;24.67;15.66	8.51;4.46;4.62;1.77	Up	0.488076
Solyc09g065560	Sulfate transporter (AHRD V1 **** D7LTZ8_ARALY); contains Interpro domain(s) IPR001902 Sulphate anion transporter	GO:0015116 – sulfate transmembrane transporter activity	9:63916958-63934237	47.948	2.28423	4.87104	6.91756e-09	1.72532e-07	31.3;56.21;169.14;143.12	22.33;4.46;10.77;7.07	Up	1.4043	2.64689	0.000399202	0.00635371	34.08;58.65;55.14;34.68	22.33;4.46;10.77;7.07	Up	0.543394
Solyc07g061730	Gibberellin 2-oxidase (AHRD V1 **** A4GVL9_SOLLC); contains Interpro domain(s) IPR005123 Oxoglutarate and iron-dependent oxygenase	GO:0004062 – aryl sulfotransferase activity GO:0016707 – gibberellin 3-beta-dioxygenase activity	7:64824213-64825966	38.6194	2.24733	4.74804	3.45756e-08	7.2056e-07	100.94;89.43;44.89;40.78	8.51;4.46;13.85;3.53	Up	1.79416	3.46813	1.13873e-05	0.00040768	19.48;39.73;74.73;55.93	8.51;4.46;13.85;3.53	Up	0.730434
Solyc06g053220	Homeobox leucine zipper protein (AHRD V1 ***- B8YIB0_MIRJA); contains Interpro domain(s) IPR001356 Homeobox	GO:0006265 – DNA topological change GO:0005634 – nucleus GO:0006355 – regulation of transcription, DNA-dependent GO:0045449 – regulation of transcription	6:36040152-36041674	29.9751	2.21785	4.65199	4.82722e-09	1.23751e-07	24.26;50.46;80.16;109.54	2.13;6.69;15.39;14.13	Up	1.19442	2.28853	0.00187261	0.0193548	17.53;15.77;46.43;34.68	2.13;6.69;15.39;14.13	Up	0.491947
Solyc10g079410	Patatin-like phospholipase domain-containing protein c (AHRD V1 *--- B6K1H8_SCHJY); contains Interpro domain(s) IPR006689 ARF/SAR superfamily	GO:0006629 – lipid metabolic process GO:0008152 – metabolic process GO:0005525 – GTP binding	10:61076715-61081324	9.70095	2.1969	4.58494	1.93099e-07	3.38678e-06	14.87;12.78;40.08;22.39	3.19;0;3.08;1.77	Up	1.1949	2.28928	0.00553747	0.0422264	12.66;5.68;10.16;10.07	3.19;0;3.08;1.77	Up	0.499304
Solyc01g107810	UDP-glucosyltransferase family 1 protein (AHRD V1 **** C6KI43_CITSI); contains Interpro domain(s) IPR002213 UDP-glucuronosyl/UDP-glucosyltransferase	GO:0080044 – quercetin 7-O-glucosyltransferase activity	1:95122272-95128641	212.248	2.17439	4.51395	5.7078e-17	7.13708e-15	362.28;454.81;323.84;382.18	107.42;29;66.17;84.78	Up	1.63886	3.1142	3.25755e-10	1.13658e-07	148.02;259.82;362.04;256.15	107.42;29;66.17;84.78	Up	0.689906
Solyc05g007770	NAC domain transcription factor (AHRD V1 **** Q5DM36_WHEAT); contains Interpro domain(s) IPR003441 No apical meristem (NAM) protein	GO:0003700 – sequence-specific DNA binding transcription factor activity	5:2229594-2232525	179.404	2.15324	4.44825	8.58642e-15	7.23977e-13	388.1;284.26;399.99;211.88	48.92;51.31;63.09;88.32	Up	1.46863	2.76759	1.38417e-07	1.22553e-05	109.06;133.06;339.55;219.24	48.92;51.31;63.09;88.32	Up	0.622175
Solyc08g067960	CHY zinc finger family protein expressed (AHRD V1 ***- Q337P2_ORYSJ); contains Interpro domain(s) IPR008913 Zinc finger, CHY-type	GO:0005102 – receptor binding	8:57081091-57087137	376.523	2.13331	4.38723	4.38424e-11	1.77114e-09	459.3;798.47;607.61;720.38	186.12;180.69;81.56;67.12	Up	1.18794	2.27828	0.000249985	0.00451868	434.31;490;276.42;145.41	186.12;180.69;81.56;67.12	Up	0.519298
Solyc04g005800	Homeobox-leucine zipper protein (AHRD V1 *-*- Q9FXN8_ZINEL); contains Interpro domain(s) IPR001356 Homeobox	GO:0043565 – sequence-specific DNA binding	4:514863-517315	54.5147	2.11611	4.33524	7.91328e-14	5.61599e-12	73.55;100.29;53.71;98.34	19.14;17.85;10.77;14.13	Up	1.7822	3.4395	4.5004e-10	1.44658e-07	78.88;71.26;52.96;54.81	19.14;17.85;10.77;14.13	Up	0.793383
Solyc01g095720	Lipase (AHRD V1 *-*- C1FIH0_9CHLO); contains Interpro domain(s) IPR002921 Lipase, class 3	GO:0006629 – lipid metabolic process	1:86785926-86794050	9.48979	2.10312	4.29638	1.04253e-06	1.5257e-05	14.87;28.74;12.83;21.59	3.19;2.23;0;1.77	Up	1.37806	2.59919	0.00159357	0.017415	13.63;11.98;10.16;6.71	3.19;2.23;0;1.77	Up	0.604973
Solyc11g071760	Calmodulin-like protein (AHRD V1 ***- Q0VJ70_DATME); contains Interpro domain(s) IPR018248 EF hand	GO:0005509 – calcium ion binding	11:55432014-55437016	14.348	2.0939	4.26902	1.07446e-07	1.99692e-06	25.04;32.58;43.29;30.38	5.32;4.46;7.69;1.77	Up	1.14016	2.20406	0.00454836	0.0371558	4.87;11.98;26.12;20.13	5.32;4.46;7.69;1.77	Up	0.516291
Solyc09g075890	Pyrimidine 5&apos-nucleotidase (AHRD V1 **** B4WF69_9CAUL); contains Interpro domain(s) IPR010237 Pyrimidine 5-nucleotidase	GO:0047405 – pyrimidine-5'-nucleotide nucleosidase activity GO:0008252 – nucleotidase activity	9:67954638-67957452	38.9572	2.09033	4.25846	1.0351e-09	3.09873e-08	53.21;64.52;88.98;100.74	12.76;8.92;15.39;15.9	Up	1.25547	2.38745	0.000295644	0.00511297	22.4;23.96;48.61;70.47	12.76;8.92;15.39;15.9	Up	0.560637
Solyc09g005000	Receptor like protein kinase (AHRD V1 **** Q39139_ARATH); contains Interpro domain(s) IPR001220 Legume lectin, beta chain	GO:0016301 – kinase activity	9:6030-8354	22.5147	2.07148	4.20318	2.80739e-09	7.50039e-08	30.52;30.02;56.11;47.17	7.44;6.69;10.77;1.77	Up	1.18905	2.28002	0.000864573	0.0112137	18.5;22.7;23.94;15.66	7.44;6.69;10.77;1.77	Up	0.54245
Solyc02g032660	MATE efflux family protein expressed (AHRD V1 **-- Q10HY1_ORYSJ); contains Interpro domain(s) IPR002528 Multi antimicrobial extrusion protein MatE	GO:0015559 – multidrug efflux pump activity	2:29397671-29404514	37.0478	2.06793	4.19284	3.24555e-10	1.10475e-08	79.81;44.08;57.71;44.77	5.32;20.08;10.77;7.07	Up	1.62757	3.08993	9.73138e-07	5.57706e-05	29.21;46.67;41.35;44.74	5.32;20.08;10.77;7.07	Up	0.736954
Solyc08g065610	Vacuolar processing enzyme-1b (AHRD V1 **-- Q852T2_TOBAC); contains Interpro domain(s) IPR001096 Peptidase C13, legumain	GO:0004197 – cysteine-type endopeptidase activity	8:53810948-53817065	525.233	2.05904	4.16709	2.20735e-28	2.13544e-25	733.16;989.47;1263.31;794.74	193.57;247.62;235.44;174.87	Up	1.23234	2.34947	4.76441e-11	2.42919e-08	468.39;407.38;548.5;672.25	193.57;247.62;235.44;174.87	Up	0.563817
Solyc07g043420	2-oxoglutarate-dependent dioxygenase (AHRD V1 **-* Q9ZSH4_SOLCH); contains Interpro domain(s) IPR005123 Oxoglutarate and iron-dependent oxygenase	GO:0010302 – 2-oxoglutarate-dependent dioxygenase activity GO:0045431 – flavonol synthase activity	7:57307290-57309179	12799	2.05391	4.1523	1.31221e-31	1.85537e-28	14254.02;24742.4;16860.68;16131.5	5937.87;5061.66;2965.32;2893.26	Up	1.86389	3.63988	2.55673e-26	3.78038e-22	15557.2;17462.03;14256.56;15316.29	5937.87;5061.66;2965.32;2893.26	Up	0.876595
Solyc09g061860	Sterol 3-beta-glucosyltransferase (AHRD V1 ***- B6U4Q7_MAIZE); contains Interpro domain(s) IPR004276 Glycosyl transferase, family 28	GO:0030259 – lipid glycosylation	9:60773134-60787016	174.822	2.05374	4.15181	5.30216e-26	3.89836e-23	200.31;330.89;242.08;291.83	60.62;69.15;53.86;56.52	Up	1.55758	2.94359	2.39501e-15	4.42658e-12	188.91;208.11;175.58;174.49	60.62;69.15;53.86;56.52	Up	0.70899
Solyc02g071090	Purine permease family protein (AHRD V1 **-* D7MCV2_ARALY); contains Interpro domain(s) IPR004853 Protein of unknown function DUF250	GO:0005345 – purine nucleobase transmembrane transporter activity	2:41144830-41147262	9.14703	2.02326	4.06502	3.81745e-06	4.8459e-05	6.26;14.05;24.85;35.18	1.06;2.23;0;5.3	Up	1.40557	2.64922	0.00148358	0.0165431	6.82;15.14;9.43;12.3	1.06;2.23;0;5.3	Up	0.651713
Solyc10g080670	Unknown Protein (AHRD V1)	None	10:62015616-62018064	411.324	2.01702	4.04747	1.65952e-20	4.48583e-18	759.77;825.94;711.01;704.39	161.66;147.23;220.05;164.27	Up	1.15763	2.23091	1.14582e-07	1.0775e-05	256.11;255.4;604.36;571.58	161.66;147.23;220.05;164.27	Up	0.551186
Solyc01g079600	Lipase (AHRD V1 *-*- C1FIH0_9CHLO); contains Interpro domain(s) IPR002921 Lipase, class 3	GO:0006629 – lipid metabolic process	1:78563578-78568218	50.4588	2.00135	4.00375	7.01238e-11	2.66311e-09	84.51;84.32;113.02;106.34	15.95;35.69;12.31;17.66	Up	1.07368	2.1048	0.000577599	0.00841416	30.19;32.16;74;58.16	15.95;35.69;12.31;17.66	Up	0.525708
Solyc05g013720	Alpha-galactosidase (AHRD V1 *-*- D4LCA1_9FIRM); contains Interpro domain(s) IPR013785 Aldolase-type TIM barrel	GO:0008152 – metabolic process GO:0005975 – carbohydrate metabolic process	5:7017435-7024177	27.5191	2.00051	4.00141	5.17653e-08	1.03424e-06	30.52;39.6;55.31;83.15	12.76;11.15;9.23;3.53	Up	1.09586	2.1374	0.00330516	0.0294576	21.42;34.68;27.57;17.9	12.76;11.15;9.23;3.53	Up	0.534163
Solyc06g082760	50S ribosomal protein L17 (AHRD V1 ***- B4FZB4_MAIZE); contains Interpro domain(s) IPR000456 Ribosomal protein L17	GO:0005840 – ribosome	6:48498229-48500411	84.0935	-2.00529	-4.01469	3.6935e-12	1.9124e-10	24.26;46.63;31.26;28.78	116.99;227.54;143.11;139.54	Down	-1.08912	-2.12744	0.000124149	0.00271147	61.35;84.5;76.18;45.86	116.99;227.54;143.11;139.54	Down	0.529914
Solyc11g020960	Proteinase inhibitor II (AHRD V1 ***- B3F0C1_TOBAC); contains Interpro domain(s) IPR003465 Proteinase inhibitor I20, Pin2	GO:0004867 – serine-type endopeptidase inhibitor activity	11:13017344-13019140	99.8096	-2.01107	-4.0308	8.0403e-09	1.95805e-07	27.39;39.6;56.91;28.78	121.25;236.46;164.65;289.68	Down	-1.26873	-2.4095	0.000252905	0.00454489	41.87;57.39;80.53;120.8	121.25;236.46;164.65;289.68	Down	0.597771
Solyc01g111830	24-sterol C-methyltransferase (AHRD V1 **** B0FDL7_GOSHI); contains Interpro domain(s) IPR013705 Sterol methyltransferase C-terminal	GO:0003838 – sterol 24-C-methyltransferase activity	1:97907975-97909351	1366.49	-2.01592	-4.04439	7.85785e-17	9.50231e-15	658.83;526.99;592.38;355	1471.97;2005.48;2602.15;3905.37	Down	-1.02489	-2.0348	2.19084e-05	0.000679114	1064.35;1181.79;914.89;1365.75	1471.97;2005.48;2602.15;3905.37	Down	0.503116
Solyc11g011660	Auxin-induced SAUR-like protein (AHRD V1 ***- Q8S348_CAPAN); contains Interpro domain(s) IPR003676 Auxin responsive SAUR protein	None	11:4690092-4694823	134.322	-2.02344	-4.06551	3.05004e-11	1.2829e-09	65.73;56.85;29.66;22.39	113.8;147.23;301.61;365.63	Down	-1.00417	-2.00579	0.000857617	0.0111332	88.61;89.55;100.12;134.23	113.8;147.23;301.61;365.63	Down	0.493366
Solyc07g054290	Photosystem II family protein (AHRD V1 *-*- D7KCG4_ARALY)	None	7:62767466-62768359	421.883	-2.02609	-4.073	7.05262e-23	2.75818e-20	163.53;208.88;141.88;140.72	475.41;711.62;840.2;897.3	Down	-1.01084	-2.01509	7.0335e-07	4.24479e-05	354.46;354.41;270.62;407.15	475.41;711.62;840.2;897.3	Down	0.494743
Solyc01g111590	Histone-binding protein RBBP7 (AHRD V1 **-* B5X3G4_SALSA); contains Interpro domain(s) IPR020472 G-protein beta WD-40 repeat, region	GO:0042393 – histone binding	1:97725221-97729226	30.0611	-2.02643	-4.07395	5.27142e-11	2.09274e-09	11.74;9.58;15.23;8.79	58.5;64.69;50.78;49.46	Down	-1.33713	-2.52648	8.22255e-06	0.000318269	20.45;17.03;18.14;24.61	58.5;64.69;50.78;49.46	Down	0.620156
Solyc01g094750	Cytochrome P450 (AHRD V1 ***- B9I8K8_POPTR); contains Interpro domain(s) IPR002401 Cytochrome P450, E-class, group I	GO:0019825 – oxygen binding GO:0019825 – oxygen binding	1:86048016-86049896	30.7718	-2.04409	-4.12414	4.56622e-11	1.83206e-09	10.17;16.61;12.83;4.8	36.16;53.54;66.17;77.72	Down	-1.15024	-2.21951	0.000119375	0.00263837	31.16;20.18;20.31;22.37	36.16;53.54;66.17;77.72	Down	0.538175
Solyc04g079960	Geranylgeranyl pyrophosphate synthase 2 (AHRD V1 ***- Q1A7S9_SOLLC); contains Interpro domain(s) IPR000092 Polyprenyl synthetase	GO:0004311 – farnesyltranstransferase activity	4:64362539-64363930	67.3269	-2.04741	-4.13364	4.36275e-13	2.65536e-11	25.04;24.27;25.65;23.99	62.75;93.69;166.19;171.33	Down	-1.19542	-2.29011	1.52664e-05	0.000522519	61.35;35.95;29.75;68.23	62.75;93.69;166.19;171.33	Down	0.554019
Solyc03g083560	Expressed protein (Fragment) (AHRD V1 ***- B3VJP0_POPTN); contains Interpro domain(s) IPR006766 Phosphate-induced protein 1 conserved region	None	3:54939827-54941176	122.603	-2.05438	-4.15366	3.94171e-13	2.43948e-11	93.89;56.85;44.09;28.78	180.81;200.77;317;404.49	Down	-1.58287	-2.99564	1.92567e-08	2.63638e-06	87.64;71.89;69.65;97.31	180.81;200.77;317;404.49	Down	0.721206
Solyc01g111080	Gibberellin-regulated protein 2 (AHRD V1 *--- B6UGG6_MAIZE); contains Interpro domain(s) IPR003854 Gibberellin regulated protein	GO:0005515 – protein binding	1:97355783-97379465	1264.92	-2.05456	-4.15417	5.43452e-13	3.20167e-11	374.01;415.21;878.54;1072.18	978.48;2241.94;5013.49;5445.61	Down	-2.31442	-4.97404	4.68782e-16	1.15523e-12	492.74;433.87;472.32;664.42	978.48;2241.94;5013.49;5445.61	Down	1.19736
Solyc06g076660	Proliferating cell nuclear antigen (AHRD V1 ***- Q8H0Q1_SOLLC); contains Interpro domain(s) IPR000730 Proliferating cell nuclear antigen, PCNA	GO:0032183 – SUMO binding GO:0032405 – MutLalpha complex binding	6:47747905-47754296	96.1991	-2.07268	-4.20669	5.48121e-15	4.82058e-13	27.39;40.24;52.1;23.19	192.5;171.77;146.19;173.1	Down	-1.14405	-2.21	1.06694e-05	0.00038384	56.48;70.63;81.98;85.01	192.5;171.77;146.19;173.1	Down	0.525354
Solyc01g091530	Fasciclin-like arabinogalactan protein 13 (AHRD V1 ***- A9XTL8_GOSHI); contains Interpro domain(s) IPR000782 FAS1 domain	GO:0005516 – calmodulin binding	1:85023430-85025737	227.051	-2.08726	-4.24939	4.87548e-17	6.311e-15	99.37;95.18;92.18;43.97	218.03;408.23;470.88;519.3	Down	-1.00646	-2.00897	4.23106e-05	0.00113746	168.46;224.5;161.07;196.86	218.03;408.23;470.88;519.3	Down	0.472767
Solyc10g084230	Unknown Protein (AHRD V1)	None	10:63984996-63986360	19.2517	-2.08959	-4.25626	1.37686e-08	3.14925e-07	7.04;11.5;1.6;0.8	32.97;35.69;16.93;40.63	Down	-1.06809	-2.09666	0.00247023	0.0234904	17.53;12.61;10.16;12.3	32.97;35.69;16.93;40.63	Down	0.492607
Solyc10g080360	Unknown Protein (AHRD V1)	None	10:61780345-61780836	282.434	-2.09283	-4.26585	2.36335e-16	2.68152e-14	127.54;99.65;129.06;99.14	315.88;481.85;580.14;936.16	Down	-1.46357	-2.7579	8.27006e-09	1.34375e-06	174.31;153.87;127.69;293.06	315.88;481.85;580.14;936.16	Down	0.646507
Solyc03g118780	Thaumatin-like protein (AHRD V1 ***- A8IXE7_BRACM); contains Interpro domain(s) IPR001938 Thaumatin, pathogenesis-related	GO:0005515 – protein binding	3:69093659-69095686	88.3773	-2.09929	-4.28497	6.09115e-13	3.57704e-11	32.86;23;44.09;31.98	147.84;111.54;189.28;234.92	Down	-1.2357	-2.35496	1.67969e-05	0.000561899	45.77;55.5;79.81;82.77	147.84;111.54;189.28;234.92	Down	0.549585
Solyc01g087750	Homology to unknown gene (Fragment) (AHRD V1 ***- Q015C3_OSTTA)	None	1:82546425-82555152	230.127	-2.10672	-4.30712	3.13423e-13	1.98656e-11	113.46;99.01;77.75;30.38	252.06;330.16;466.26;651.78	Down	-1.07478	-2.1064	0.000179803	0.00354823	178.2;189.19;164.69;197.98	252.06;330.16;466.26;651.78	Down	0.489051
Solyc07g065530	Unknown Protein (AHRD V1)	None	7:67383320-67384210	89.8164	-2.11658	-4.33663	4.44276e-11	1.78692e-09	34.43;38.33;32.87;39.98	102.1;234.23;180.04;294.98	Down	-1.71559	-3.28431	8.33768e-08	8.3298e-06	58.43;49.82;29.02;63.76	102.1;234.23;180.04;294.98	Down	0.75734
Solyc04g082010	Plastocyanin (AHRD V1 ***- Q0W9E5_SOLCO); contains Interpro domain(s) IPR000923 Blue (type 1) copper domain	GO:0009055 – electron carrier activity	4:65911168-65911980	28931	-2.12666	-4.36704	1.68281e-18	3.06255e-16	12599.13;13186.92;10268.39;7142.28	28125.93;47899.52;61814.62;77528.02	Down	-1.12798	-2.18552	3.23032e-06	0.000146965	25612.51;23031.72;17229.76;25791.5	28125.93;47899.52;61814.62;77528.02	Down	0.500458
Solyc07g043000	Unknown Protein (AHRD V1)	None	7:56656282-56666761	95.1436	-2.1542	-4.45121	5.81083e-15	5.03815e-13	44.6;30.02;50.5;20.79	181.87;176.23;249.29;153.67	Down	-1.2839	-2.43496	2.22704e-06	0.000107964	75.96;81.98;69.65;55.93	181.87;176.23;249.29;153.67	Down	0.547034
Solyc01g097970	Deoxyuridine 5&apos-triphosphate nucleotidohydrolase (AHRD V1 ***- C1E7B9_9CHLO); contains Interpro domain(s) IPR008181 DeoxyUTP pyrophosphatase subfamily 1	GO:0046080 – dUTP metabolic process	1:88498444-88499931	26.1973	-2.16195	-4.47519	5.83424e-10	1.85535e-08	6.26;5.11;16.83;10.39	41.48;49.08;56.94;72.42	Down	-1.35822	-2.56369	6.48556e-05	0.0016226	15.58;11.98;21.77;25.73	41.48;49.08;56.94;72.42	Down	0.572868
Solyc03g113910	Gibberellin-regulated protein 2 (AHRD V1 *--- B6SKV6_MAIZE); contains Interpro domain(s) IPR003854 Gibberellin regulated protein	none	3:65433008-65435736	527.779	-2.16316	-4.47895	7.32651e-28	6.41279e-25	253.52;178.86;243.68;235.86	706.21;854.39;1654.24;1406	Down	-1.56999	-2.96903	1.51544e-15	3.20104e-12	249.29;302.07;406.29;496.64	706.21;854.39;1654.24;1406	Down	0.662885
Solyc02g038690	Histone H2B (AHRD V1 ***- A2IBL2_NICBE); contains Interpro domain(s) IPR000558 Histone H2B	GO:0005515 – protein binding GO:0003677 – DNA binding	2:31798413-31799117	67.236	-2.1808	-4.53406	8.98861e-10	2.73996e-08	20.34;7.03;24.05;21.59	74.45;78.08;146.19;174.87	Down	-1.3237	-2.50308	0.000166146	0.00335607	24.34;13.24;59.49;76.06	74.45;78.08;146.19;174.87	Down	0.552061
Solyc01g079110	Histone H3 (AHRD V1 ***- D8L9K7_WHEAT); contains Interpro domain(s) IPR000164 Histone H3	GO:0042802 – identical protein binding	1:78030556-78031266	209.102	-2.19955	-4.59337	6.91104e-08	1.34283e-06	36.78;49.19;69.74;29.58	245.68;292.23;487.81;544.03	Down	-1.18563	-2.27463	0.00357044	0.0311093	111.01;45.41;142.93;261.74	245.68;292.23;487.81;544.03	Down	0.495198
Solyc05g009890	Chloroplast nucleoid DNA binding protein-like (AHRD V1 **-* Q9LTW4_ARATH); contains Interpro domain(s) IPR001461 Peptidase A1	GO:0003677 – DNA binding	5:4112180-4113841	42.5841	-2.20344	-4.60575	1.98949e-11	8.87592e-10	21.91;14.05;13.63;4.8	39.35;64.69;100.02;144.84	Down	-1.09598	-2.13758	0.000595053	0.00852648	33.11;35.95;32.65;38.03	39.35;64.69;100.02;144.84	Down	0.46411
Solyc04g008820	HMG transcription factor (Fragment) (AHRD V1 *--* Q676W2_HYAOR); contains Interpro domain(s) IPR000910 High mobility group, HMG1/HMG2	GO:0003700 – sequence-specific DNA binding transcription factor activity	4:2435404-2440670	45.7059	-2.20476	-4.60999	5.46564e-10	1.75636e-08	11.74;19.8;13.63;4.8	70.2;93.69;84.64;86.55	Down	-1.31884	-2.49465	0.000159228	0.00325636	27.27;16.4;36.28;36.91	70.2;93.69;84.64;86.55	Down	0.541141
Solyc06g069790	Gibberellin-regulated protein (AHRD V1 **-- B4UW77_ARAHY); contains Interpro domain(s) IPR003854 Gibberellin regulated protein	none	6:43575790-43577685	254.858	-2.20663	-4.61596	5.00125e-19	1.04464e-16	119.72;86.87;106.61;67.96	471.16;544.31;463.19;524.6	Down	-1.36679	-2.57897	2.59781e-08	3.27715e-06	144.12;155.76;202.42;231.54	471.16;544.31;463.19;524.6	Down	0.558707
Solyc04g077140	Unknown Protein (AHRD V1); contains Interpro domain(s) IPR010410 Protein of unknown function DUF1005	none	4:62167129-62169649	79.9564	-2.21753	-4.65095	3.88057e-15	3.58436e-13	33.65;35.77;22.44;13.59	88.28;156.16;144.65;204.89	Down	-1.01749	-2.02439	0.000207674	0.00391168	86.67;51.71;52.96;81.65	88.28;156.16;144.65;204.89	Down	0.435263
Solyc11g072860	Histone H4 (AHRD V1 ***- B6T0P4_MAIZE); contains Interpro domain(s) IPR001951 Histone H4	GO:0043565 – sequence-specific DNA binding	11:56338172-56345143	552.166	-2.21797	-4.65239	9.32827e-09	2.21815e-07	108.76;133.5;192.38;79.95	608.36;771.85;1157.2;1496.09	Down	-1.10187	-2.14632	0.00428241	0.0357941	256.11;166.49;427.33;797.53	608.36;771.85;1157.2;1496.09	Down	0.461337
Solyc01g109040	Plastoquinol-plastocyanin reductase (AHRD V1 **-* B6SRD7_MAIZE); contains Interpro domain(s) IPR012595 PetM of cytochrome b6/f complex subunit 7	GO:0009496 – plastoquinol--plastocyanin reductase activity	1:96023435-96024771	2176.75	-2.2251	-4.67544	9.28715e-24	4.35297e-21	929.56;965.19;623.64;501.31	2547.23;4147.04;3964.01;4679.02	Down	-1.04489	-2.06321	2.26494e-06	0.000109086	2165.7;1630.17;1266.04;2102.87	2547.23;4147.04;3964.01;4679.02	Down	0.441286
Solyc11g066950	Stress responsive A/B barrel domain family protein (AHRD V1 ***- D7HD13_VIBCH); contains Interpro domain(s) IPR013097 Stress responsive alpha-beta barrel	none	11:53033140-53034809	90.3828	-2.23234	-4.69896	3.17429e-15	2.97687e-13	24.26;38.33;32.06;24.79	105.29;127.16;212.36;279.08	Down	-1.18516	-2.27388	1.89008e-05	0.000611531	50.64;56.76;50.79;129.75	105.29;127.16;212.36;279.08	Down	0.483912
Solyc06g065970	Cortical cell-delineating protein (AHRD V1 **-- B6UGA2_MAIZE); contains Interpro domain(s) IPR013770 Plant lipid transfer protein and hydrophobic protein, helical	GO:0008289 – lipid binding	6:41470022-41470702	5782.99	-2.266	-4.80988	6.69173e-17	8.20004e-15	1964.75;1918.25;1972.72;1304.05	4750.94;8412.31;12889.2;17961.87	Down	-1.06347	-2.08995	8.79447e-05	0.0020839	3839.64;4304.02;3666.8;6849.99	4750.94;8412.31;12889.2;17961.87	Down	0.434511
Solyc06g066750	Unknown Protein (AHRD V1)	none	6:42052088-42053204	21.4486	-2.28213	-4.86394	2.49324e-10	8.59817e-09	6.26;7.67;12.83;1.6	38.29;37.92;50.78;72.42	Down	-1.30598	-2.47252	0.000180303	0.00354988	14.61;14.5;7.98;32.44	38.29;37.92;50.78;72.42	Down	0.508336
Solyc07g021710	Phosphatase (AHRD V1 ***- D2V497_NAEGR); contains Interpro domain(s) IPR006384 Pyridoxal phosphate phosphatase-related	GO:0003824 – catalytic activity	7:21218376-21220317	13.6534	-2.2998	-4.9239	4.64273e-09	1.19521e-07	1.56;4.47;4.01;4	13.83;26.77;33.85;44.16	Down	-1.11053	-2.15925	0.00302159	0.0275315	6.82;11.35;9.43;17.9	13.83;26.77;33.85;44.16	Down	0.438526
Solyc11g065830	2-oxoglutarate/malate translocator-like protein (AHRD V1 **-- Q9LXV3_ARATH); contains Interpro domain(s) IPR001898 Sodium/sulphate symporter	GO:0016020 – membrane	11:51690485-51694757	289.971	-2.30825	-4.95282	1.30027e-26	1.08637e-23	100.94;118.81;117.83;71.96	356.29;519.77;586.29;777.19	Down	-1.25447	-2.3858	3.97095e-09	7.62526e-07	274.61;221.98;166.15;230.42	356.29;519.77;586.29;777.19	Down	0.481705
Solyc12g014500	S-adenosyl-L-methionine salicylic acid carboxyl methyltransferase-like protein (AHRD V1 **** Q9FLN8_ARATH); contains Interpro domain(s) IPR005299 SAM dependent carboxyl methyltransferase	GO:0051749 – indole acetic acid carboxyl methyltransferase activity GO:0008757 – S-adenosylmethionine-dependent methyltransferase activity	12:5468088-5473436	7.74858	-2.31187	-4.96525	3.56551e-07	5.84114e-06	3.13;0;0.8;0.8	14.89;20.08;7.69;30.03	Down	-1.62343	-3.08107	0.00030215	0.00517681	2.92;2.52;5.8;2.24	14.89;20.08;7.69;30.03	Down	0.620527
Solyc08g074480	Cortical cell-delineating protein (AHRD V1 **-- B6UGA2_MAIZE); contains Interpro domain(s) IPR013770 Plant lipid transfer protein and hydrophobic protein, helical	GO:0008289 – lipid binding	8:58702881-58703576	7200.28	-2.31229	-4.9667	1.27013e-18	2.38227e-16	3373.17;2448.43;1951.07;1338.43	7954.39;10067.56;16891.69;20145.06	Down	-1.07198	-2.10232	4.40352e-05	0.00117284	5857.32;4983.21;5643.13;7566.98	7954.39;10067.56;16891.69;20145.06	Down	0.423283
Solyc01g074010	Protein kinase (AHRD V1 *-*- C0NU81_AJECG); contains Interpro domain(s) IPR002290 Serine/threonine protein kinase	GO:0006468 – protein phosphorylation	1:81214693-81222780	588.847	-2.31807	-4.98664	1.05313e-09	3.14247e-08	132.24;108.59;213.22;99.14	846.6;952.55;1258.76;1227.6	Down	-1.13354	-2.19396	0.0028103	0.0260194	318.43;182.88;454.18;802	846.6;952.55;1258.76;1227.6	Down	0.439968
Solyc01g105710	Peptidyl-prolyl cis-trans isomerase (AHRD V1 **-- A6RSK7_BOTFB); contains Interpro domain(s) IPR001179 Peptidyl-prolyl cis-trans isomerase, FKBP-type	GO:0006457 – protein folding	1:93672367-93683969	4256.62	-2.32388	-5.00676	1.17881e-29	1.44452e-26	1737.05;1612.27;1571.12;1295.25	5681.56;7946.07;8705.14;12233.64	Down	-1.39218	-2.62476	1.18918e-11	7.99236e-09	3005.1;2989.17;2486.37;3892.55	5681.56;7946.07;8705.14;12233.64	Down	0.524242
Solyc02g092790	Arabinogalactan (AHRD V1 *-*- Q43719_SOLLC)	none	2:54399306-54405645	439.51	-2.32585	-5.01361	6.24564e-22	2.08729e-19	174.49;173.11;141.08;86.35	577.51;787.47;910.98;1112.79	Down	-1.0577	-2.08161	1.01378e-05	0.000370116	311.61;307.75;415;508.94	577.51;787.47;910.98;1112.79	Down	0.415192
Solyc08g078020	Methionine rich arabinogalactan (AHRD V1 *-*- Q52QJ6_SOLLC)	none	8:62016528-62017286	3457.88	-2.32848	-5.02275	3.05328e-17	4.03758e-15	1563.35;1284.58;996.38;578.07	3441.69;5307.05;7607.95;10818.81	Down	-1.15765	-2.23094	2.65452e-05	0.000796141	3010.95;2772.23;2154.08;3077.13	3441.69;5307.05;7607.95;10818.81	Down	0.444166
Solyc06g074820	Aquaporin-like protein (AHRD V1 ***- D1M6Z5_CAPAN); contains Interpro domain(s) IPR012269 Aquaporin	GO:0015250 – water channel activity	6:46499125-46501720	8248.13	-2.33522	-5.04628	1.93116e-17	2.68914e-15	2974.9;2720.55;2969.1;1638.26	7307.74;11145.03;20583.33;28310.83	Down	-1.2345	-2.35299	7.00315e-06	0.000279012	5945.93;5756.98;5247;7649.76	7307.74;11145.03;20583.33;28310.83	Down	0.466283
Solyc01g100030	Deoxyuridine 5&apos-triphosphate nucleotidohydrolase (AHRD V1 ***- D0NVQ2_PHYIN); contains Interpro domain(s) IPR008181 DeoxyUTP pyrophosphatase subfamily 1	GO:0046080 – dUTP metabolic process	1:89986442-89988110	83.5094	-2.38388	-5.21937	6.28937e-15	5.4021e-13	25.04;16.61;32.87;25.59	113.8;165.08;172.35;203.13	Down	-1.26756	-2.40754	2.26239e-05	0.000698366	49.66;38.47;66.75;98.43	113.8;165.08;172.35;203.13	Down	0.46127
Solyc07g009380	Xyloglucan endotransglucosylase/hydrolase 2 (AHRD V1 **** Q8GTJ0_MALDO); contains Interpro domain(s) IPR016455 Xyloglucan endotransglucosylase/hydrolase IPR008263 Glycoside hydrolase, family 16, active site	GO:0016798 – hydrolase activity, acting on glycosyl bonds	7:4435708-4438317	894.426	-2.38531	-5.22456	2.88745e-09	7.69192e-08	474.95;253.59;117.03;71.16	878.5;1229.17;2936.08;2637.14	Down	-1.35509	-2.55812	0.000737889	0.00996609	1005.92;548.64;356.96;493.28	878.5;1229.17;2936.08;2637.14	Down	0.489634
Solyc07g006040	Unknown Protein (AHRD V1)	none	7:888973-890219	92.6209	-2.41212	-5.32254	3.59522e-19	7.86711e-17	38.34;41.52;20.04;19.99	140.39;220.85;160.04;215.49	Down	-1.18603	-2.27526	5.74591e-06	0.000239639	80.82;116.04;38.45;73.82	140.39;220.85;160.04;215.49	Down	0.427477
Solyc03g117560	Blue copper-like protein (AHRD V1 **-- B8Y8A0_GOSHI); contains Interpro domain(s) IPR003245 Plastocyanin-like	GO:0005515 – protein binding	3:68178594-68179763	115.019	-2.42673	-5.37672	2.0395e-14	1.60893e-12	61.81;36.41;21.64;14.39	127.63;209.69;289.3;323.24	Down	-1.35624	-2.56016	1.49227e-05	0.000512014	77.9;85.13;66.75;93.96	127.63;209.69;289.3;323.24	Down	0.476157
Solyc03g116060	Gibberellin-regulated protein (AHRD V1 **-- B4UW77_ARAHY); contains Interpro domain(s) IPR003854 Gibberellin regulated protein	none	3:67043180-67058370	79.0117	-2.42809	-5.38179	3.36319e-14	2.56509e-12	23.47;15.33;33.67;19.99	131.88;136.08;180.04;199.6	Down	-1.4467	-2.72583	4.2781e-06	0.000186047	35.06;53.6;50.06;65.99	131.88;136.08;180.04;199.6	Down	0.506491
Solyc04g011390	Histone H4 (AHRD V1 ***- B6T0P4_MAIZE); contains Interpro domain(s) IPR001951 Histone H4	GO:0005634 – nucleus GO:0003677 – DNA binding	4:3865399-3866010	449.677	-2.43473	-5.40662	4.00933e-13	2.46473e-11	79.81;104.76;157.91;92.75	455.21;649.16;1020.24;1308.86	Down	-1.20508	-2.30549	0.000313286	0.00530612	279.48;138.11;281.5;600.66	455.21;649.16;1020.24;1308.86	Down	0.426421
Solyc05g015330	Nuclear transcription factor Y subunit C-1 (AHRD V1 **-- B6SWV5_MAIZE); contains Interpro domain(s) IPR003958 Transcription factor CBF/NF-Y/archaeal histone	GO:0046982 – protein heterodimerization activity	5:10362289-10363023	19.492	-2.4562	-5.48769	3.37021e-10	1.14295e-08	2.35;3.83;8.02;2.4	25.53;60.23;32.32;37.09	Down	-1.30243	-2.46644	0.000542828	0.00803428	12.66;5.68;8.71;26.85	25.53;60.23;32.32;37.09	Down	0.44945
Solyc03g118410	Acyl carrier protein (AHRD V1 ***- Q672Q9_SOLLC); contains Interpro domain(s) IPR003231 Acyl carrier protein (ACP)	GO:0006633 – fatty acid biosynthetic process GO:0031177 – phosphopantetheine binding GO:0048037 – cofactor binding GO:0000036 – ACP phosphopantetheine attachment site binding involved in fatty acid biosynthetic process	3:68778717-68780797	1068.43	-2.46186	-5.50926	2.69263e-34	6.18667e-31	460.08;401.79;308.61;199.09	1450.7;2351.25;2055.87;2320.97	Down	-1.27223	-2.41535	2.2094e-10	8.16703e-08	797.53;797.11;798.8;851.22	1450.7;2351.25;2055.87;2320.97	Down	0.438417
Solyc10g048190	Ubiquinol-Cytochrome c reductase iron-sulfur subunit (AHRD V1 **-- B6B5V9_9RHOB); contains Interpro domain(s) IPR002740 Uncharacterised protein family UPF0310	none	10:44425362-44426078	12.9579	-2.49542	-5.63892	2.33798e-09	6.36659e-08	1.56;5.11;1.6;1.6	21.27;40.15;29.24;30.03	Down	-1.39846	-2.6362	0.000545458	0.00805709	5.84;6.94;9.43;13.42	21.27;40.15;29.24;30.03	Down	0.467502
Solyc01g086820	Histone H3 (AHRD V1 ***- D8L9K7_WHEAT); contains Interpro domain(s) IPR000164 Histone H3	GO:0042802 – identical protein binding	1:81639544-81640254	142.054	-2.50556	-5.6787	9.9402e-13	5.67425e-11	21.91;24.27;73.75;16.79	184;220.85;340.08;342.67	Down	-1.4347	-2.70325	3.80063e-05	0.00104844	65.24;40.36;90.69;157.72	184;220.85;340.08;342.67	Down	0.476033
Solyc03g007030	CDGSH iron sulfur domain-containing protein 1 (AHRD V1 ***- B5X1R9_SALSA); contains Interpro domain(s) IPR006622 Iron sulphur domain-containing, CDGSH-type, subfamily	GO:0042803 – protein homodimerization activity	3:1570663-1573515	168.816	-2.51924	-5.7328	1.23996e-23	5.55895e-21	53.21;64.52;38.48;43.18	202.08;354.7;341.62;439.82	Down	-1.49548	-2.81958	1.36953e-09	3.32652e-07	138.28;105.95;74;118.57	202.08;354.7;341.62;439.82	Down	0.491833
Solyc01g080600	Histone H3 (AHRD V1 ***- D8L9K7_WHEAT); contains Interpro domain(s) IPR000164 Histone H3	GO:0042802 – identical protein binding	1:79693479-79694189	111.62	-2.52664	-5.76227	2.96124e-11	1.25428e-09	17.21;26.83;33.67;6.4	166.98;167.31;235.44;264.95	Down	-1.16834	-2.24753	0.00190733	0.0195574	71.09;31.53;83.44;137.58	166.98;167.31;235.44;264.95	Down	0.390043
Solyc10g008320	Unknown Protein (AHRD V1)	none	10:2453375-2454301	98.7021	-2.54913	-5.85282	5.40054e-14	3.98664e-12	23.47;21.72;34.47;15.19	171.23;189.62;181.58;233.16	Down	-1.26979	-2.41127	0.000140743	0.00300726	37;63.06;74;118.57	171.23;189.62;181.58;233.16	Down	0.411984
Solyc12g044330	Aquaporin (AHRD V1 ***- O81186_VERFO); contains Interpro domain(s) IPR012269 Aquaporin	GO:0016020 – membrane GO:0016021 – integral to membrane	12:60201772-60203697	2497.94	-2.56772	-5.92871	1.42834e-15	1.45051e-13	1107.18;831.69;463.32;299.83	1942.07;4586.5;6479.99;8697.44	Down	-1.35352	-2.55534	2.54416e-05	0.000767714	2040.08;1924.67;1292.89;2044.71	1942.07;4586.5;6479.99;8697.44	Down	0.431012
Solyc11g072840	Histone H4 (AHRD V1 ***- B6T0P4_MAIZE); contains Interpro domain(s) IPR001951 Histone H4	GO:0005634 – nucleus GO:0003677 – DNA binding	11:56320748-56321359	99.6863	-2.57616	-5.96351	8.06116e-14	5.6771e-12	19.56;21.72;29.66;10.39	124.44;167.31;220.05;219.03	Down	-1.13133	-2.19061	0.000837274	0.0109363	61.35;35.95;79.81;127.51	124.44;167.31;220.05;219.03	Down	0.367336
Solyc07g064410	Ubiquitin-conjugating enzyme-like protein (AHRD V1 *--- A4HBP2_LEIBR); contains Interpro domain(s) IPR019547 Kua-ubiquitin conjugating enzyme hybrid, localisation	Solyc06g049050	7:66714468-66715766	24.5811	-2.59913	-6.05922	1.59625e-10	5.68618e-09	4.69;12.14;0.8;1.6	41.48;51.31;40.01;65.35	Down	-1.19843	-2.29489	0.00238488	0.0228683	36.03;36.58;7.26;3.36	41.48;51.31;40.01;65.35	Down	0.378744
Solyc02g089350	Gibberellin regulated protein (AHRD V1 **-- Q2HRH3_MEDTR); contains Interpro domain(s) IPR003854 Gibberellin regulated protein	none	2:51836312-51837494	284.875	-2.60705	-6.09257	1.58613e-23	6.78015e-21	88.42;77.93;77.75;38.38	405.22;435;543.21;747.16	Down	-1.03046	-2.04267	5.97087e-05	0.00151173	214.23;204.32;229.99;325.5	405.22;435;543.21;747.16	Down	0.335272
Solyc01g111660	Aquaporin-like protein (AHRD V1 ***- Q8W1A8_PETHY); contains Interpro domain(s) IPR012269 Aquaporin	GO:0015250 – water channel activity	1:97779722-97781367	2032.49	-2.6109	-6.10884	3.9251e-28	3.60737e-25	708.91;614.5;476.15;468.53	2282.41;3393.03;4505.68;6070.9	Down	-1.25555	-2.38758	1.15139e-07	1.0775e-05	1592.14;1809.27;1127.47;1735.99	2282.41;3393.03;4505.68;6070.9	Down	0.390841
Solyc10g083170	2,5-dichloro-2,5-cyclohexadiene-1,4-diol dehydrogenase (AHRD V1 **** LINC_PSEPA); contains Interpro domain(s) IPR002347 Glucose/ribitol dehydrogenase	GO:0018502 – 2,5-dichloro-2,5-cyclohexadiene-1,4-diol dehydrogenase activity	10:63163247-63169259	129.019	-2.63373	-6.20629	5.56384e-33	9.29718e-30	53.21;43.44;28.06;23.19	219.09;307.85;244.67;240.22	Down	-1.15702	-2.22997	3.17537e-08	3.72869e-06	125.62;113.51;103.75;92.84	219.09;307.85;244.67;240.22	Down	0.359307
Solyc12g009650	Proline rich protein (Fragment) (AHRD V1 *--- P93274_MALDO); contains Interpro domain(s) IPR013770 Plant lipid transfer protein and hydrophobic protein, helical	GO:0005199 – structural constituent of cell wall GO:0006869 – lipid transport	12:2921757-2923590	10717.4	-2.67673	-6.39406	2.79345e-24	1.51019e-21	4536.69;3133.84;2076.92;1488.74	13505.13;17576.39;24936.67;30925.01	Down	-1.24724	-2.37387	2.1484e-06	0.000105186	8397.93;8987.68;7402.53;8839.89	13505.13;17576.39;24936.67;30925.01	Down	0.371262
Solyc01g086800	Histone H3 (AHRD V1 **** Q53NE3_ORYSJ); contains Interpro domain(s) IPR000164 Histone H3	GO:0042802 – identical protein binding GO:0042393 – histone binding	1:81624426-81625136	26.0985	-2.69966	-6.49647	8.7637e-12	4.20589e-10	1.56;2.56;9.62;4.8	35.1;49.08;55.4;65.35	Down	-1.24221	-2.36561	0.00108794	0.0132425	8.76;8.2;21.04;43.62	35.1;49.08;55.4;65.35	Down	0.364138
Solyc07g053950	Unknown Protein (AHRD V1)	none	7:62476998-62477840	102.23	-2.70897	-6.53853	8.18834e-18	1.26479e-15	13.3;24.91;40.08;18.39	144.64;249.85;198.51;224.32	Down	-1.63991	-3.11646	1.14328e-07	1.0775e-05	42.85;39.1;59.49;97.31	144.64;249.85;198.51;224.32	Down	0.47663
Solyc02g088390	Blue copper-like protein (AHRD V1 *--- B8Y8A0_GOSHI); contains Interpro domain(s) IPR003245 Plastocyanin-like	GO:0005515 – protein binding	2:51122417-51125123	186.088	-2.72095	-6.59308	4.38945e-26	3.36177e-23	92.33;59.41;36.07;32.78	258.45;383.7;487.81;521.07	Down	-1.58373	-2.99743	3.92242e-10	1.31811e-07	156.78;155.13;91.42;116.33	258.45;383.7;487.81;521.07	Down	0.454632
Solyc10g079200	Mitochondrial carrier protein (AHRD V1 ***- B1N662_SOLLC); contains Interpro domain(s) IPR018108 Mitochondrial substrate/solute carrier IPR001993 Mitochondrial substrate carrier	GO:0016020 – membrane	10:60915041-60919133	962.323	-2.72902	-6.63006	4.41161e-29	4.76999e-26	273.08;341.75;192.38;150.31	1150.78;1885.02;1717.33;2502.9	Down	-1.17353	-2.25563	1.29083e-06	7.06895e-05	1003.97;819.18;518.75;728.18	1150.78;1885.02;1717.33;2502.9	Down	0.340212
Solyc06g076790	Unknown Protein (AHRD V1)	none	6:47843176-47843796	2942.01	-2.80666	-6.99661	2.00274e-22	7.0793e-20	913.13;1045.04;484.16;482.12	3054.55;5220.05;7835.7;9520.55	Down	-1.58822	-3.00677	3.43537e-08	3.96839e-06	2380.91;2105.03;1023.72;2055.89	3054.55;5220.05;7835.7;9520.55	Down	0.429747
Solyc01g107370	Gibberellin-regulated family protein (AHRD V1 **-- D7L2S3_ARALY); contains Interpro domain(s) IPR003854 Gibberellin regulated protein	none	1:94831521-94834592	81.5755	-2.83904	-7.15543	2.12626e-26	1.69925e-23	21.13;14.69;12.83;24.79	139.33;185.16;153.88;162.5	Down	-1.57809	-2.98574	5.16244e-10	1.55779e-07	62.32;33.42;57.32;43.62	139.33;185.16;153.88;162.5	Down	0.417268
Solyc05g054610	Histone H4 (AHRD V1 ***- B6T0P4_MAIZE); contains Interpro domain(s) IPR001951 Histone H4	GO:0005634 – nucleus GO:0003677 – DNA binding	5:65334915-65335526	190.368	-2.87378	-7.32982	1.19166e-17	1.7808e-15	28.17;28.74;58.52;16.79	199.95;272.16;472.42;584.66	Down	-1.28965	-2.44468	9.95948e-05	0.00227958	91.54;62.43;156.71;247.2	199.95;272.16;472.42;584.66	Down	0.333526
Solyc02g090540	Short-chain dehydrogenase/reductase family protein (AHRD V1 **** D7LTG0_ARALY); contains Interpro domain(s) IPR002347 Glucose/ribitol dehydrogenase	GO:0050327 – testosterone 17-beta-dehydrogenase (NAD+) activity	2:52703525-52708033	78.0559	-2.92802	-7.61067	2.17877e-19	4.88391e-17	33.65;19.8;4.01;11.19	118.06;178.46;204.66;206.66	Down	-1.57059	-2.97026	6.82799e-07	4.18916e-05	38.95;71.89;59.49;35.79	118.06;178.46;204.66;206.66	Down	0.390275
Solyc07g041720	Oxalate oxidase-like germin 171 (AHRD V1 **** Q9FPQ0_BETVU); contains Interpro domain(s) IPR014710 RmlC-like jelly roll fold	GO:0050162 – oxalate oxidase activity	7:54164774-54165709	1906.03	-3.04658	-8.26252	8.70436e-38	3.99987e-34	483.56;426.7;406.41;239.86	2461.09;3772.27;3822.44;5277.81	Down	-1.22022	-2.32982	2.3706e-07	1.87442e-05	1449.97;1617.56;1395.91;1677.82	2461.09;3772.27;3822.44;5277.81	Down	0.281975
Solyc06g049050	Expansin (AHRD V1 ***- O82625_SOLLC); contains Interpro domain(s) IPR007112 Expansin 45, endoglucanase-like IPR007117 Pollen allergen/expansin, C-terminal	GO:0005576 – extracellular region GO:0009664 – plant-type cell wall organization	6:32415687-32417747	795.795	-3.06895	-8.3916	9.72422e-26	6.87465e-23	159.62;183.97;147.49;48.77	948.7;1209.09;1821.97;1829.92	Down	-1.03934	-2.05529	0.000349657	0.005751	853.04;915.04;396.86;505.58	948.7;1209.09;1821.97;1829.92	Down	0.244922
Solyc01g090970	Cortical cell-delineating protein (AHRD V1 **-- B6UGA2_MAIZE); contains Interpro domain(s) IPR013770 Plant lipid transfer protein and hydrophobic protein, helical	GO:0005576 – extracellular region GO:0009664 – plant-type cell wall organization	1:84551810-84552478	4134.25	-3.07244	-8.41196	9.11357e-25	5.40376e-22	1265.23;914.73;537.87;352.6	4463.78;7047.07;8954.43;12908.38	Down	-1.22519	-2.33787	4.1032e-05	0.00110914	4350.87;3144.93;1896.52;3700.16	4463.78;7047.07;8954.43;12908.38	Down	0.277922
Solyc08g078890	At2g10940-like protein (Fragment) (AHRD V1 *-*- B3SKI0_ARAHA); contains Interpro domain(s) IPR013770 Plant lipid transfer protein and hydrophobic protein, helical	GO:0006869 – lipid transport	8:62692578-62712913	769.994	-3.09931	-8.57011	1.32418e-90	2.43397e-86	193.27;192.91;200.4;139.92	1549.61;1726.63;1486.51;1867.02	Down	-1.38419	-2.61025	2.09541e-20	1.03276e-16	590.11;660.27;637.01;586.12	1549.61;1726.63;1486.51;1867.02	Down	0.304575
Solyc04g017720	Gibberellin regulated protein (AHRD V1 **-- Q2HRH3_MEDTR); contains Interpro domain(s) IPR003854 Gibberellin regulated protein	none	4:7793995-7795571	162.413	-3.40237	-10.5734	9.29954e-32	1.42446e-28	29.73;37.69;20.04;9.59	238.24;390.39;264.68;453.95	Down	-1.26605	-2.40502	5.65758e-06	0.000236977	149.96;165.22;67.47;142.06	238.24;390.39;264.68;453.95	Down	0.227459
Solyc01g005590	Unknown Protein (AHRD V1)	none	1:416887-417604	550.306	-3.54748	-11.6923	1.60663e-30	2.10939e-27	110.33;111.79;53.71;45.57	631.76;1019.47;1406.49;2287.41	Down	-1.71239	-3.27704	2.28331e-08	2.9877e-06	474.23;382.16;184.28;366.88	631.76;1019.47;1406.49;2287.41	Down	0.280273
Solyc06g066700	Unknown Protein (AHRD V1)	none	6:42025043-42025591	101.015	-3.55392	-11.7445	3.2058e-22	1.11181e-19	3.91;17.89;4.81;11.19	67;238.69;263.14;305.58	Down	-1.27491	-2.41983	0.000331193	0.00551466	111.99;81.98;48.61;59.28	67;238.69;263.14;305.58	Down	0.206039
Solyc10g078580	Unknown Protein (AHRD V1)	none	10:60490599-60491081	1397.81	-3.6005	-12.1299	8.24941e-36	2.16618e-32	367.75;290.64;125.85;95.15	1970.78;3488.96;3573.15;4550.08	Down	-1.72375	-3.30293	1.90717e-09	4.27264e-07	1220.15;918.19;577.52;1001.1	1970.78;3488.96;3573.15;4550.08	Down	0.272296
Solyc03g123410	Oxalate oxidase-like germin 171 (AHRD V1 **** Q9FPQ0_BETVU); contains Interpro domain(s) IPR014710 RmlC-like jelly roll fold	GO:0050162 – oxalate oxidase activity	3:71769905-71770831	1971.4	-3.77066	-13.6484	8.24521e-40	5.06649e-36	299.68;287.45;196.39;89.55	2489.8;3694.19;4288.71;6415.33	Down	-1.18111	-2.26751	3.24888e-05	0.000927375	1466.52;1725.39;1326.98;2224.79	2489.8;3694.19;4288.71;6415.33	Down	0.166138
