# Supplementary material for: Comparative Phenotypic, Genomic, and Transcriptomic Analyses of Two Contrasting Strains of the Plant Beneficial Fungus Trichoderma virens
Source: Microbiol Spectr. 2023 Jan 31;11(2):e03024-22. doi: 10.1128/spectrum.03024-22 (PMC10100780; doi:10.1128/spectrum.03024-22)
Supplement: Supplemental file 3 — Table S3. Download spectrum.03024-22-s0003.xlsx, XLSX file, 0.04 MB [file spectrum.03024-22-s0003.xlsx]

## Sheet: Final_results_all
Gene ID	Sol description	Sol GO terms	gene source	gene biotype	Gene position	baseMean	log2FoldChange P vs wt	FoldChange P vs wt	pvalue P vs wt	padj P vs wt	flag P vs wt	Normalized counts P 25 P 26 P 34 P 35 1	Normalized counts WT 21 WT 22 WT 29 WT 30 2	Significantly DE P vs wt
Solyc09g008770	Group 3 late embryogenesis abundant protein (AHRD V1 **-- Q2N1E0_PHAVU); contains Interpro domain(s) IPR004238 Late embryogenesis abundant protein	none	maker_ITAG	protein_coding	9:2194101-2196911	20.4285	-3.39853	-10.5453	1.74614e-13	1.60858e-10	Tested	3.9;1.26;0;1.12	9.39;30.66;75.35;211.91	Down
Solyc01g096320	Homeobox leucine zipper protein (AHRD V1 ***- Q9XH73_PRUAR); contains Interpro domain(s) IPR001356 Homeobox	GO:0016563 – transcription activator activity (obsolete GO:0016563)/GO:0005509 – calcium ion binding	maker_ITAG	protein_coding	1:87265372-87266918	656.165	-3.11474	-8.66223	1.3155e-11	6.61018e-09	Tested	44.79;40.36;55.14;234.89	90.77;682.86;2417.62;7335.23	Down
Solyc02g084850	Unknown Protein (AHRD V1); contains Interpro domain(s) IPR000167 Dehydrin	GO:0009415 – response to water stimulus	maker_ITAG	protein_coding	2:48562816-48564178	21939.3	-2.99512	-7.973	1.86862e-10	6.07557e-08	Tested	1866.75;888.55;992.54;2314.23	1191.68;4428.68;89767.84;262057.83	Down
Solyc01g112230	PGPS/NH21 (AHRD V1 **-- Q9ZTM1_PETHY); contains Interpro domain(s) IPR000316 Plant EC metallothionein-like protein, family 15	GO:0008270 – zinc ion binding	maker_ITAG	protein_coding	1:98189344-98190390	35.2342	-2.92598	-7.59991	3.91409e-10	1.15899e-07	Tested	1.95;1.26;1.45;2.24	1.56;27.47;119.44;426.22	Down
Solyc06g068160	SNF4 is a kinase-activating protein, its expression is down regulated during germination. In non-germinating seeds it is constitutively expressed. This plays a regulatory role and interacts with kinase SNF1	None	maker_ITAG	protein_coding	6:42356330-42358264	76.0293	-2.90199	-7.47457	4.92714e-10	1.3617e-07	Tested	2.92;5.68;5.8;24.61	10.17;80.49;249.3;840.44	Down
Solyc02g082920	acidic extracellular 26 kD chitinase	GO:0008843 – endochitinase activity	maker_ITAG	protein_coding	2:47106241-47107635	164.312	-2.87707	-7.34654	3.12421e-10	9.59364e-08	Tested	15.58;11.98;50.79;23.49	35.99;119.45;1688.97;670.11	Down
Solyc03g026050	Terminal flower 1 (Fragment) (AHRD V1 **-- B3VT13_9ROSA); contains Interpro domain(s) IPR008914 Phosphatidylethanolamine-binding protein PEBP	GO:0008429 – phosphatidylethanolamine binding	maker_ITAG	protein_coding	3:3481034-3482666	18.9962	-2.80613	-6.99408	1.76612e-11	8.61347e-09	Tested	2.92;1.26;6.53;15.66	20.34;83.68;60.92;112.75	Down
Solyc02g087890	Unknown Protein (AHRD V1)	None	maker_ITAG	protein_coding	2:50790686-50792860	68.7976	-2.72813	-6.62596	6.21068e-09	1.07276e-06	Tested	1.95;4.41;5.08;20.13	7.82;44.71;271.74;782.06	Down
Solyc10g055810	chitinase	GO:0008843 – endochitinase activity	maker_ITAG	protein_coding	10:57363414-57364923	527.332	-2.71607	-6.57079	7.14479e-19	2.96187e-15	Tested	119.78;96.49;360.59;193.51	697.95;1075.07;3660.1;1062.74	Down
Solyc03g019820	SlTIP3.2 gene belongs to the 47 member aquaporin gene family	GO:0015250 – water channel activity	maker_ITAG	protein_coding	3:62819241-62820890	102.291	-2.69648	-6.48219	8.79463e-09	1.44802e-06	Tested	5.84;2.52;9.43;26.84	4.69;64.52;379.96;1193.08	Down
Solyc07g049530	LeACO1 encodes an enzyme that catalyzes the last step in ethylene biosynthesis pathway	GO:0005507 – copper ion binding	maker_ITAG	protein_coding	7:59957577-59960565	203.351	-2.68879	-6.44772	1.80489e-16	3.74108e-13	Tested	34.08;47.3;188.64;58.16	582.93;868.11;682.96;522.97	Down
Solyc11g020330	leer-sHSP small heat shock protein	None	maker_ITAG	protein_coding	11:10877535-10878407	22.5923	-2.68474	-6.42965	1.20101e-09	2.84502e-07	Tested	0;5.68;3.63;13.42	5.48;25.55;92.99;220.7	Down
Solyc06g072130	SlTIP3.1 gene belongs to the 47 member aquaporin gene family	GO:0015250 – water channel activity	maker_ITAG	protein_coding	6:44592988-44595398	60.4892	-2.64517	-6.25569	1.24034e-08	1.90438e-06	Tested	3.9;1.89;2.9;8.95	2.35;11.5;276.55;695.7	Down
Solyc02g093890	Unknown Protein (AHRD V1)	None	maker_ITAG	protein_coding	2:55233046-55234173	5.80848	-2.63603	-6.21618	1.6467e-08	2.33382e-06	Tested	0;0.63;0;1.12	0;10.22;38.48;43.98	Down
Solyc10g078770	Seed maturation protein LEA 4 (AHRD V1 ***- Q9FE69_GLYTO); contains Interpro domain(s) IPR005513 Late embryogenesis abundant (LEA) group 1	GO:0009790 – embryo development	maker_ITAG	protein_coding	10:60610529-60611704	118.348	-2.62957	-6.18839	8.11179e-09	1.35868e-06	Tested	10.71;2.52;2.9;1.12	3.91;12.14;545.89;1398.59	Down
Solyc03g116390	Late embryogenesis abundant protein (AHRD V1 ***- Q2QKE8_CATRO)	None	maker_ITAG	protein_coding	3:67341706-67342705	216.188	-2.62646	-6.1751	8.10846e-09	1.35868e-06	Tested	18.5;5.68;1.45;5.59	3.91;51.74;973.14;2548.5	Down
Solyc02g086310	Lipid transfer protein (AHRD V1 ***- Q42158_ARATH); contains Interpro domain(s) IPR013770 Plant lipid transfer protein and hydrophobic protein, helical	GO:0006869 – lipid transport	maker_ITAG	protein_coding	2:49640417-49641001	84.4924	-2.5685	-5.93193	2.69955e-08	3.49718e-06	Tested	6.82;7.57;2.18;3.36	1.56;9.58;666.93;706.09	Down
Solyc03g120420	Unknown Protein (AHRD V1)	None	maker_ITAG	protein_coding	3:70306127-70306683	114.611	-2.54122	-5.8208	2.83356e-08	3.64233e-06	Tested	13.63;13.87;31.92;43.62	18.78;67.71;559.52;1110.72	Down
Solyc08g016415	No Data		maker_ITAG	protein_coding	8:7540781-7541790	17.5832	-2.49967	-5.65556	7.78007e-08	8.43197e-06	Tested	1.95;0.63;1.45;1.12	2.35;12.78;72.14;189.52	Down
Solyc04g071780	Cytochrome P450 (AHRD V1 ***- B9N7D9_POPTR); contains Interpro domain(s) IPR002401 Cytochrome P450, E-class, group I	GO:0019825 – oxygen binding	maker_ITAG	protein_coding	4:58862146-58875221	4.65647	-2.46281	-5.51291	9.73475e-08	1.0012e-05	Tested	0;0;0.73;0	0;3.19;46.49;24.79	Down
Solyc03g112440	Oleosin (AHRD V1 ***- O04925_SESIN); contains Interpro domain(s) IPR000136 Oleosin	GO:0016021 – integral to membrane	maker_ITAG	protein_coding	3:64329162-64329923	20.6764	-2.45155	-5.47002	2.57871e-08	3.36694e-06	Tested	0.97;3.15;2.18;10.07	7.04;7.67;65.73;170.33	Down
Solyc01g109920	Dehydrin (AHRD V1 *-*- Q6YL18_BRAJU); contains Interpro domain(s) IPR000167 Dehydrin	GO:0009415 – response to water stimulus	maker_ITAG	protein_coding	1:96674166-96675735	51.5161	-2.43017	-5.38959	9.28421e-08	9.91696e-06	Tested	5.84;2.52;2.18;0	6.26;28.11;210.82;594.14	Down
Solyc10g076250	Aminotransferase like protein (AHRD V1 ***- Q0WWF1_ARATH); contains Interpro domain(s) IPR005814 Aminotransferase class-III	GO:0030170 – pyridoxal phosphate binding	maker_ITAG	protein_coding	10:59244801-59249229	37.9357	-2.42088	-5.35498	2.04392e-11	9.68353e-09	Tested	19.48;13.87;10.88;19.01	44.6;76.02;147.49;219.11	Down
Solyc12g098900	Late embryogenesis abundant protein D-29 (AHRD V1 *-*- LEA29_GOSHI)	None	maker_ITAG	protein_coding	12:67243436-67245843	112.261	-2.40986	-5.31422	9.32967e-08	9.91696e-06	Tested	14.61;9.46;29.02;93.96	18.78;195.47;331.86;1090.73	Down
Solyc08g078160	Oleosin (AHRD V1 ***- Q2TM28_COFCA); contains Interpro domain(s) IPR000136 Oleosin	GO:0016021 – integral to membrane	maker_ITAG	protein_coding	8:62090230-62106032	26.1492	-2.39397	-5.25602	2.82041e-07	2.35777e-05	Tested	3.9;2.52;3.63;2.24	0;14.69;133.07;271.88	Down
Solyc03g025810	Low-temperature-induced 65 kDa protein (AHRD V1 *--- LTI65_ARATH); contains Interpro domain(s) IPR012418 CAP160	None	maker_ITAG	protein_coding	3:3233090-3235734	42.7223	-2.39137	-5.24655	4.93614e-08	6.01846e-06	Tested	0.97;1.26;1.45;0	0.78;8.94;127.45;578.95	Down
Solyc07g063410	NAC domain protein IPR003441 (AHRD V1 ***- B9HZY3_POPTR); contains Interpro domain(s) IPR003441 No apical meristem (NAM) protein	GO:0016563 – transcription activator activity (obsolete GO:0016563) / GO:0003700 – sequence-specific DNA binding transcription factor activity	maker_ITAG	protein_coding	7:66014470-66016220	51.3423	-2.38909	-5.23827	5.43849e-14	6.01207e-11	Tested	13.63;17.66;23.22;36.91	50.86;89.43;197.99;300.67	Down
Solyc07g041900	cysteine proteinase	GO:0030984 – kininogen binding / GO:0004197 – cysteine-type endopeptidase activity	maker_ITAG	protein_coding	7:54625803-54628551	110.666	-2.35755	-5.125	3.5524e-10	1.07102e-07	Tested	19.48;17.66;45.71;78.3	40.69;88.15;570.74;699.7	Down
Solyc03g116530	Glyoxalase/bleomycin resistance protein/dioxygenase (AHRD V1 ***- Q2HVV5_MEDTR); contains Interpro domain(s) IPR004360 Glyoxalase/bleomycin resistance protein/dioxygenase	GO:0004462 – lactoylglutathione lyase activity	maker_ITAG	protein_coding	3:67396853-67398567	16.7591	-2.34767	-5.09002	2.1596e-07	1.88476e-05	Tested	4.87;3.15;2.18;4.47	7.04;5.75;90.58;122.35	Down
Solyc07g052135	No Data		maker_ITAG	protein_coding	7:60798451-60801511	78.9876	-2.34156	-5.0685	6.27261e-07	4.48514e-05	Tested	4.87;3.78;79.08;4.47	64.94;233.79;669.33;228.7	Down
Solyc06g050800	Amino acid transporter (AHRD V1 **** B9HYI5_POPTR); contains Interpro domain(s) IPR013057 Amino acid transporter, transmembrane	GO:0015171 – amino acid transmembrane transporter activity	maker_ITAG	protein_coding	6:33673939-33676520	37.3983	-2.33921	-5.06027	1.09793e-08	1.76756e-06	Tested	15.58;4.41;15.24;25.73	21.91;92.62;96.19;287.08	Down
Solyc06g062330	UDP-glucosyltransferase HvUGT5876 (AHRD V1 **** D3WYW1_HORVD); contains Interpro domain(s) IPR002213 UDP-glucuronosyl/UDP-glucosyltransferase	GO:0080043 – quercetin 3-O-glucosyltransferase activity	maker_ITAG	protein_coding	6:39430134-39431855	7.4794	-2.32746	-5.01922	5.51506e-07	4.011e-05	Tested	0.97;3.78;1.45;0	14.08;19.8;47.29;19.99	Down
Solyc01g100460	BZIP transcription factor (AHRD V1 **** C0LQL1_9CARY); contains Interpro domain(s) IPR011616 bZIP transcription factor, bZIP-1	GO:0043565 – sequence-specific DNA binding / GO:0003700 – sequence-specific DNA binding transcription factor activity / GO:0046982 – protein heterodimerization activity	maker_ITAG	protein_coding	1:90360889-90361605	119.569	-2.31772	-4.98544	5.40879e-16	9.96539e-13	Tested	44.79;18.29;81.99;104.02	139.28;257.43;430.46;616.53	Down
Solyc01g057000	SpUSP was cloned from wild tomato (Solanum pennellii) and functionally characterized in cultivated tomato	GO:0006950 – response to stress	maker_ITAG	protein_coding	1:57890470-57893014	74.0531	-2.31532	-4.97716	5.36206e-07	3.9169e-05	Tested	19.48;20.18;23.22;11.19	25.82;47.91;291.78;710.89	Down
Solyc03g117630	heat shock protein (AHRD V1 ***- B2D2G5_CAPSN); contains Interpro domain(s) IPR013126 Heat shock protein 70	GO:0051082 – unfolded protein binding / GO:0005524 – ATP binding	maker_ITAG	protein_coding	3:68208508-68210772	12.2883	-2.29539	-4.90886	2.72439e-07	2.30489e-05	Tested	1.95;5.04;2.9;6.71	4.69;23;40.08;106.35	Down
Solyc04g016420	Unknown Protein (AHRD V1)	None	maker_ITAG	protein_coding	4:7223329-7233531	38.8427	-2.28986	-4.89008	1.06598e-06	6.68744e-05	Tested	6.82;5.04;11.61;11.19	4.69;23.63;181.16;387.03	Down
Solyc09g008670	threonine deaminase	GO:0004794 – L-threonine ammonia-lyase activity	maker_ITAG	protein_coding	9:2123903-2128296	65.5985	-2.28175	-4.86267	3.89065e-13	2.93249e-10	Tested	26.29;25.22;43.53;33.56	50.86;169.28;309.42;294.27	Down
Solyc03g007230	Protein phosphatase 2C (AHRD V1 ***- B1B5N6_PHYPA); contains Interpro domain(s) IPR015655 Protein phosphatase 2C	GO:0005975 – carbohydrate metabolic process / GO:0008287 – protein serine/threonine phosphatase complex / GO:0003824 – catalytic activity	maker_ITAG	protein_coding	3:1792367-1798761	99.2113	-2.2564	-4.77796	1.8019e-10	6.01918e-08	Tested	28.24;18.29;52.24;85.01	44.6;107.95;456.11;744.48	Down
Solyc06g034410	Unknown Protein (AHRD V1); contains Interpro domain(s) IPR009902 Protein of unknown function DUF1442	None	maker_ITAG	protein_coding	6:24355645-24357494	3.66437	-2.24819	-4.75088	9.017e-07	5.86352e-05	Tested	0.97;0;0;0	1.56;1.92;12.02;43.98	Down
Solyc07g053360	Seed biotin-containing protein SBP65 (AHRD V1 *--- SBP65_PEA); contains Interpro domain(s) IPR004238 Late embryogenesis abundant protein	None	maker_ITAG	protein_coding	7:61947671-61949907	24.1333	-2.23537	-4.70884	1.32509e-06	7.93239e-05	Tested	2.92;4.41;2.18;2.24	2.35;24.91;75.35;279.08	Down
Solyc08g083130	Homeobox leucine zipper protein (AHRD V1 *-*- B8YIB0_MIRJA); contains Interpro domain(s) IPR001356 Homeobox	GO:0043565 – sequence-specific DNA binding	maker_ITAG	protein_coding	8:65785383-65798964	118.606	-2.21552	-4.64447	6.27519e-07	4.48514e-05	Tested	16.55;18.29;29.02;133.1	47.73;192.91;394.39;1054.74	Down
Solyc04g005380	Ninja-family protein Os03g0214200 (AHRD V1 ***- NNJA1_ORYSJ); contains Interpro domain(s) IPR012463 Protein of unknown function DUF1675	GO:0005515 – protein binding	maker_ITAG	protein_coding	4:270777-277347	50.9267	-2.19535	-4.58001	3.19035e-08	3.97762e-06	Tested	21.42;15.77;11.61;40.27	35.21;111.79;154.71;374.24	Down
Solyc03g111100	AtIII18x5-like protein (Fragment) (AHRD V1 *-*- D9YU68_ARAHA)	None	maker_ITAG	protein_coding	3:63250706-63251938	140.291	-2.19399	-4.57569	4.83751e-07	3.61619e-05	Tested	15.58;46.67;45.71;106.26	64.16;211.44;484.17;1168.29	Down
Solyc02g093600	class I heat shock protein (AHRD V1 ***- Q69BI7_CARPA); contains Interpro domain(s) IPR008978 HSP20-like chaperone	GO:0051082 – unfolded protein binding	maker_ITAG	protein_coding	2:55039738-55040872	14.7899	-2.17594	-4.51882	2.68198e-06	0.000138113	Tested	7.79;1.26;4.35;5.59	6.26;26.19;48.9;129.54	Down
Solyc08g023510	Unknown Protein (AHRD V1)	None	maker_ITAG	protein_coding	8:27543808-27546301	11.0125	-2.15415	-4.45107	2.0923e-06	0.000113011	Tested	3.9;0.63;2.9;0	43.82;17.89;22.44;15.19	Down
Solyc01g087180	Unknown Protein (AHRD V1)	None	maker_ITAG	protein_coding	1:81995060-81997040	28.7172	-2.14872	-4.43434	3.0464e-06	0.000154011	Tested	2.92;0;0.73;19.01	4.69;56.21;109.82;279.88	Down
Solyc02g079290	Terminal flower 1 (Fragment) (AHRD V1 **-- B3VT24_9ROSA); contains Interpro domain(s) IPR008914 Phosphatidylethanolamine-binding protein PEBP	GO:0008429 – phosphatidylethanolamine binding	maker_ITAG	protein_coding	2:44460468-44461817	25.318	-2.12707	-4.3683	1.31665e-07	1.25475e-05	Tested	5.84;9.46;7.98;23.49	11.74;45.35;92.18;183.92	Down
Solyc06g067980	Unknown Protein (AHRD V1)	None	maker_ITAG	protein_coding	6:42252570-42253741	36.3133	-2.12583	-4.36455	5.26752e-06	0.000234489	Tested	6.82;3.78;2.18;14.54	7.82;29.38;114.63;405.42	Down
Solyc04g082830	Auxin efflux carrier family protein (AHRD V1 **** D7KJ74_ARALY); contains Interpro domain(s) IPR004776 Auxin efflux carrier	GO:0009672 – auxin:hydrogen symporter activity	maker_ITAG	protein_coding	4:66450776-66455646	18.1825	-2.12492	-4.36178	1.08819e-06	6.71891e-05	Tested	0.97;6.94;9.43;10.07	4.69;17.25;80.16;150.33	Down
Solyc04g007980	1-aminocyclopropane-1-carboxylate oxidase (AHRD V1 **-* B6SUN2_MAIZE); contains Interpro domain(s) IPR005123 Oxoglutarate and iron-dependent oxygenase	GO:0009815 – 1-aminocyclopropane-1-carboxylate oxidase activity	maker_ITAG	protein_coding	4:1636332-1641179	90.5527	-2.1193	-4.34484	5.13704e-11	1.98098e-08	Tested	28.24;32.79;52.96;63.76	61.03;123.92;334.27;547.76	Down
Solyc10g079150	Nuclear transcription factor Y subunit A-1 (AHRD V1 *-*- B6TAR1_MAIZE); contains Interpro domain(s) IPR001289 CCAAT-binding transcription factor, subunit B	GO:0005634 – nucleus	maker_ITAG	protein_coding	10:60881780-60888983	14.0575	-2.11813	-4.34131	3.23384e-07	2.59051e-05	Tested	2.92;3.78;10.16;13.42	6.26;28.11;46.49;115.95	Down
Solyc04g040180	S-adenosylmethionine-dependent methyltransferase (Fragment) (AHRD V1 **** B3VXJ7_POPTN); contains Interpro domain(s) IPR013217 Methyltransferase type 12	GO:0008757 – S-adenosylmethionine-dependent methyltransferase activity	maker_ITAG	protein_coding	4:11959993-11962554	20.4629	-2.1171	-4.33821	1.51668e-08	2.22563e-06	Tested	2.92;5.04;26.12;10.07	43.82;58.77;95.39;49.58	Down
Solyc03g082550	Homeobox leucine zipper protein (AHRD V1 ***- B8YIB0_MIRJA); contains Interpro domain(s) IPR001356 Homeobox	GO:0005634 – nucleus / GO:0006355 – regulation of transcription, DNA-dependent / GO:0045449 – regulation of transcription (obsolete GO:regulation of transcription)	maker_ITAG	protein_coding	3:53920814-53922372	26.8569	-2.11601	-4.33495	1.00676e-11	5.38519e-09	Tested	9.74;8.2;13.06;22.37	47.73;45.35;65.73;116.75	Down
Solyc09g008760	Unknown Protein (AHRD V1); contains Interpro domain(s) IPR008889 VQ	None	maker_ITAG	protein_coding	9:2191010-2192023	39.9984	-2.11587	-4.33453	6.40843e-08	7.13186e-06	Tested	9.74;19.55;39.9;10.07	117.37;162.89;169.14;43.98	Down
Solyc06g075990	Glyoxalase/bleomycin resistance protein/dioxygenase (AHRD V1 ***- A1WPN3_VEREI); contains Interpro domain(s) IPR004360 Glyoxalase/bleomycin resistance protein/dioxygenase	GO:0003824 – catalytic activity	maker_ITAG	protein_coding	6:47321150-47322392	53.2113	-2.1024	-4.29424	1.47754e-06	8.5967e-05	Tested	4.87;0;0;6.71	3.13;17.89;200.4;650.12	Down
Solyc10g075070	Non-specific lipid-transfer protein (AHRD V1 ***- A7UGG9_SOLTU); contains Interpro domain(s) IPR013770 Plant lipid transfer protein and hydrophobic protein, helical	GO:0006869 – lipid transport	maker_ITAG	protein_coding	10:58842918-58843830	705.918	-2.09845	-4.2825	3.49074e-07	2.74329e-05	Tested	113.93;146.3;300.37;553.67	190.92;516.77;3040.46;5535.21	Down
Solyc01g073720	Unknown Protein (AHRD V1)	None	maker_ITAG	protein_coding	1:80962981-80963831	10.7044	-2.09352	-4.26787	3.14368e-06	0.000156542	Tested	2.92;1.89;2.9;3.36	6.26;1.92;72.95;44.78	Down
Solyc05g052280	Peroxidase (AHRD V1 ***- B9VRK9_CAPAN); contains Interpro domain(s) IPR002016 Haem peroxidase, plant/fungal/bacterial	GO:0005515 – protein binding	maker_ITAG	protein_coding	5:63410674-63414037	5.13972	-2.07473	-4.21265	4.76844e-06	0.000217824	Tested	0.97;0.63;1.45;3.36	7.82;10.22;24.85;14.39	Down
Solyc12g088190	Amino acid permease 6 (AHRD V1 **** Q7Y076_BRANA); contains Interpro domain(s) IPR013057 Amino acid transporter, transmembrane	GO:0015175 – neutral amino acid transmembrane transporter activity / GO:0015172 – acidic amino acid transmembrane transporter activity	maker_ITAG	protein_coding	12:64612800-64620299	24.9472	-2.07086	-4.20138	2.63338e-07	2.23932e-05	Tested	8.76;18.29;13.79;5.59	23.47;49.83;72.95;152.73	Down
Solyc03g123540	class II heat shock protein (AHRD V1 ***- B6U175_MAIZE); contains Interpro domain(s) IPR002068 Heat shock protein Hsp20	None	maker_ITAG	protein_coding	3:71868961-71869785	12.0607	-2.07064	-4.20073	4.35591e-06	0.000204039	Tested	1.95;0;5.08;6.71	1.56;17.25;36.87;74.37	Down
Solyc10g075090	Non-specific lipid-transfer protein (AHRD V1 **** Q4A1N0_SOLLC); contains Interpro domain(s) IPR013770 Plant lipid transfer protein and hydrophobic protein, helical	GO:0005516 – calmodulin binding / GO:0005319 – lipid transporter activity	maker_ITAG	protein_coding	10:58857657-58859120	55.1194	-2.06709	-4.1904	8.93493e-06	0.000359609	Tested	9.74;6.31;18.86;36.91	16.43;24.91;310.22;447.01	Down
Solyc08g080630	Chymotrypsin inhibitor-2 (AHRD V1 *-*- A8V413_HORSP); contains Interpro domain(s) IPR000864 Proteinase inhibitor I13, potato inhibitor I	GO:0009611 – response to wounding	maker_ITAG	protein_coding	8:64000488-64002067	179.519	-2.06337	-4.17961	3.65394e-11	1.51474e-08	Tested	59.4;27.75;171.23;74.94	326.28;151.39;742.28;467	Down
Solyc02g093180	N-hydroxycinnamoyl/benzoyltransferase 3 (AHRD V1 **-- Q00M87_SOYBN); contains Interpro domain(s) IPR003480 Transferase	GO:0016740 – transferase activity	maker_ITAG	protein_coding	2:54755186-54758258	56.5549	-2.06329	-4.17938	9.95081e-06	0.000393627	Tested	8.76;17.66;23.94;14.54	6.26;29.38;436.07;347.05	Down
Solyc01g103920	Ferredoxin I (AHRD V1 ***- Q93XJ9_SOLTU); contains Interpro domain(s) IPR010241 Ferredoxin [2Fe-2S], plant	GO:0005515 – protein binding	maker_ITAG	protein_coding	1:92300630-92301352	35.8312	-2.06008	-4.17011	2.90604e-07	2.4094e-05	Tested	1.95;17.03;15.96;40.27	19.56;74.74;124.25;251.09	Down
Solyc03g013440	Amino acid transporter family protein (AHRD V1 **** D7LM67_ARALY); contains Interpro domain(s) IPR013057 Amino acid transporter, transmembrane	GO:0015171 – amino acid transmembrane transporter activity	maker_ITAG	protein_coding	3:46094157-46099132	58.9719	-2.05261	-4.14857	1.43078e-09	3.25003e-07	Tested	36.03;20.81;39.18;36.91	67.29;109.87;189.18;358.25	Down
Solyc08g077900	Expansin-like protein (AHRD V1 ***- Q0WRS3_ARATH); contains Interpro domain(s) IPR007112 Expansin 45, endoglucanase-like	GO:0005576 – extracellular region	maker_ITAG	protein_coding	8:61925910-61929399	294.542	-2.05204	-4.14691	3.79052e-06	0.000182966	Tested	55.51;60.54;87.79;276.28	106.41;249.76;1190.37;2428.55	Down
Solyc10g075150	Non-specific lipid-transfer protein (AHRD V1 **** Q9ZPI9_CAPAN); contains Interpro domain(s) IPR013770 Plant lipid transfer protein and hydrophobic protein, helical	GO:0005516 – calmodulin binding / GO:0005319 – lipid transporter activity	maker_ITAG	protein_coding	10:58931142-58933070	84.6692	-2.03409	-4.09563	1.51046e-05	0.000544365	Tested	11.69;7.57;76.18;4.47	10.95;54.3;898.59;295.07	Down
Solyc01g097270	pathogen-induced protein	GO:0005515 – protein binding	maker_ITAG	protein_coding	1:88054715-88059535	610.368	-2.03073	-4.08612	7.13892e-11	2.63061e-08	Tested	161.65;173.42;642.1;397.08	1528.14;1288.42;2281.35;846.03	Down
Solyc08g079430	partialcopper-containing amine oxidase	GO:0055114 – oxidation-reduction process	maker_ITAG	protein_coding	8:63074327-63079538	84.8372	-2.03047	-4.08538	1.50219e-05	0.000542687	Tested	6.82;17.66;37.73;36.91	18;52.38;541.88;605.34	Down
Solyc03g098100	Reductase 2 (AHRD V1 ***- Q6TY50_HYDMC); contains Interpro domain(s) IPR020471 Aldo/keto reductase subgroup	GO:0055114 – oxidation-reduction process	maker_ITAG	protein_coding	3:61875698-61879038	49.217	-2.02612	-4.07307	2.22214e-06	0.000116238	Tested	1.95;1.89;5.8;4.47	0;12.78;427.25;378.24	Down
Solyc06g061280	Cinnamoyl-CoA reductase-like protein (AHRD V1 **** Q9M0B3_ARATH); contains Interpro domain(s) IPR016040 NAD(P)-binding domain	GO:0033729 – anthocyanidin reductase activity	maker_ITAG	protein_coding	6:39392007-39395193	28.0807	-2.01575	-4.0439	2.72344e-06	0.000139814	Tested	8.76;13.24;19.59;7.83	37.56;27.47;81.76;203.11	Down
Solyc03g079880	Protease inhibitor/seed storage/lipid transfer protein family protein (AHRD V1 **** D7LUP2_ARALY); contains Interpro domain(s) IPR003612 Plant lipid transfer protein/seed storage/trypsin-alpha amylase inhibitor	GO:0008289 – lipid binding	maker_ITAG	protein_coding	3:53115021-53115994	25.8127	-2.00217	-4.00603	2.42489e-07	2.09425e-05	Tested	9.74;8.2;5.8;17.9	29.73;32.58;79.36;119.95	Down
Solyc08g080650	defense marker gene induced in response to pathogen attack, wounding and treatment with 1-aminocyclopropane- 1-carboxylate (ACC). Translated sequence contains TLP-P thaumatin conserved domain (NCBI cd09217)	GO:0005515 – protein binding	maker_ITAG	protein_coding	8:64002840-64006194	1003.55	-2.0008	-4.00222	2.87339e-14	3.40332e-11	Tested	380.75;283.15;943.93;520.12	2183.84;1856.3;3437.26;1596.11	Down
Solyc06g049050	expansin 2	GO:0005576 – extracellular region / GO:0009664 – plant-type cell wall organization	maker_ITAG	protein_coding	6:32415687-32417747	795.785	2.02947	4.08256	4.06937e-12	2.42438e-09	Tested	853.04;915.03;396.87;505.57	159.62;183.97;147.49;48.78	Up
Solyc12g006760	Unknown Protein (AHRD V1)	None	maker_ITAG	protein_coding	12:1195836-1196396	108.02	2.03987	4.11208	1.43126e-15	2.37331e-12	Tested	156.78;227.66;190.82;111.85	54.77;37.69;42.48;15.19	Up
Solyc04g017720	Gibberellin regulated protein (AHRD V1 **-- Q2HRH3_MEDTR); contains Interpro domain(s) IPR003854 Gibberellin regulated protein	None	maker_ITAG	protein_coding	4:7793995-7795571	162.412	2.1362	4.39601	2.10057e-13	1.74158e-10	Tested	149.96;165.22;67.48;142.05	29.73;37.69;20.04;9.6	Up
Solyc06g066700	Unknown Protein (AHRD V1)	None	maker_ITAG	protein_coding	6:42025043-42025591	101.014	2.27865	4.85223	5.55473e-10	1.48562e-07	Tested	111.99;81.98;48.61;59.28	3.91;17.89;4.81;11.2	Up
Solyc12g006730	Unknown Protein (AHRD V1)	None	maker_ITAG	protein_coding	12:1188331-1188867	20.2512	2.36925	5.16671	1.06047e-09	2.58599e-07	Tested	21.42;44.14;55.14;25.73	3.13;7.67;4.81;0.8	Up
Solyc03g123410	Oxalate oxidase-like germin 171 (AHRD V1 **** Q9FPQ0_BETVU); contains Interpro domain(s) IPR014710 RmlC-like jelly roll fold	GO:0050162 – oxalate oxidase activity	maker_ITAG	protein_coding	3:71769905-71770831	1971.38	2.5894	6.01849	1.23058e-19	6.80181e-16	Tested	1466.52;1725.39;1327.02;2224.75	299.68;287.45;196.39;89.56	Up
	79
