# Supplementary material for: Comparative Phenotypic, Genomic, and Transcriptomic Analyses of Two Contrasting Strains of the Plant Beneficial Fungus Trichoderma virens
Source: Microbiol Spectr. 2023 Jan 31;11(2):e03024-22. doi: 10.1128/spectrum.03024-22 (PMC10100780; doi:10.1128/spectrum.03024-22)
Supplement: Supplemental file 4 — Table S4. Download spectrum.03024-22-s0004.xlsx, XLSX file, 1.3 MB [file spectrum.03024-22-s0004.xlsx]

## Sheet: Sheet1
Table S4. Automated annotation of GvW genome assembly
Protein_ID (Query)	Protein_length	Protein ID(Subject ID)	Protein_Length	% Identity	Query_coverage	E-value	Protein Names	Gene Name	Organism Name	Pathway	Gene Ontology (GO)	Gene Ontology IDs	GO_MF	GO_BP	GO_CC
g2602.t1	224	tr|C5DX72|C5DX72_ZYGRC	2302	32.8	55.8	0.00016	ZYRO0F02728p	ZYRO0F02728g	Zygosaccharomyces rouxii (strain ATCC 2623 / CBS 732 / NBRC 1130 / NCYC 568 / NRRL Y-229) (Candida mogii)	NA	NA	NA	NA	NA	NA
g10055.t1	474	tr|G9MDT2|G9MDT2_HYPVG	474	99.8	99.79	4.8e-269	Ribosome biogenesis protein YTM1	YTM1 TRIVIDRAFT_73172	Hypocrea virens (strain Gv29-8 / FGSC 10586) (Gliocladium virens) (Trichoderma virens)	NA	nucleolus [GO:0005730]; nucleoplasm [GO:0005654]; preribosome, large subunit precursor [GO:0030687]; ribonucleoprotein complex binding [GO:0043021]; maturation of 5.8S rRNA from tricistronic rRNA transcript (SSU-rRNA, 5.8S rRNA, LSU-rRNA) [GO:0000466]; maturation of LSU-rRNA from tricistronic rRNA transcript (SSU-rRNA, 5.8S rRNA, LSU-rRNA) [GO:0000463]	GO:0000463; GO:0000466; GO:0005654; GO:0005730; GO:0030687; GO:0043021	GO:0043021~ribonucleoprotein complex binding	GO:0000463~maturation of LSU-rRNA from tricistronic rRNA transcript (SSU-rRNA, 5.8S rRNA, LSU-rRNA);GO:0000466~maturation of 5.8S rRNA from tricistronic rRNA transcript (SSU-rRNA, 5.8S rRNA, LSU-rRNA)	GO:0005654~nucleoplasm;GO:0005730~nucleolus;GO:0030687~preribosome, large subunit precursor
g4778.t1	223	tr|G0RSE8|G0RSE8_HYPJQ	202	90.1	100	7.1e-106	Ras GTPase	ypt1 TRIREDRAFT_80898	Hypocrea jecorina (strain QM6a) (Trichoderma reesei)	NA	GTP binding [GO:0005525]; GTPase activity [GO:0003924]	GO:0003924; GO:0005525	GO:0003924~GTPase activity;GO:0005525~GTP binding	NA	NA
g6734.t1	655	tr|G9N212|G9N212_HYPVG	626	95.6	100	0	Non-specific serine/threonine protein kinase (EC 2.7.11.1)	YPK3 TRIVIDRAFT_181871	Hypocrea virens (strain Gv29-8 / FGSC 10586) (Gliocladium virens) (Trichoderma virens)	NA	ATP binding [GO:0005524]; protein serine/threonine kinase activity [GO:0004674]	GO:0004674; GO:0005524	GO:0004674~protein serine/threonine kinase activity;GO:0005524~ATP binding	NA	NA
g4511.t1	649	tr|G9MXW4|G9MXW4_HYPVG	629	96.8	95.84	0	Non-specific serine/threonine protein kinase (EC 2.7.11.1)	YPK1 TRIVIDRAFT_231045	Hypocrea virens (strain Gv29-8 / FGSC 10586) (Gliocladium virens) (Trichoderma virens)	NA	ATP binding [GO:0005524]; protein serine/threonine kinase activity [GO:0004674]	GO:0004674; GO:0005524	GO:0004674~protein serine/threonine kinase activity;GO:0005524~ATP binding	NA	NA
g1856.t1	699	tr|A0A014PIK5|A0A014PIK5_9HYPO	714	57.7	98.86	1.1e-226	Ion channel	X797_011459	Metarhizium robertsii	NA	integral component of membrane [GO:0016021]; potassium channel activity [GO:0005267]	GO:0005267; GO:0016021	GO:0005267~potassium channel activity	NA	GO:0016021~integral component of membrane
g2864.t1	179	tr|A0A2H3JH90|A0A2H3JH90_WOLCO	981	90.9	18.44	1.2e-10	Zincin	WOLCODRAFT_23112	Wolfiporia cocos (strain MD-104) (Brown rot fungus)	NA	integral component of membrane [GO:0016021]; metalloendopeptidase activity [GO:0004222]	GO:0004222; GO:0016021	GO:0004222~metalloendopeptidase activity	NA	GO:0016021~integral component of membrane
g1502.t1	1519	tr|A0A194W637|A0A194W637_9PEZI	1875	47.2	100	0	Ankyrin-3	VM1G_08018	Valsa mali	NA	zinc ion binding [GO:0008270]	GO:0008270	GO:0008270~zinc ion binding	NA	NA
g1501.t1	860	tr|A0A194W8R2|A0A194W8R2_9PEZI	1057	52.9	48.84	2.6e-116	Major intracellular serine protease	VM1G_08017	Valsa mali	NA	serine-type endopeptidase activity [GO:0004252]	GO:0004252	GO:0004252~serine-type endopeptidase activity	NA	NA
g4384.t1	225	tr|A0A194W279|A0A194W279_9PEZI	325	46.8	91.11	1.4e-48	Uncharacterized protein	VM1G_06403	Valsa mali	NA	integral component of membrane [GO:0016021]; mycotoxin biosynthetic process [GO:0043386]	GO:0016021; GO:0043386	NA	GO:0043386~mycotoxin biosynthetic process	GO:0016021~integral component of membrane
g1140.t1	534	tr|Q0QBU0|Q0QBU0_HYPVI	534	100	100	0	Cytochrome P450	Vir3	Hypocrea virens (Gliocladium virens) (Trichoderma virens)	NA	integral component of membrane [GO:0016021]; heme binding [GO:0020037]; iron ion binding [GO:0005506]; monooxygenase activity [GO:0004497]; oxidoreductase activity, acting on paired donors, with incorporation or reduction of molecular oxygen [GO:0016705]	GO:0004497; GO:0005506; GO:0016021; GO:0016705; GO:0020037	GO:0004497~monooxygenase activity;GO:0005506~iron ion binding;GO:0016705~oxidoreductase activity, acting on paired donors, with incorporation or reduction of molecular oxygen;GO:0020037~heme binding	NA	GO:0016021~integral component of membrane
g1139.t1	512	tr|Q0QBS7|Q0QBS7_HYPVI	512	100	100	4.8e-307	Uncharacterized protein	Vir2	Hypocrea virens (Gliocladium virens) (Trichoderma virens)	NA	heme binding [GO:0020037]; iron ion binding [GO:0005506]; monooxygenase activity [GO:0004497]; oxidoreductase activity, acting on paired donors, with incorporation or reduction of molecular oxygen [GO:0016705]	GO:0004497; GO:0005506; GO:0016705; GO:0020037	GO:0004497~monooxygenase activity;GO:0005506~iron ion binding;GO:0016705~oxidoreductase activity, acting on paired donors, with incorporation or reduction of molecular oxygen;GO:0020037~heme binding	NA	NA
g8293.t1	272	tr|A0A0A1TSN6|A0A0A1TSN6_9HYPO	579	55.5	100	3.4e-78	Uncharacterized protein	VHEMI10680	Torrubiella hemipterigena	NA	heme binding [GO:0020037]; iron ion binding [GO:0005506]; monooxygenase activity [GO:0004497]; oxidoreductase activity, acting on paired donors, with incorporation or reduction of molecular oxygen [GO:0016705]	GO:0004497; GO:0005506; GO:0016705; GO:0020037	GO:0004497~monooxygenase activity;GO:0005506~iron ion binding;GO:0016705~oxidoreductase activity, acting on paired donors, with incorporation or reduction of molecular oxygen;GO:0020037~heme binding	NA	NA
g10811.t1	141	tr|A0A179F3C8|A0A179F3C8_METCM	244	36.5	81.56	8.7e-09	Hydrophobic surface binding protein A domain-containing protein	VFPPC_14696	Pochonia chlamydosporia 170	NA	NA	NA	NA	NA	NA
g605.t1	511	tr|A0A179F560|A0A179F560_METCM	535	52.1	100	5.5e-154	Cytochrome P450	VFPPC_10674	Pochonia chlamydosporia 170	NA	heme binding [GO:0020037]; iron ion binding [GO:0005506]; monooxygenase activity [GO:0004497]; oxidoreductase activity, acting on paired donors, with incorporation or reduction of molecular oxygen [GO:0016705]	GO:0004497; GO:0005506; GO:0016705; GO:0020037	GO:0004497~monooxygenase activity;GO:0005506~iron ion binding;GO:0016705~oxidoreductase activity, acting on paired donors, with incorporation or reduction of molecular oxygen;GO:0020037~heme binding	NA	NA
g3927.t1	462	tr|A0A179F4K6|A0A179F4K6_METCM	459	80	100	1.5e-214	Major facilitator superfamily domain, general substrate transporter	VFPPC_10552	Pochonia chlamydosporia 170	NA	integral component of membrane [GO:0016021]; transmembrane transport [GO:0055085]	GO:0016021; GO:0055085	NA	GO:0055085~transmembrane transport	GO:0016021~integral component of membrane
g8435.t1	743	tr|A0A179FPY2|A0A179FPY2_METCM	732	59.2	99.6	5.6e-248	Uncharacterized protein	VFPPC_04041	Pochonia chlamydosporia 170	NA	NA	NA	NA	NA	NA
g1402.t1	776	tr|A0A179G6T0|A0A179G6T0_METCM	758	87.9	99.74	0	ATP-citrate synthase subunit 1	VFPPC_00982	Pochonia chlamydosporia 170	NA	large ribosomal subunit [GO:0015934]; cofactor binding [GO:0048037]; structural constituent of ribosome [GO:0003735]; transferase activity, transferring acyl groups, acyl groups converted into alkyl on transfer [GO:0046912]; translation [GO:0006412]	GO:0003735; GO:0006412; GO:0015934; GO:0046912; GO:0048037	GO:0003735~structural constituent of ribosome;GO:0046912~transferase activity, transferring acyl groups, acyl groups converted into alkyl on transfer;GO:0048037~cofactor binding	GO:0006412~translation	GO:0015934~large ribosomal subunit
g9652.t1	1858	tr|A0A179GYR4|A0A179GYR4_9HYPO	1311	64.5	60.98	0	Pyoverdine/dityrosine biosynthesis protein	VFPBJ_05017	Purpureocillium lilacinum (Paecilomyces lilacinus)	NA	NA	NA	NA	NA	NA
g8855.t1	659	tr|A0A1B8EKE3|A0A1B8EKE3_9PEZI	666	46.3	100	4e-173	HET domain-containing protein	VF21_09771	Pseudogymnoascus sp. 05NY08	NA	NA	NA	NA	NA	NA
g333.t1	555	sp|G9NAW2|VEA_HYPVG	541	95.5	100	0	Developmental and secondary metabolism regulator VEL1 (Velvet complex subunit 1)	VEL1 TRIVIDRAFT_164251	Hypocrea virens (strain Gv29-8 / FGSC 10586) (Gliocladium virens) (Trichoderma virens)	NA	cytoplasm [GO:0005737]; nucleus [GO:0005634]; sporulation resulting in formation of a cellular spore [GO:0030435]	GO:0005634; GO:0005737; GO:0030435	NA	GO:0030435~sporulation resulting in formation of a cellular spore	GO:0005634~nucleus;GO:0005737~cytoplasm
g4386.t1	114	tr|A0A1B8DPQ1|A0A1B8DPQ1_9PEZI	135	33.3	100	2.4e-09	Uncharacterized protein	VE03_09867	Pseudogymnoascus sp. 23342-1-I1	NA	NA	NA	NA	NA	NA
g1062.t1	164	tr|A0A1B8CF98|A0A1B8CF98_9PEZI	164	84.1	100	3e-77	Uncharacterized protein	VE00_05102	Pseudogymnoascus sp. WSF 3629	NA	NA	NA	NA	NA	NA
g8681.t1	157	tr|G2X681|G2X681_VERDV	148	67.5	100	8.7e-50	60S ribosomal protein L34-B	VDAG_05663	Verticillium dahliae (strain VdLs.17 / ATCC MYA-4575 / FGSC 10137) (Verticillium wilt)	NA	ribosome [GO:0005840]; structural constituent of ribosome [GO:0003735]; translation [GO:0006412]	GO:0003735; GO:0005840; GO:0006412	GO:0003735~structural constituent of ribosome	GO:0006412~translation	GO:0005840~ribosome
g4207.t1	284	tr|A0A094I287|A0A094I287_9PEZI	338	68.2	86.27	8.5e-88	Uncharacterized protein	V501_00446	Pseudogymnoascus sp. VKM F-4519 (FW-2642)	NA	NA	NA	NA	NA	NA
g5749.t1	243	tr|A0A094EXT9|A0A094EXT9_9PEZI	243	56.1	100	8.4e-76	Uncharacterized protein	V498_07997	Pseudogymnoascus sp. VKM F-4517 (FW-2822)	NA	NA	NA	NA	NA	NA
g8152.t1	293	tr|A0A094EHS8|A0A094EHS8_9PEZI	298	79.2	100	2.3e-128	Uncharacterized protein	V494_00366	Pseudogymnoascus sp. VKM F-4513 (FW-928)	NA	catalytic activity [GO:0003824]	GO:0003824	GO:0003824~catalytic activity	NA	NA
g2698.t1	1390	tr|A0A063C3F2|A0A063C3F2_9HYPO	1377	61.4	100	0	Hexokinase-1	UV8b_1444	Ustilaginoidea virens (Rice false smut fungus) (Villosiclava virens)	NA	cell [GO:0005623]; ATP binding [GO:0005524]; glucose binding [GO:0005536]; hexokinase activity [GO:0004396]; cellular glucose homeostasis [GO:0001678]	GO:0001678; GO:0004396; GO:0005524; GO:0005536; GO:0005623	GO:0004396~hexokinase activity;GO:0005524~ATP binding;GO:0005536~glucose binding	GO:0001678~cellular glucose homeostasis	GO:0005623~cell
g10854.t1	280	tr|G9N6H3|G9N6H3_HYPVG	251	100	78.57	1.6e-123	Enolase-phosphatase E1 (EC 3.1.3.77) (2,3-diketo-5-methylthio-1-phosphopentane phosphatase)	UTR4 TRIVIDRAFT_66636	Hypocrea virens (strain Gv29-8 / FGSC 10586) (Gliocladium virens) (Trichoderma virens)	Amino-acid biosynthesis; L-methionine biosynthesis via salvage pathway; L-methionine from S-methyl-5-thio-alpha-D-ribose 1-phosphate: step 3/6. Amino-acid biosynthesis; L-methionine biosynthesis via salvage pathway; L-methionine from S-methyl-5-thio-alpha-D-ribose 1-phosphate: step 4/6.	cytoplasm [GO:0005737]; nucleus [GO:0005634]; 2,3-diketo-5-methylthiopentyl-1-phosphate enolase activity [GO:0043715]; 2-hydroxy-3-keto-5-methylthiopentenyl-1-phosphate phosphatase activity [GO:0043716]; acireductone synthase activity [GO:0043874]; magnesium ion binding [GO:0000287]; L-methionine salvage from methylthioadenosine [GO:0019509]; L-methionine salvage from S-adenosylmethionine [GO:001…	GO:0000287; GO:0005634; GO:0005737; GO:0019284; GO:0019509; GO:0043715; GO:0043716; GO:0043874	GO:0000287~magnesium ion binding;GO:0043715~2,3-diketo-5-methylthiopentyl-1-phosphate enolase activity;GO:0043716~2-hydroxy-3-keto-5-methylthiopentenyl-1-phosphate phosphatase activity;GO:0043874~acireductone synthase activity	GO:0019284~L-methionine biosynthetic process from S-adenosylmethionine;GO:0019509~L-methionine biosynthetic process from methylthioadenosine	GO:0005634~nucleus;GO:0005737~cytoplasm
g8966.t1	322	tr|G9MIW6|G9MIW6_HYPVG	323	97.2	100	3.6e-175	U6 snRNA phosphodiesterase (EC 3.1.4.-)	USB1 TRIVIDRAFT_31794	Hypocrea virens (strain Gv29-8 / FGSC 10586) (Gliocladium virens) (Trichoderma virens)	NA	nucleus [GO:0005634]; poly(U)-specific exoribonuclease activity, producing 3' uridine cyclic phosphate ends [GO:1990838]; U6 snRNA 3'-end processing [GO:0034477]	GO:0005634; GO:0034477; GO:1990838	NA	GO:0034477~U6 snRNA 3'-end processing	GO:0005634~nucleus
g6480.t1	112	tr|G9MDW1|G9MDW1_HYPVG	112	98.2	100	1.8e-57	Ubiquitin-related modifier 1	URM1 TRIVIDRAFT_63022	Hypocrea virens (strain Gv29-8 / FGSC 10586) (Gliocladium virens) (Trichoderma virens)	tRNA modification; 5-methoxycarbonylmethyl-2-thiouridine-tRNA biosynthesis.	cytosol [GO:0005829]; protein urmylation [GO:0032447]; tRNA thio-modification [GO:0034227]; tRNA wobble uridine modification [GO:0002098]	GO:0002098; GO:0005829; GO:0032447; GO:0034227	NA	GO:0002098~tRNA wobble uridine modification;GO:0032447~protein urmylation;GO:0034227~tRNA thio-modification	GO:0005829~cytosol
g10069.t1	112	tr|G9MDW1|G9MDW1_HYPVG	112	98.2	100	1.8e-57	Ubiquitin-related modifier 1	URM1 TRIVIDRAFT_63022	Hypocrea virens (strain Gv29-8 / FGSC 10586) (Gliocladium virens) (Trichoderma virens)	tRNA modification; 5-methoxycarbonylmethyl-2-thiouridine-tRNA biosynthesis.	cytosol [GO:0005829]; protein urmylation [GO:0032447]; tRNA thio-modification [GO:0034227]; tRNA wobble uridine modification [GO:0002098]	GO:0002098; GO:0005829; GO:0032447; GO:0034227	NA	GO:0002098~tRNA wobble uridine modification;GO:0032447~protein urmylation;GO:0034227~tRNA thio-modification	GO:0005829~cytosol
g622.t1	617	tr|M7SH21|M7SH21_EUTLA	378	61.1	55.43	2.9e-109	Putative trichodiene oxygenase protein	UCREL1_9593	Eutypa lata (strain UCR-EL1) (Grapevine dieback disease fungus) (Eutypa armeniacae)	NA	heme binding [GO:0020037]; iron ion binding [GO:0005506]; monooxygenase activity [GO:0004497]; oxidoreductase activity, acting on paired donors, with incorporation or reduction of molecular oxygen [GO:0016705]	GO:0004497; GO:0005506; GO:0016705; GO:0020037	GO:0004497~monooxygenase activity;GO:0005506~iron ion binding;GO:0016705~oxidoreductase activity, acting on paired donors, with incorporation or reduction of molecular oxygen;GO:0020037~heme binding	NA	NA
g10401.t1	462	tr|G9N5Q1|G9N5Q1_HYPVG	462	98.5	100	1e-263	Adenylyltransferase and sulfurtransferase uba4 (Common component for nitrate reductase and xanthine dehydrogenase protein F) (Ubiquitin-like protein activator 4) [Includes: Molybdopterin-synthase adenylyltransferase (EC 2.7.7.80) (Adenylyltransferase uba4) (Sulfur carrier protein MOCS2A adenylyltransferase); Molybdopterin-synthase sulfurtransferase (EC 2.8.1.11) (Sulfurtransferase uba4) (Sulfur c…	uba4 cnxF TRIVIDRAFT_67305	Hypocrea virens (strain Gv29-8 / FGSC 10586) (Gliocladium virens) (Trichoderma virens)	Cofactor biosynthesis; molybdopterin biosynthesis. tRNA modification; 5-methoxycarbonylmethyl-2-thiouridine-tRNA biosynthesis.	cytosol [GO:0005829]; ATP binding [GO:0005524]; metal ion binding [GO:0046872]; molybdopterin-synthase adenylyltransferase activity [GO:0061605]; molybdopterin-synthase sulfurtransferase activity [GO:0061604]; thiosulfate sulfurtransferase activity [GO:0004792]; ubiquitin-like modifier activating enzyme activity [GO:0008641]; enzyme active site formation via cysteine modification to L-cysteine pe…	GO:0002143; GO:0004792; GO:0005524; GO:0005829; GO:0006777; GO:0008641; GO:0018192; GO:0046872; GO:0061604; GO:0061605	GO:0004792~thiosulfate sulfurtransferase activity;GO:0005524~ATP binding;GO:0008641~small protein activating enzyme activity;GO:0046872~metal ion binding;GO:0061604~molybdopterin-synthase sulfurtransferase activity;GO:0061605~molybdopterin-synthase adenylyltransferase activity	GO:0002143~tRNA wobble position uridine thiolation;GO:0006777~Mo-molybdopterin cofactor biosynthetic process;GO:0018192~enzyme active site formation via L-cysteine persulfide	GO:0005829~cytosol
g4389.t1	254	tr|A0A225AN86|A0A225AN86_9EURO	277	51.5	78.74	1.2e-56	Uncharacterized protein	UA08_07396	Talaromyces atroroseus	NA	integral component of membrane [GO:0016021]; mycotoxin biosynthetic process [GO:0043386]	GO:0016021; GO:0043386	NA	GO:0043386~mycotoxin biosynthetic process	GO:0016021~integral component of membrane
g4388.t1	178	tr|A0A225AIT1|A0A225AIT1_9EURO	183	51.2	93.26	1.1e-43	Uncharacterized protein	UA08_07393	Talaromyces atroroseus	NA	NA	NA	NA	NA	NA
g5691.t1	1364	tr|G9N2R1|G9N2R1_HYPVG	1286	84	100	0	Glycoside hydrolase family 18 protein	TVC9 TRIVIDRAFT_43963	Hypocrea virens (strain Gv29-8 / FGSC 10586) (Gliocladium virens) (Trichoderma virens)	NA	chitin binding [GO:0008061]; hydrolase activity, hydrolyzing O-glycosyl compounds [GO:0004553]; carbohydrate metabolic process [GO:0005975]	GO:0004553; GO:0005975; GO:0008061	GO:0004553~hydrolase activity, hydrolyzing O-glycosyl compounds;GO:0008061~chitin binding	GO:0005975~carbohydrate metabolic process	NA
g8263.t1	1472	tr|G9MSX7|G9MSX7_HYPVG	1497	97.1	100	0	Glycoside hydrolase family 18 protein	TVC8 TRIVIDRAFT_201336	Hypocrea virens (strain Gv29-8 / FGSC 10586) (Gliocladium virens) (Trichoderma virens)	NA	chitin binding [GO:0008061]; hydrolase activity [GO:0016787]; carbohydrate metabolic process [GO:0005975]	GO:0005975; GO:0008061; GO:0016787	GO:0008061~chitin binding;GO:0016787~hydrolase activity	GO:0005975~carbohydrate metabolic process	NA
g2.t1	1273	tr|G9MU71|G9MU71_HYPVG	1285	98.8	100	0	Glycoside hydrolase family 18 protein	TVC7 TRIVIDRAFT_53606	Hypocrea virens (strain Gv29-8 / FGSC 10586) (Gliocladium virens) (Trichoderma virens)	NA	chitin binding [GO:0008061]; hydrolase activity, hydrolyzing O-glycosyl compounds [GO:0004553]; carbohydrate metabolic process [GO:0005975]	GO:0004553; GO:0005975; GO:0008061	GO:0004553~hydrolase activity, hydrolyzing O-glycosyl compounds;GO:0008061~chitin binding	GO:0005975~carbohydrate metabolic process	NA
g611.t1	1716	tr|G9MUY4|G9MUY4_HYPVG	1804	87.9	86.89	0	Glycoside hydrolase family 18 protein	TVC4 TRIVIDRAFT_81573	Hypocrea virens (strain Gv29-8 / FGSC 10586) (Gliocladium virens) (Trichoderma virens)	NA	chitin binding [GO:0008061]; hydrolase activity, hydrolyzing O-glycosyl compounds [GO:0004553]; carbohydrate metabolic process [GO:0005975]	GO:0004553; GO:0005975; GO:0008061	GO:0004553~hydrolase activity, hydrolyzing O-glycosyl compounds;GO:0008061~chitin binding	GO:0005975~carbohydrate metabolic process	NA
g9481.t1	1319	tr|G9N2E2|G9N2E2_HYPVG	1465	81.1	90.3	0	Glycoside hydrolase family 18 protein	TVC3 TRIVIDRAFT_49587	Hypocrea virens (strain Gv29-8 / FGSC 10586) (Gliocladium virens) (Trichoderma virens)	NA	chitin binding [GO:0008061]; hydrolase activity, hydrolyzing O-glycosyl compounds [GO:0004553]; carbohydrate metabolic process [GO:0005975]	GO:0004553; GO:0005975; GO:0008061	GO:0004553~hydrolase activity, hydrolyzing O-glycosyl compounds;GO:0008061~chitin binding	GO:0005975~carbohydrate metabolic process	NA
g236.t1	351	tr|G9NB67|G9NB67_HYPVG	282	71.1	72.93	2.3e-90	Glycoside hydrolase family 18 protein	TVC15 TRIVIDRAFT_206731	Hypocrea virens (strain Gv29-8 / FGSC 10586) (Gliocladium virens) (Trichoderma virens)	NA	hydrolase activity [GO:0016787]	GO:0016787	GO:0016787~hydrolase activity	NA	NA
g10833.t1	1173	tr|G9N6F3|G9N6F3_HYPVG	1273	93.9	100	0	Glycoside hydrolase family 18 protein	TVC14 TRIVIDRAFT_66617	Hypocrea virens (strain Gv29-8 / FGSC 10586) (Gliocladium virens) (Trichoderma virens)	NA	chitin binding [GO:0008061]; hydrolase activity, hydrolyzing O-glycosyl compounds [GO:0004553]; carbohydrate metabolic process [GO:0005975]	GO:0004553; GO:0005975; GO:0008061	GO:0004553~hydrolase activity, hydrolyzing O-glycosyl compounds;GO:0008061~chitin binding	GO:0005975~carbohydrate metabolic process	NA
g4289.t1	1493	tr|G9MVB3|G9MVB3_HYPVG	1444	94.7	75.55	0	Glycoside hydrolase family 18 protein	TVC13 TRIVIDRAFT_52866	Hypocrea virens (strain Gv29-8 / FGSC 10586) (Gliocladium virens) (Trichoderma virens)	NA	chitin binding [GO:0008061]; hydrolase activity, hydrolyzing O-glycosyl compounds [GO:0004553]; carbohydrate metabolic process [GO:0005975]	GO:0004553; GO:0005975; GO:0008061	GO:0004553~hydrolase activity, hydrolyzing O-glycosyl compounds;GO:0008061~chitin binding	GO:0005975~carbohydrate metabolic process	NA
g3256.t1	148	tr|G9MKQ5|G9MKQ5_HYPVG	263	84.8	100	3.7e-74	Glycoside hydrolase family 18 protein	TVC11 TRIVIDRAFT_61563	Hypocrea virens (strain Gv29-8 / FGSC 10586) (Gliocladium virens) (Trichoderma virens)	NA	hydrolase activity [GO:0016787]	GO:0016787	GO:0016787~hydrolase activity	NA	NA
g6526.t1	1523	tr|G9ME15|G9ME15_HYPVG	1523	91.3	100	0	Glycoside hydrolase family 18 protein	TVC10 TRIVIDRAFT_112097	Hypocrea virens (strain Gv29-8 / FGSC 10586) (Gliocladium virens) (Trichoderma virens)	NA	chitin binding [GO:0008061]; hydrolase activity, hydrolyzing O-glycosyl compounds [GO:0004553]; carbohydrate metabolic process [GO:0005975]	GO:0004553; GO:0005975; GO:0008061	GO:0004553~hydrolase activity, hydrolyzing O-glycosyl compounds;GO:0008061~chitin binding	GO:0005975~carbohydrate metabolic process	NA
g10813.t1	1308	tr|G9N6D3|G9N6D3_HYPVG	1360	91.2	100	0	Glycoside hydrolase family 18 protein	TVC1 TRIVIDRAFT_194859	Hypocrea virens (strain Gv29-8 / FGSC 10586) (Gliocladium virens) (Trichoderma virens)	NA	chitin binding [GO:0008061]; hydrolase activity [GO:0016787]; carbohydrate metabolic process [GO:0005975]	GO:0005975; GO:0008061; GO:0016787	GO:0008061~chitin binding;GO:0016787~hydrolase activity	GO:0005975~carbohydrate metabolic process	NA
g2182.t1	420	tr|G9MMZ7|G9MMZ7_HYPVG	421	98.6	100	2.3e-246	Ribosome biogenesis protein TSR3	TSR3 TRIVIDRAFT_56125	Hypocrea virens (strain Gv29-8 / FGSC 10586) (Gliocladium virens) (Trichoderma virens)	NA	cytoplasm [GO:0005737]; nucleus [GO:0005634]; rRNA processing [GO:0006364]	GO:0005634; GO:0005737; GO:0006364	NA	GO:0006364~rRNA processing	GO:0005634~nucleus;GO:0005737~cytoplasm
g3090.t1	1198	tr|G9ML99|G9ML99_HYPVG	1464	99.8	100	0	tRNA (guanine-N(7)-)-methyltransferase (EC 2.1.1.33) (Transfer RNA methyltransferase 8) (tRNA (guanine(46)-N(7))-methyltransferase) (tRNA(m7G46)-methyltransferase)	TRM8 TRIVIDRAFT_212406	Hypocrea virens (strain Gv29-8 / FGSC 10586) (Gliocladium virens) (Trichoderma virens)	tRNA modification; N(7)-methylguanine-tRNA biosynthesis.	integral component of membrane [GO:0016021]; nucleus [GO:0005634]; phosphatidylinositol binding [GO:0035091]; tRNA (guanine-N7-)-methyltransferase activity [GO:0008176]; tRNA binding [GO:0000049]	GO:0000049; GO:0005634; GO:0008176; GO:0016021; GO:0035091	GO:0000049~tRNA binding;GO:0008176~tRNA (guanine-N7-)-methyltransferase activity;GO:0035091~phosphatidylinositol binding	NA	GO:0005634~nucleus;GO:0016021~integral component of membrane
g3091.t1	318	tr|A0A2K0U174|A0A2K0U174_TRIHA	248	92.4	74.84	1.4e-126	tRNA (guanine-N(7)-)-methyltransferase (EC 2.1.1.33) (Transfer RNA methyltransferase 8) (tRNA (guanine(46)-N(7))-methyltransferase) (tRNA(m7G46)-methyltransferase)	TRM8 THARTR1_07779	Trichoderma harzianum (Hypocrea lixii)	tRNA modification; N(7)-methylguanine-tRNA biosynthesis.	nucleus [GO:0005634]; tRNA (guanine-N7-)-methyltransferase activity [GO:0008176]; tRNA binding [GO:0000049]	GO:0000049; GO:0005634; GO:0008176	GO:0000049~tRNA binding;GO:0008176~tRNA (guanine-N7-)-methyltransferase activity	NA	GO:0005634~nucleus
g5027.t1	467	tr|G9MFQ2|G9MFQ2_HYPVG	457	98.7	98.29	4.1e-265	tRNA (guanine(37)-N1)-methyltransferase (EC 2.1.1.228) (M1G-methyltransferase) (tRNA [GM37] methyltransferase) (tRNA methyltransferase 5)	TRM5 TRIVIDRAFT_63670	Hypocrea virens (strain Gv29-8 / FGSC 10586) (Gliocladium virens) (Trichoderma virens)	NA	mitochondrial matrix [GO:0005759]; nucleus [GO:0005634]; tRNA (guanine(37)-N(1))-methyltransferase activity [GO:0052906]	GO:0005634; GO:0005759; GO:0052906	GO:0052906~tRNA (guanine(37)-N(1))-methyltransferase activity	NA	GO:0005634~nucleus;GO:0005759~mitochondrial matrix
g668.t1	865	tr|G9N8X4|G9N8X4_HYPVG	852	96.5	99.65	0	TMF_TATA_bd domain-containing protein (Fragment)	TRIVIDRAFT_996	Hypocrea virens (strain Gv29-8 / FGSC 10586) (Gliocladium virens) (Trichoderma virens)	NA	NA	NA	NA	NA	NA
g4275.t1	118	tr|G9NDN3|G9NDN3_HYPVG	118	99.2	100	1.8e-63	Transcription elongation factor 1 homolog (Fragment)	TRIVIDRAFT_9627	Hypocrea virens (strain Gv29-8 / FGSC 10586) (Gliocladium virens) (Trichoderma virens)	NA	nucleus [GO:0005634]; metal ion binding [GO:0046872]	GO:0005634; GO:0046872	GO:0046872~metal ion binding	NA	GO:0005634~nucleus
g1291.t1	130	tr|G9ND54|G9ND54_HYPVG	120	100	92.31	2.5e-66	Uncharacterized protein (Fragment)	TRIVIDRAFT_9562	Hypocrea virens (strain Gv29-8 / FGSC 10586) (Gliocladium virens) (Trichoderma virens)	NA	NA	NA	NA	NA	NA
g1813.t1	113	tr|G9MW94|G9MW94_HYPVG	113	100	100	6e-61	Uncharacterized protein	TRIVIDRAFT_93159	Hypocrea virens (strain Gv29-8 / FGSC 10586) (Gliocladium virens) (Trichoderma virens)	NA	NA	NA	NA	NA	NA
g7340.t1	357	tr|G9MW41|G9MW41_HYPVG	357	98.9	100	1.1e-209	Fe2OG dioxygenase domain-containing protein	TRIVIDRAFT_93146	Hypocrea virens (strain Gv29-8 / FGSC 10586) (Gliocladium virens) (Trichoderma virens)	NA	metal ion binding [GO:0046872]; oxidoreductase activity [GO:0016491]	GO:0016491; GO:0046872	GO:0016491~oxidoreductase activity;GO:0046872~metal ion binding	NA	NA
g7338.t1	273	tr|G9MW43|G9MW43_HYPVG	273	98.9	100	1.7e-157	Uncharacterized protein	TRIVIDRAFT_93145	Hypocrea virens (strain Gv29-8 / FGSC 10586) (Gliocladium virens) (Trichoderma virens)	NA	FMN binding [GO:0010181]; pyridoxamine-phosphate oxidase activity [GO:0004733]; pyridoxine biosynthetic process [GO:0008615]	GO:0004733; GO:0008615; GO:0010181	GO:0004733~pyridoxamine-phosphate oxidase activity;GO:0010181~FMN binding	GO:0008615~pyridoxine biosynthetic process	NA
g9331.t1	149	tr|G9MWS4|G9MWS4_HYPVG	149	99.3	100	2.5e-83	Ribosomal_L18e/L15P domain-containing protein	TRIVIDRAFT_93126	Hypocrea virens (strain Gv29-8 / FGSC 10586) (Gliocladium virens) (Trichoderma virens)	NA	large ribosomal subunit [GO:0015934]; structural constituent of ribosome [GO:0003735]; translation [GO:0006412]	GO:0003735; GO:0006412; GO:0015934	GO:0003735~structural constituent of ribosome	GO:0006412~translation	GO:0015934~large ribosomal subunit
g4797.t1	84	tr|G9MGG2|G9MGG2_HYPVG	84	97.6	100	8.2e-39	HMA domain-containing protein	TRIVIDRAFT_93024	Hypocrea virens (strain Gv29-8 / FGSC 10586) (Gliocladium virens) (Trichoderma virens)	NA	metal ion binding [GO:0046872]; metal ion transport [GO:0030001]	GO:0030001; GO:0046872	GO:0046872~metal ion binding	GO:0030001~metal ion transport	NA
g9525.t1	111	tr|G9N295|G9N295_HYPVG	111	99.1	100	7.8e-53	Uncharacterized protein	TRIVIDRAFT_92975	Hypocrea virens (strain Gv29-8 / FGSC 10586) (Gliocladium virens) (Trichoderma virens)	NA	NA	NA	NA	NA	NA
g9534.t1	174	tr|G9N286|G9N286_HYPVG	174	98.9	100	8.3e-94	Ribosomal_L18A domain-containing protein (Fragment)	TRIVIDRAFT_92973	Hypocrea virens (strain Gv29-8 / FGSC 10586) (Gliocladium virens) (Trichoderma virens)	NA	ribosome [GO:0005840]; structural constituent of ribosome [GO:0003735]; translation [GO:0006412]	GO:0003735; GO:0005840; GO:0006412	GO:0003735~structural constituent of ribosome	GO:0006412~translation	GO:0005840~ribosome
g4061.t1	198	tr|G9N192|G9N192_HYPVG	183	91.4	100	2.9e-90	CFEM domain-containing protein	TRIVIDRAFT_92810	Hypocrea virens (strain Gv29-8 / FGSC 10586) (Gliocladium virens) (Trichoderma virens)	NA	NA	NA	NA	NA	NA
g4023.t1	206	tr|G9N150|G9N150_HYPVG	206	99	100	2.3e-114	Uncharacterized protein	TRIVIDRAFT_92800	Hypocrea virens (strain Gv29-8 / FGSC 10586) (Gliocladium virens) (Trichoderma virens)	NA	aminoacyl-tRNA hydrolase activity [GO:0004045]	GO:0004045	GO:0004045~aminoacyl-tRNA hydrolase activity	NA	NA
g4006.t1	143	tr|G9N129|G9N129_HYPVG	143	99.3	100	1.6e-87	Uncharacterized protein	TRIVIDRAFT_92793	Hypocrea virens (strain Gv29-8 / FGSC 10586) (Gliocladium virens) (Trichoderma virens)	NA	NA	NA	NA	NA	NA
g2862.t1	548	tr|G9MQ72|G9MQ72_HYPVG	548	99.3	100	0	Rieske domain-containing protein	TRIVIDRAFT_92769	Hypocrea virens (strain Gv29-8 / FGSC 10586) (Gliocladium virens) (Trichoderma virens)	NA	2 iron, 2 sulfur cluster binding [GO:0051537]; flavin adenine dinucleotide binding [GO:0050660]; oxidoreductase activity [GO:0016491]	GO:0016491; GO:0050660; GO:0051537	GO:0016491~oxidoreductase activity;GO:0050660~flavin adenine dinucleotide binding;GO:0051537~2 iron, 2 sulfur cluster binding	NA	NA
g10522.t1	146	tr|G9N634|G9N634_HYPVG	146	99.3	100	1.1e-83	Peptide-methionine (R)-S-oxide reductase (EC 1.8.4.12)	TRIVIDRAFT_92727	Hypocrea virens (strain Gv29-8 / FGSC 10586) (Gliocladium virens) (Trichoderma virens)	NA	metal ion binding [GO:0046872]; peptide-methionine (R)-S-oxide reductase activity [GO:0033743]; protein repair [GO:0030091]; response to oxidative stress [GO:0006979]	GO:0006979; GO:0030091; GO:0033743; GO:0046872	GO:0033743~peptide-methionine (R)-S-oxide reductase activity;GO:0046872~metal ion binding	GO:0006979~response to oxidative stress;GO:0030091~protein repair	NA
g5516.t1	294	tr|G9N395|G9N395_HYPVG	298	97.7	100	1.7e-168	Uncharacterized protein	TRIVIDRAFT_92652	Hypocrea virens (strain Gv29-8 / FGSC 10586) (Gliocladium virens) (Trichoderma virens)	NA	NA	NA	NA	NA	NA
g10875.t1	295	tr|G9N6J4|G9N6J4_HYPVG	307	93.5	94.58	5.3e-149	MPR-like GPCR protein	TRIVIDRAFT_92622	Hypocrea virens (strain Gv29-8 / FGSC 10586) (Gliocladium virens) (Trichoderma virens)	NA	integral component of membrane [GO:0016021]	GO:0016021	NA	NA	GO:0016021~integral component of membrane
g10846.t1	330	tr|G9N6G5|G9N6G5_HYPVG	330	99.7	100	3.4e-181	Malate dehydrogenase (EC 1.1.1.37)	TRIVIDRAFT_92614	Hypocrea virens (strain Gv29-8 / FGSC 10586) (Gliocladium virens) (Trichoderma virens)	NA	L-malate dehydrogenase activity [GO:0030060]; carbohydrate metabolic process [GO:0005975]; malate metabolic process [GO:0006108]; tricarboxylic acid cycle [GO:0006099]	GO:0005975; GO:0006099; GO:0006108; GO:0030060	GO:0030060~L-malate dehydrogenase activity	GO:0005975~carbohydrate metabolic process;GO:0006099~tricarboxylic acid cycle;GO:0006108~malate metabolic process	NA
g10843.t1	119	tr|G9N6G2|G9N6G2_HYPVG	119	100	100	5.9e-59	Uncharacterized protein	TRIVIDRAFT_92613	Hypocrea virens (strain Gv29-8 / FGSC 10586) (Gliocladium virens) (Trichoderma virens)	NA	NA	NA	NA	NA	NA
g10827.t1	130	tr|G9N6E7|G9N6E7_HYPVG	130	98.5	100	2.6e-68	Uncharacterized protein	TRIVIDRAFT_92612	Hypocrea virens (strain Gv29-8 / FGSC 10586) (Gliocladium virens) (Trichoderma virens)	NA	NA	NA	NA	NA	NA
g10634.t1	126	tr|G9N6Z6|G9N6Z6_HYPVG	126	100	100	8.2e-67	Uncharacterized protein	TRIVIDRAFT_92581	Hypocrea virens (strain Gv29-8 / FGSC 10586) (Gliocladium virens) (Trichoderma virens)	NA	NA	NA	NA	NA	NA
g6408.t1	76	tr|G9N8F1|G9N8F1_HYPVG	76	100	100	1.5e-39	Uncharacterized protein	TRIVIDRAFT_92562	Hypocrea virens (strain Gv29-8 / FGSC 10586) (Gliocladium virens) (Trichoderma virens)	NA	NA	NA	NA	NA	NA
g6360.t1	74	tr|G9N8A0|G9N8A0_HYPVG	74	100	100	2.9e-35	Uncharacterized protein	TRIVIDRAFT_92556	Hypocrea virens (strain Gv29-8 / FGSC 10586) (Gliocladium virens) (Trichoderma virens)	NA	NA	NA	NA	NA	NA
g6333.t1	87	tr|G9N871|G9N871_HYPVG	141	98.8	93.1	8.5e-39	Uncharacterized protein	TRIVIDRAFT_92550	Hypocrea virens (strain Gv29-8 / FGSC 10586) (Gliocladium virens) (Trichoderma virens)	NA	NA	NA	NA	NA	NA
g6265.t1	215	tr|G9N7Z5|G9N7Z5_HYPVG	215	98.6	100	1.9e-111	Uncharacterized protein	TRIVIDRAFT_92543	Hypocrea virens (strain Gv29-8 / FGSC 10586) (Gliocladium virens) (Trichoderma virens)	NA	integral component of membrane [GO:0016021]	GO:0016021	NA	NA	GO:0016021~integral component of membrane
g855.t1	135	tr|G9N9J0|G9N9J0_HYPVG	135	99.3	100	1.7e-78	Uncharacterized protein	TRIVIDRAFT_92434	Hypocrea virens (strain Gv29-8 / FGSC 10586) (Gliocladium virens) (Trichoderma virens)	NA	NA	NA	NA	NA	NA
g866.t1	105	tr|G9N9K0|G9N9K0_HYPVG	105	100	100	1.4e-51	Uncharacterized protein	TRIVIDRAFT_92432	Hypocrea virens (strain Gv29-8 / FGSC 10586) (Gliocladium virens) (Trichoderma virens)	NA	integral component of membrane [GO:0016021]; PAM complex, Tim23 associated import motor [GO:0001405]; ATPase activator activity [GO:0001671]; protein import into mitochondrial matrix [GO:0030150]	GO:0001405; GO:0001671; GO:0016021; GO:0030150	GO:0001671~ATPase activator activity	GO:0030150~protein import into mitochondrial matrix	GO:0001405~presequence translocase-associated import motor;GO:0016021~integral component of membrane
g915.t1	84	tr|G9N9Q2|G9N9Q2_HYPVG	84	100	100	2.6e-40	zf-Tim10_DDP domain-containing protein	TRIVIDRAFT_92423	Hypocrea virens (strain Gv29-8 / FGSC 10586) (Gliocladium virens) (Trichoderma virens)	NA	mitochondrial intermembrane space [GO:0005758]; metal ion binding [GO:0046872]; chaperone-mediated protein transport [GO:0072321]	GO:0005758; GO:0046872; GO:0072321	GO:0046872~metal ion binding	GO:0072321~chaperone-mediated protein transport	GO:0005758~mitochondrial intermembrane space
g4672.t1	273	tr|G9NAF2|G9NAF2_HYPVG	273	99.6	100	1.9e-148	Uncharacterized protein	TRIVIDRAFT_92374	Hypocrea virens (strain Gv29-8 / FGSC 10586) (Gliocladium virens) (Trichoderma virens)	NA	oxidoreductase activity [GO:0016491]	GO:0016491	GO:0016491~oxidoreductase activity	NA	NA
g1405.t1	203	tr|G9NCT2|G9NCT2_HYPVG	194	95.1	100	3.2e-105	Guanylate kinase-like domain-containing protein	TRIVIDRAFT_92266	Hypocrea virens (strain Gv29-8 / FGSC 10586) (Gliocladium virens) (Trichoderma virens)	NA	guanylate kinase activity [GO:0004385]	GO:0004385	GO:0004385~guanylate kinase activity	NA	NA
g1270.t1	314	tr|G9ND76|G9ND76_HYPVG	314	99.4	100	9.5e-173	60S acidic ribosomal protein P0	TRIVIDRAFT_92231	Hypocrea virens (strain Gv29-8 / FGSC 10586) (Gliocladium virens) (Trichoderma virens)	NA	cytosolic large ribosomal subunit [GO:0022625]; large ribosomal subunit rRNA binding [GO:0070180]; structural constituent of ribosome [GO:0003735]; cytoplasmic translation [GO:0002181]; ribosomal large subunit assembly [GO:0000027]	GO:0000027; GO:0002181; GO:0003735; GO:0022625; GO:0070180	GO:0003735~structural constituent of ribosome;GO:0070180~large ribosomal subunit rRNA binding	GO:0000027~ribosomal large subunit assembly;GO:0002181~cytoplasmic translation	GO:0022625~cytosolic large ribosomal subunit
g6005.t1	382	tr|G9MQ88|G9MQ88_HYPVG	382	100	100	2.9e-216	26S proteasome Rpn9 subunit-like protein	TRIVIDRAFT_92203	Hypocrea virens (strain Gv29-8 / FGSC 10586) (Gliocladium virens) (Trichoderma virens)	NA	proteasome complex [GO:0000502]	GO:0000502	NA	NA	GO:0000502~proteasome complex
g2227.t1	376	tr|G9MN46|G9MN46_HYPVG	310	96.5	84.31	2.9e-168	Uncharacterized protein	TRIVIDRAFT_92174	Hypocrea virens (strain Gv29-8 / FGSC 10586) (Gliocladium virens) (Trichoderma virens)	NA	NA	NA	NA	NA	NA
g4924.t1	264	tr|G9MG15|G9MG15_HYPVG	203	100	76.89	5.1e-111	6,7-dimethyl-8-ribityllumazine synthase (DMRL synthase) (EC 2.5.1.78)	TRIVIDRAFT_92093	Hypocrea virens (strain Gv29-8 / FGSC 10586) (Gliocladium virens) (Trichoderma virens)	Cofactor biosynthesis; riboflavin biosynthesis; riboflavin from 2-hydroxy-3-oxobutyl phosphate and 5-amino-6-(D-ribitylamino)uracil: step 1/2.	riboflavin synthase complex [GO:0009349]; 6,7-dimethyl-8-ribityllumazine synthase activity [GO:0000906]; riboflavin biosynthetic process [GO:0009231]	GO:0000906; GO:0009231; GO:0009349	GO:0000906~6,7-dimethyl-8-ribityllumazine synthase activity	GO:0009231~riboflavin biosynthetic process	GO:0009349~riboflavin synthase complex
g5156.t1	71	tr|G9MHN3|G9MHN3_HYPVG	71	100	100	3.2e-36	AN1-type domain-containing protein	TRIVIDRAFT_92044	Hypocrea virens (strain Gv29-8 / FGSC 10586) (Gliocladium virens) (Trichoderma virens)	NA	zinc ion binding [GO:0008270]	GO:0008270	GO:0008270~zinc ion binding	NA	NA
g5350.t1	337	tr|G9MH37|G9MH37_HYPVG	337	97	100	3.1e-193	Glycoside hydrolase family 18 protein	TRIVIDRAFT_92008	Hypocrea virens (strain Gv29-8 / FGSC 10586) (Gliocladium virens) (Trichoderma virens)	NA	hydrolase activity [GO:0016787]; carbohydrate metabolic process [GO:0005975]	GO:0005975; GO:0016787	GO:0016787~hydrolase activity	GO:0005975~carbohydrate metabolic process	NA
g6482.t1	100	tr|G9MDW3|G9MDW3_HYPVG	100	99	100	6.8e-48	Uncharacterized protein	TRIVIDRAFT_91924	Hypocrea virens (strain Gv29-8 / FGSC 10586) (Gliocladium virens) (Trichoderma virens)	NA	integral component of membrane [GO:0016021]	GO:0016021	NA	NA	GO:0016021~integral component of membrane
g10071.t1	100	tr|G9MDW3|G9MDW3_HYPVG	100	99	100	6.8e-48	Uncharacterized protein	TRIVIDRAFT_91924	Hypocrea virens (strain Gv29-8 / FGSC 10586) (Gliocladium virens) (Trichoderma virens)	NA	integral component of membrane [GO:0016021]	GO:0016021	NA	NA	GO:0016021~integral component of membrane
g9979.t1	202	tr|G9MDJ9|G9MDJ9_HYPVG	202	97	100	9.3e-105	Alba domain-containing protein	TRIVIDRAFT_91909	Hypocrea virens (strain Gv29-8 / FGSC 10586) (Gliocladium virens) (Trichoderma virens)	NA	nucleic acid binding [GO:0003676]	GO:0003676	GO:0003676~nucleic acid binding	NA	NA
g9897.t1	511	tr|G9MFA3|G9MFA3_HYPVG	511	99.6	100	2.9e-296	Uncharacterized protein	TRIVIDRAFT_91895	Hypocrea virens (strain Gv29-8 / FGSC 10586) (Gliocladium virens) (Trichoderma virens)	NA	glycerol kinase activity [GO:0004370]; carbohydrate metabolic process [GO:0005975]; glycerol-3-phosphate metabolic process [GO:0006072]	GO:0004370; GO:0005975; GO:0006072	GO:0004370~glycerol kinase activity	GO:0005975~carbohydrate metabolic process;GO:0006072~glycerol-3-phosphate metabolic process	NA
g8950.t1	152	tr|G9MIY4|G9MIY4_HYPVG	152	99.3	100	1.1e-81	COX assembly mitochondrial protein	TRIVIDRAFT_91761	Hypocrea virens (strain Gv29-8 / FGSC 10586) (Gliocladium virens) (Trichoderma virens)	NA	mitochondrial inner membrane [GO:0005743]	GO:0005743	NA	NA	GO:0005743~mitochondrial inner membrane
g8982.t1	179	tr|G9MIV0|G9MIV0_HYPVG	179	98.9	100	8.8e-99	Uncharacterized protein	TRIVIDRAFT_91753	Hypocrea virens (strain Gv29-8 / FGSC 10586) (Gliocladium virens) (Trichoderma virens)	NA	NA	NA	NA	NA	NA
g5159.t1	167	tr|G9MHN0|G9MHN0_HYPVG	156	96.2	93.41	3.3e-87	Uncharacterized protein (Fragment)	TRIVIDRAFT_9172	Hypocrea virens (strain Gv29-8 / FGSC 10586) (Gliocladium virens) (Trichoderma virens)	NA	NA	NA	NA	NA	NA
g3425.t1	127	tr|G9MMP7|G9MMP7_HYPVG	127	100	100	2e-65	Uncharacterized protein	TRIVIDRAFT_91616	Hypocrea virens (strain Gv29-8 / FGSC 10586) (Gliocladium virens) (Trichoderma virens)	NA	NA	NA	NA	NA	NA
g7401.t1	197	tr|G9MSE3|G9MSE3_HYPVG	197	98.5	100	3e-108	HIT domain-containing protein	TRIVIDRAFT_91520	Hypocrea virens (strain Gv29-8 / FGSC 10586) (Gliocladium virens) (Trichoderma virens)	NA	catalytic activity [GO:0003824]	GO:0003824	GO:0003824~catalytic activity	NA	NA
g7777.t1	144	tr|G9MR39|G9MR39_HYPVG	144	100	100	6.3e-79	Uncharacterized protein	TRIVIDRAFT_91452	Hypocrea virens (strain Gv29-8 / FGSC 10586) (Gliocladium virens) (Trichoderma virens)	NA	mitochondrial intermembrane space [GO:0005758]; aerobic respiration [GO:0009060]	GO:0005758; GO:0009060	NA	GO:0009060~aerobic respiration	GO:0005758~mitochondrial intermembrane space
g1825.t1	520	tr|G9MUE6|G9MUE6_HYPVG	520	99.8	100	0	Uncharacterized protein	TRIVIDRAFT_91340	Hypocrea virens (strain Gv29-8 / FGSC 10586) (Gliocladium virens) (Trichoderma virens)	NA	integral component of membrane [GO:0016021]; heme binding [GO:0020037]; iron ion binding [GO:0005506]; oxidoreductase activity, acting on paired donors, with incorporation or reduction of molecular oxygen, reduced flavin or flavoprotein as one donor, and incorporation of one atom of oxygen [GO:0016712]	GO:0005506; GO:0016021; GO:0016712; GO:0020037	GO:0005506~iron ion binding;GO:0016712~oxidoreductase activity, acting on paired donors, with incorporation or reduction of molecular oxygen, reduced flavin or flavoprotein as one donor, and incorporation of one atom of oxygen;GO:0020037~heme binding	NA	GO:0016021~integral component of membrane
g10322.t1	332	tr|G9MVB1|G9MVB1_HYPVG	417	98.2	100	6.3e-183	Proline dehydrogenase (EC 1.5.5.2)	TRIVIDRAFT_91314	Hypocrea virens (strain Gv29-8 / FGSC 10586) (Gliocladium virens) (Trichoderma virens)	NA	proline dehydrogenase activity [GO:0004657]; proline catabolic process [GO:0006562]	GO:0004657; GO:0006562	GO:0004657~proline dehydrogenase activity	GO:0006562~proline catabolic process	NA
g3840.t1	304	tr|G9MVG6|G9MVG6_HYPVG	304	99.7	100	1.1e-189	Glycoside hydrolase family 16 protein	TRIVIDRAFT_91306	Hypocrea virens (strain Gv29-8 / FGSC 10586) (Gliocladium virens) (Trichoderma virens)	NA	hydrolase activity, hydrolyzing O-glycosyl compounds [GO:0004553]; carbohydrate metabolic process [GO:0005975]	GO:0004553; GO:0005975	GO:0004553~hydrolase activity, hydrolyzing O-glycosyl compounds	GO:0005975~carbohydrate metabolic process	NA
g3865.t1	541	tr|G9MVD1|G9MVD1_HYPVG	541	99.3	100	0	MFS domain-containing protein	TRIVIDRAFT_91290	Hypocrea virens (strain Gv29-8 / FGSC 10586) (Gliocladium virens) (Trichoderma virens)	NA	integral component of membrane [GO:0016021]; transmembrane transporter activity [GO:0022857]	GO:0016021; GO:0022857	GO:0022857~transmembrane transporter activity	NA	GO:0016021~integral component of membrane
g8692.t1	257	tr|G9MVU6|G9MVU6_HYPVG	257	99.2	100	7.3e-147	Uncharacterized protein	TRIVIDRAFT_91258	Hypocrea virens (strain Gv29-8 / FGSC 10586) (Gliocladium virens) (Trichoderma virens)	NA	NA	NA	NA	NA	NA
g8693.t1	168	tr|G9MVU7|G9MVU7_HYPVG	168	100	100	5.8e-92	Uncharacterized protein	TRIVIDRAFT_91256	Hypocrea virens (strain Gv29-8 / FGSC 10586) (Gliocladium virens) (Trichoderma virens)	NA	NA	NA	NA	NA	NA
g8718.t1	96	tr|G9MVX7|G9MVX7_HYPVG	96	100	100	7.2e-47	Small nuclear ribonucleoprotein E (snRNP-E) (Sm protein E)	TRIVIDRAFT_91240	Hypocrea virens (strain Gv29-8 / FGSC 10586) (Gliocladium virens) (Trichoderma virens)	NA	spliceosomal complex [GO:0005681]; U1 snRNP [GO:0005685]; U2 snRNP [GO:0005686]; U4 snRNP [GO:0005687]; U4/U6 x U5 tri-snRNP complex [GO:0046540]; U5 snRNP [GO:0005682]; RNA binding [GO:0003723]; spliceosomal snRNP assembly [GO:0000387]	GO:0000387; GO:0003723; GO:0005681; GO:0005682; GO:0005685; GO:0005686; GO:0005687; GO:0046540	GO:0003723~RNA binding	GO:0000387~spliceosomal snRNP assembly	GO:0005681~spliceosomal complex;GO:0005682~U5 snRNP;GO:0005685~U1 snRNP;GO:0005686~U2 snRNP;GO:0005687~U4 snRNP;GO:0046540~U4/U6 x U5 tri-snRNP complex
g4873.t1	575	tr|G9MG73|G9MG73_HYPVG	576	100	100	0	Multifunctional fusion protein [Includes: L-glutamate gamma-semialdehyde dehydrogenase (EC 1.2.1.88) (L-glutamate gamma-semialdehyde dehydrogenase); Delta-1-pyrroline-5-carboxylate dehydrogenase (P5C dehydrogenase)]	TRIVIDRAFT_91213	Hypocrea virens (strain Gv29-8 / FGSC 10586) (Gliocladium virens) (Trichoderma virens)	Amino-acid degradation; L-proline degradation into L-glutamate; L-glutamate from L-proline: step 2/2.	1-pyrroline-5-carboxylate dehydrogenase activity [GO:0003842]; oxidoreductase activity, acting on the aldehyde or oxo group of donors, NAD or NADP as acceptor [GO:0016620]; proline catabolic process to glutamate [GO:0010133]	GO:0003842; GO:0010133; GO:0016620	GO:0003842~1-pyrroline-5-carboxylate dehydrogenase activity;GO:0016620~oxidoreductase activity, acting on the aldehyde or oxo group of donors, NAD or NADP as acceptor	GO:0010133~proline catabolic process to glutamate	NA
g5895.t1	184	tr|G9MVJ1|G9MVJ1_HYPVG	184	100	100	1e-97	Ribosomal_L18e/L15P domain-containing protein	TRIVIDRAFT_91171	Hypocrea virens (strain Gv29-8 / FGSC 10586) (Gliocladium virens) (Trichoderma virens)	NA	ribosome [GO:0005840]; structural constituent of ribosome [GO:0003735]; translation [GO:0006412]	GO:0003735; GO:0005840; GO:0006412	GO:0003735~structural constituent of ribosome	GO:0006412~translation	GO:0005840~ribosome
g1821.t1	610	tr|G9MW84|G9MW84_HYPVG	605	97.5	99.18	0	Uncharacterized protein	TRIVIDRAFT_91146	Hypocrea virens (strain Gv29-8 / FGSC 10586) (Gliocladium virens) (Trichoderma virens)	NA	copper ion binding [GO:0005507]; oxidoreductase activity [GO:0016491]	GO:0005507; GO:0016491	GO:0005507~copper ion binding;GO:0016491~oxidoreductase activity	NA	NA
g1781.t1	628	tr|G9MWC4|G9MWC4_HYPVG	628	100	100	0	Uncharacterized protein	TRIVIDRAFT_91118	Hypocrea virens (strain Gv29-8 / FGSC 10586) (Gliocladium virens) (Trichoderma virens)	NA	actomyosin contractile ring [GO:0005826]; cellular bud neck [GO:0005935]; cellular bud tip [GO:0005934]; FAR/SIN/STRIPAK complex [GO:0090443]; mating projection tip [GO:0043332]; nucleus [GO:0005634]; protein phosphatase type 2A complex [GO:0000159]; spindle pole body [GO:0005816]; protein serine/threonine phosphatase activity [GO:0004722]; asymmetric protein localization to old mitotic spindle p…	GO:0000159; GO:0004722; GO:0005634; GO:0005816; GO:0005826; GO:0005934; GO:0005935; GO:0006417; GO:0007094; GO:0030952; GO:0031030; GO:0043332; GO:0061509; GO:0090443	GO:0004722~protein serine/threonine phosphatase activity	GO:0006417~regulation of translation;GO:0007094~mitotic spindle assembly checkpoint;GO:0030952~establishment or maintenance of cytoskeleton polarity;GO:0031030~negative regulation of septation initiation signaling;GO:0061509~asymmetric protein localization to old mitotic spindle pole body	GO:0000159~protein phosphatase type 2A complex;GO:0005634~nucleus;GO:0005816~spindle pole body;GO:0005826~actomyosin contractile ring;GO:0005934~cellular bud tip;GO:0005935~cellular bud neck;GO:0043332~mating projection tip;GO:0090443~FAR/SIN/STRIPAK complex
g7369.t1	667	tr|G9MW06|G9MW06_HYPVG	667	99.7	100	0	Uncharacterized protein	TRIVIDRAFT_91101	Hypocrea virens (strain Gv29-8 / FGSC 10586) (Gliocladium virens) (Trichoderma virens)	NA	integral component of membrane [GO:0016021]	GO:0016021	NA	NA	GO:0016021~integral component of membrane
g7368.t1	304	tr|G9MW07|G9MW07_HYPVG	304	100	100	3.4e-183	Fatty acid hydroxylase domain-containing protein	TRIVIDRAFT_91098	Hypocrea virens (strain Gv29-8 / FGSC 10586) (Gliocladium virens) (Trichoderma virens)	NA	iron ion binding [GO:0005506]; oxidoreductase activity [GO:0016491]; lipid biosynthetic process [GO:0008610]	GO:0005506; GO:0008610; GO:0016491	GO:0005506~iron ion binding;GO:0016491~oxidoreductase activity	GO:0008610~lipid biosynthetic process	NA
g7351.t1	404	tr|G9MW28|G9MW28_HYPVG	404	100	100	4.6e-228	Aminotran_1_2 domain-containing protein	TRIVIDRAFT_91079	Hypocrea virens (strain Gv29-8 / FGSC 10586) (Gliocladium virens) (Trichoderma virens)	NA	histidinol-phosphate transaminase activity [GO:0004400]; pyridoxal phosphate binding [GO:0030170]; histidine biosynthetic process [GO:0000105]	GO:0000105; GO:0004400; GO:0030170	GO:0004400~histidinol-phosphate transaminase activity;GO:0030170~pyridoxal phosphate binding	GO:0000105~histidine biosynthetic process	NA
g9328.t1	758	tr|G9MWS1|G9MWS1_HYPVG	758	99.5	100	0	RNA polymerase II subunit A C-terminal domain phosphatase (EC 3.1.3.16)	TRIVIDRAFT_90991	Hypocrea virens (strain Gv29-8 / FGSC 10586) (Gliocladium virens) (Trichoderma virens)	NA	nucleus [GO:0005634]; RNA polymerase II CTD heptapeptide repeat phosphatase activity [GO:0008420]; dephosphorylation of RNA polymerase II C-terminal domain [GO:0070940]	GO:0005634; GO:0008420; GO:0070940	GO:0008420~CTD phosphatase activity	GO:0070940~dephosphorylation of RNA polymerase II C-terminal domain	GO:0005634~nucleus
g9386.t1	498	tr|G9MWY6|G9MWY6_HYPVG	498	99	100	4e-290	Uncharacterized protein	TRIVIDRAFT_90966	Hypocrea virens (strain Gv29-8 / FGSC 10586) (Gliocladium virens) (Trichoderma virens)	NA	heme binding [GO:0020037]; iron ion binding [GO:0005506]; monooxygenase activity [GO:0004497]; oxidoreductase activity, acting on paired donors, with incorporation or reduction of molecular oxygen [GO:0016705]	GO:0004497; GO:0005506; GO:0016705; GO:0020037	GO:0004497~monooxygenase activity;GO:0005506~iron ion binding;GO:0016705~oxidoreductase activity, acting on paired donors, with incorporation or reduction of molecular oxygen;GO:0020037~heme binding	NA	NA
g4216.t1	290	tr|G9NDU5|G9NDU5_HYPVG	290	99.3	100	2.7e-158	Uncharacterized protein	TRIVIDRAFT_90955	Hypocrea virens (strain Gv29-8 / FGSC 10586) (Gliocladium virens) (Trichoderma virens)	NA	oxidoreductase activity [GO:0016491]	GO:0016491	GO:0016491~oxidoreductase activity	NA	NA
g4242.t1	294	tr|G9NDR8|G9NDR8_HYPVG	294	100	100	2.1e-169	Hydrolase_4 domain-containing protein	TRIVIDRAFT_90938	Hypocrea virens (strain Gv29-8 / FGSC 10586) (Gliocladium virens) (Trichoderma virens)	NA	NA	NA	NA	NA	NA
g4253.t1	646	tr|G9NDQ6|G9NDQ6_HYPVG	646	98.6	100	0	Signal recognition particle subunit SRP72	TRIVIDRAFT_90912	Hypocrea virens (strain Gv29-8 / FGSC 10586) (Gliocladium virens) (Trichoderma virens)	NA	signal recognition particle, endoplasmic reticulum targeting [GO:0005786]; 7S RNA binding [GO:0008312]; SRP-dependent cotranslational protein targeting to membrane [GO:0006614]	GO:0005786; GO:0006614; GO:0008312	GO:0008312~7S RNA binding	GO:0006614~SRP-dependent cotranslational protein targeting to membrane	GO:0005786~signal recognition particle, endoplasmic reticulum targeting
g4261.t1	1249	tr|G9NDQ0|G9NDQ0_HYPVG	1252	99.8	99.84	0	Structural maintenance of chromosomes protein	TRIVIDRAFT_90905	Hypocrea virens (strain Gv29-8 / FGSC 10586) (Gliocladium virens) (Trichoderma virens)	NA	cohesin complex [GO:0008278]; nucleus [GO:0005634]; ATP binding [GO:0005524]; chromatin binding [GO:0003682]; protein heterodimerization activity [GO:0046982]; mitotic sister chromatid cohesion [GO:0007064]	GO:0003682; GO:0005524; GO:0005634; GO:0007064; GO:0008278; GO:0046982	GO:0003682~chromatin binding;GO:0005524~ATP binding;GO:0046982~protein heterodimerization activity	GO:0007064~mitotic sister chromatid cohesion	GO:0005634~nucleus;GO:0008278~cohesin complex
g1651.t1	599	tr|G9MXA2|G9MXA2_HYPVG	651	99.7	99.17	0	Uncharacterized protein	TRIVIDRAFT_90861	Hypocrea virens (strain Gv29-8 / FGSC 10586) (Gliocladium virens) (Trichoderma virens)	NA	metal ion binding [GO:0046872]; metalloaminopeptidase activity [GO:0070006]	GO:0046872; GO:0070006	GO:0046872~metal ion binding;GO:0070006~metalloaminopeptidase activity	NA	NA
g1681.t1	549	tr|G9MX70|G9MX70_HYPVG	549	99.8	100	0	Lung seven transmembrane receptor domain-containing protein	TRIVIDRAFT_90826	Hypocrea virens (strain Gv29-8 / FGSC 10586) (Gliocladium virens) (Trichoderma virens)	NA	integral component of membrane [GO:0016021]	GO:0016021	NA	NA	GO:0016021~integral component of membrane
g1700.t1	542	tr|G9MX48|G9MX48_HYPVG	542	98.5	100	0	Uncharacterized protein	TRIVIDRAFT_90820	Hypocrea virens (strain Gv29-8 / FGSC 10586) (Gliocladium virens) (Trichoderma virens)	NA	heme binding [GO:0020037]; iron ion binding [GO:0005506]; monooxygenase activity [GO:0004497]; oxidoreductase activity, acting on paired donors, with incorporation or reduction of molecular oxygen [GO:0016705]	GO:0004497; GO:0005506; GO:0016705; GO:0020037	GO:0004497~monooxygenase activity;GO:0005506~iron ion binding;GO:0016705~oxidoreductase activity, acting on paired donors, with incorporation or reduction of molecular oxygen;GO:0020037~heme binding	NA	NA
g6725.t1	238	tr|G9N221|G9N221_HYPVG	238	100	100	9.2e-128	Vacuolar protein sorting-associated protein 28 (ESCRT-I complex subunit VPS28)	TRIVIDRAFT_90767	Hypocrea virens (strain Gv29-8 / FGSC 10586) (Gliocladium virens) (Trichoderma virens)	NA	ESCRT I complex [GO:0000813]; protein-containing complex binding [GO:0044877]; ATP export [GO:1904669]; protein targeting to membrane [GO:0006612]; protein targeting to vacuole [GO:0006623]; protein transport to vacuole involved in ubiquitin-dependent protein catabolic process via the multivesicular body sorting pathway [GO:0043328]	GO:0000813; GO:0006612; GO:0006623; GO:0043328; GO:0044877; GO:1904669	GO:0044877~macromolecular complex binding	GO:0006612~protein targeting to membrane;GO:0006623~protein targeting to vacuole;GO:0043328~protein targeting to vacuole involved in ubiquitin-dependent protein catabolic process via the multivesicular body sorting pathway	GO:0000813~ESCRT I complex
g6731.t1	990	tr|G9N214|G9N214_HYPVG	1309	99.5	98.69	0	Uncharacterized protein	TRIVIDRAFT_90763	Hypocrea virens (strain Gv29-8 / FGSC 10586) (Gliocladium virens) (Trichoderma virens)	NA	integral component of membrane [GO:0016021]	GO:0016021	NA	NA	GO:0016021~integral component of membrane
g6742.t1	472	tr|G9N203|G9N203_HYPVG	334	93.7	67.58	2.1e-163	Secretion-related small GTPase (Fragment)	TRIVIDRAFT_90759	Hypocrea virens (strain Gv29-8 / FGSC 10586) (Gliocladium virens) (Trichoderma virens)	NA	GTP binding [GO:0005525]; GTPase activity [GO:0003924]; regulation of vacuole organization [GO:0044088]	GO:0003924; GO:0005525; GO:0044088	GO:0003924~GTPase activity;GO:0005525~GTP binding	GO:0044088~regulation of vacuole organization	NA
g6766.t1	678	tr|G9N1X3|G9N1X3_HYPVG	681	98.1	100	0	Uncharacterized protein	TRIVIDRAFT_90747	Hypocrea virens (strain Gv29-8 / FGSC 10586) (Gliocladium virens) (Trichoderma virens)	NA	integral component of membrane [GO:0016021]	GO:0016021	NA	NA	GO:0016021~integral component of membrane
g6779.t1	615	tr|G9N1V8|G9N1V8_HYPVG	602	97.4	100	0	Protein kinase domain-containing protein	TRIVIDRAFT_90745	Hypocrea virens (strain Gv29-8 / FGSC 10586) (Gliocladium virens) (Trichoderma virens)	NA	ATP binding [GO:0005524]; protein kinase activity [GO:0004672]	GO:0004672; GO:0005524	GO:0004672~protein kinase activity;GO:0005524~ATP binding	NA	NA
g6802.t1	272	tr|G9N1T5|G9N1T5_HYPVG	272	100	100	5.7e-150	PCI domain-containing protein	TRIVIDRAFT_90721	Hypocrea virens (strain Gv29-8 / FGSC 10586) (Gliocladium virens) (Trichoderma virens)	NA	proteasome regulatory particle [GO:0005838]; proteolysis [GO:0006508]	GO:0005838; GO:0006508	NA	GO:0006508~proteolysis	GO:0005838~proteasome regulatory particle
g6805.t1	1931	tr|G9N1T2|G9N1T2_HYPVG	1920	99.2	100	0	Putative beta-1,3-glucan synthase	TRIVIDRAFT_90713	Hypocrea virens (strain Gv29-8 / FGSC 10586) (Gliocladium virens) (Trichoderma virens)	NA	1,3-beta-D-glucan synthase complex [GO:0000148]; integral component of membrane [GO:0016021]; 1,3-beta-D-glucan synthase activity [GO:0003843]; (1->3)-beta-D-glucan biosynthetic process [GO:0006075]	GO:0000148; GO:0003843; GO:0006075; GO:0016021	GO:0003843~1,3-beta-D-glucan synthase activity	GO:0006075~(1->3)-beta-D-glucan biosynthetic process	GO:0000148~1,3-beta-D-glucan synthase complex;GO:0016021~integral component of membrane
g5826.t1	355	tr|G9MXE4|G9MXE4_HYPVG	355	99.4	100	2.5e-193	Iso_dh domain-containing protein	TRIVIDRAFT_90651	Hypocrea virens (strain Gv29-8 / FGSC 10586) (Gliocladium virens) (Trichoderma virens)	NA	magnesium ion binding [GO:0000287]; NAD binding [GO:0051287]; oxidoreductase activity, acting on the CH-OH group of donors, NAD or NADP as acceptor [GO:0016616]	GO:0000287; GO:0016616; GO:0051287	GO:0000287~magnesium ion binding;GO:0016616~oxidoreductase activity, acting on the CH-OH group of donors, NAD or NADP as acceptor;GO:0051287~NAD binding	NA	NA
g5849.t1	152	tr|G9MXB9|G9MXB9_HYPVG	152	99.3	100	1.1e-86	Uncharacterized protein	TRIVIDRAFT_90642	Hypocrea virens (strain Gv29-8 / FGSC 10586) (Gliocladium virens) (Trichoderma virens)	NA	integral component of membrane [GO:0016021]	GO:0016021	NA	NA	GO:0016021~integral component of membrane
g5853.t1	425	tr|G9MXB6|G9MXB6_HYPVG	392	97.6	89.41	9.1e-211	Kinase (EC 2.7.-.-)	TRIVIDRAFT_90638	Hypocrea virens (strain Gv29-8 / FGSC 10586) (Gliocladium virens) (Trichoderma virens)	NA	kinase activity [GO:0016301]; inositol phosphate biosynthetic process [GO:0032958]	GO:0016301; GO:0032958	GO:0016301~kinase activity	GO:0032958~inositol phosphate biosynthetic process	NA
g4718.t1	326	tr|G9MGP9|G9MGP9_HYPVG	326	99.4	100	1.2e-189	TLC domain-containing protein	TRIVIDRAFT_90622	Hypocrea virens (strain Gv29-8 / FGSC 10586) (Gliocladium virens) (Trichoderma virens)	NA	integral component of membrane [GO:0016021]	GO:0016021	NA	NA	GO:0016021~integral component of membrane
g4724.t1	471	tr|G9MGP2|G9MGP2_HYPVG	472	99.8	100	1.6e-272	SWIB domain-containing protein	TRIVIDRAFT_90609	Hypocrea virens (strain Gv29-8 / FGSC 10586) (Gliocladium virens) (Trichoderma virens)	NA	NA	NA	NA	NA	NA
g4753.t1	409	tr|G9MGK7|G9MGK7_HYPVG	409	99	100	3.8e-238	DUF2183 domain-containing protein	TRIVIDRAFT_90574	Hypocrea virens (strain Gv29-8 / FGSC 10586) (Gliocladium virens) (Trichoderma virens)	NA	NA	NA	NA	NA	NA
g4789.t1	524	tr|G9MGH0|G9MGH0_HYPVG	524	99.6	100	1.5e-303	Glycosyltransferase family 4 protein	TRIVIDRAFT_90550	Hypocrea virens (strain Gv29-8 / FGSC 10586) (Gliocladium virens) (Trichoderma virens)	NA	integral component of membrane [GO:0016021]; GDP-Man:Man3GlcNAc2-PP-Dol alpha-1,2-mannosyltransferase activity [GO:0004377]	GO:0004377; GO:0016021	GO:0004377~GDP-Man:Man3GlcNAc2-PP-Dol alpha-1,2-mannosyltransferase activity	NA	GO:0016021~integral component of membrane
g4802.t1	538	tr|G9MGF7|G9MGF7_HYPVG	731	100	98.88	0	Uncharacterized protein	TRIVIDRAFT_90536	Hypocrea virens (strain Gv29-8 / FGSC 10586) (Gliocladium virens) (Trichoderma virens)	NA	membrane [GO:0016020]; intracellular protein transport [GO:0006886]; vesicle-mediated transport [GO:0016192]	GO:0006886; GO:0016020; GO:0016192	NA	GO:0006886~intracellular protein transport;GO:0016192~vesicle-mediated transport	GO:0016020~membrane
g4803.t1	199	tr|G9MGF7|G9MGF7_HYPVG	731	100	100	2.7e-104	Uncharacterized protein	TRIVIDRAFT_90536	Hypocrea virens (strain Gv29-8 / FGSC 10586) (Gliocladium virens) (Trichoderma virens)	NA	membrane [GO:0016020]; intracellular protein transport [GO:0006886]; vesicle-mediated transport [GO:0016192]	GO:0006886; GO:0016020; GO:0016192	NA	GO:0006886~intracellular protein transport;GO:0016192~vesicle-mediated transport	GO:0016020~membrane
g4818.t1	229	tr|G9MGE1|G9MGE1_HYPVG	229	100	100	4e-120	Uncharacterized protein	TRIVIDRAFT_90528	Hypocrea virens (strain Gv29-8 / FGSC 10586) (Gliocladium virens) (Trichoderma virens)	NA	vacuolar transport [GO:0007034]	GO:0007034	NA	GO:0007034~vacuolar transport	NA
g4458.t1	505	tr|G9MY26|G9MY26_HYPVG	505	99	100	0	Glucanase (EC 3.2.1.-)	TRIVIDRAFT_90504	Hypocrea virens (strain Gv29-8 / FGSC 10586) (Gliocladium virens) (Trichoderma virens)	NA	extracellular region [GO:0005576]; cellulose binding [GO:0030248]; hydrolase activity, hydrolyzing O-glycosyl compounds [GO:0004553]; cellulose catabolic process [GO:0030245]	GO:0004553; GO:0005576; GO:0030245; GO:0030248	GO:0004553~hydrolase activity, hydrolyzing O-glycosyl compounds;GO:0030248~cellulose binding	GO:0030245~cellulose catabolic process	GO:0005576~extracellular region
g4494.t1	616	tr|G9MXY3|G9MXY3_HYPVG	616	98.2	100	0	GMC_OxRdtase_N domain-containing protein	TRIVIDRAFT_90482	Hypocrea virens (strain Gv29-8 / FGSC 10586) (Gliocladium virens) (Trichoderma virens)	NA	flavin adenine dinucleotide binding [GO:0050660]; oxidoreductase activity, acting on CH-OH group of donors [GO:0016614]	GO:0016614; GO:0050660	GO:0016614~oxidoreductase activity, acting on CH-OH group of donors;GO:0050660~flavin adenine dinucleotide binding	NA	NA
g4550.t1	382	tr|G9MXS7|G9MXS7_HYPVG	382	99.5	100	1.5e-209	Uncharacterized protein	TRIVIDRAFT_90460	Hypocrea virens (strain Gv29-8 / FGSC 10586) (Gliocladium virens) (Trichoderma virens)	NA	NA	NA	NA	NA	NA
g9410.t1	365	tr|G9N2L8|G9N2L8_HYPVG	368	99.7	100	2.4e-215	Uncharacterized protein	TRIVIDRAFT_90424	Hypocrea virens (strain Gv29-8 / FGSC 10586) (Gliocladium virens) (Trichoderma virens)	NA	NA	NA	NA	NA	NA
g9530.t1	470	tr|G9N290|G9N290_HYPVG	470	98.7	100	2.5e-262	Uncharacterized protein	TRIVIDRAFT_90332	Hypocrea virens (strain Gv29-8 / FGSC 10586) (Gliocladium virens) (Trichoderma virens)	NA	NA	NA	NA	NA	NA
g9538.t1	379	tr|G9N282|G9N282_HYPVG	379	100	100	5.1e-213	Uncharacterized protein	TRIVIDRAFT_90324	Hypocrea virens (strain Gv29-8 / FGSC 10586) (Gliocladium virens) (Trichoderma virens)	NA	NA	NA	NA	NA	NA
g9569.t1	334	tr|G9N246|G9N246_HYPVG	334	99.1	100	1.7e-191	Uncharacterized protein	TRIVIDRAFT_90308	Hypocrea virens (strain Gv29-8 / FGSC 10586) (Gliocladium virens) (Trichoderma virens)	NA	NA	NA	NA	NA	NA
g8497.t1	294	tr|G9MYK8|G9MYK8_HYPVG	294	99	100	4.7e-166	Aldo_ket_red domain-containing protein	TRIVIDRAFT_90293	Hypocrea virens (strain Gv29-8 / FGSC 10586) (Gliocladium virens) (Trichoderma virens)	NA	oxidoreductase activity [GO:0016491]	GO:0016491	GO:0016491~oxidoreductase activity	NA	NA
g8455.t1	616	tr|G9MYG3|G9MYG3_HYPVG	616	99.4	100	0	Uncharacterized protein	TRIVIDRAFT_90268	Hypocrea virens (strain Gv29-8 / FGSC 10586) (Gliocladium virens) (Trichoderma virens)	NA	ATP binding [GO:0005524]; nucleic acid binding [GO:0003676]	GO:0003676; GO:0005524	GO:0003676~nucleic acid binding;GO:0005524~ATP binding	NA	NA
g8450.t1	331	tr|G9MYF4|G9MYF4_HYPVG	331	99.7	100	1.3e-188	Aldo_ket_red domain-containing protein	TRIVIDRAFT_90260	Hypocrea virens (strain Gv29-8 / FGSC 10586) (Gliocladium virens) (Trichoderma virens)	NA	oxidoreductase activity [GO:0016491]	GO:0016491	GO:0016491~oxidoreductase activity	NA	NA
g8417.t1	1002	tr|G9MYB8|G9MYB8_HYPVG	1002	99.9	100	0	Plasma membrane ATPase (EC 7.1.2.1)	TRIVIDRAFT_90243	Hypocrea virens (strain Gv29-8 / FGSC 10586) (Gliocladium virens) (Trichoderma virens)	NA	integral component of membrane [GO:0016021]; plasma membrane [GO:0005886]; ATP binding [GO:0005524]; proton-exporting ATPase activity, phosphorylative mechanism [GO:0008553]; proton export across plasma membrane [GO:0120029]	GO:0005524; GO:0005886; GO:0008553; GO:0016021; GO:0120029	GO:0005524~ATP binding;GO:0008553~hydrogen-exporting ATPase activity, phosphorylative mechanism	NA	GO:0005886~plasma membrane;GO:0016021~integral component of membrane
g8398.t1	777	tr|G9MY96|G9MY96_HYPVG	767	96.7	100	0	Glycoside hydrolase family 3 protein	TRIVIDRAFT_90223	Hypocrea virens (strain Gv29-8 / FGSC 10586) (Gliocladium virens) (Trichoderma virens)	NA	hydrolase activity, hydrolyzing O-glycosyl compounds [GO:0004553]; carbohydrate metabolic process [GO:0005975]	GO:0004553; GO:0005975	GO:0004553~hydrolase activity, hydrolyzing O-glycosyl compounds	GO:0005975~carbohydrate metabolic process	NA
g5970.t1	463	tr|G9MYR7|G9MYR7_HYPVG	439	94.8	100	6.6e-247	Uncharacterized protein	TRIVIDRAFT_90179	Hypocrea virens (strain Gv29-8 / FGSC 10586) (Gliocladium virens) (Trichoderma virens)	NA	cystathionine beta-lyase activity [GO:0004121]; pyridoxal phosphate binding [GO:0030170]; 'de novo' L-methionine biosynthetic process [GO:0071266]; transsulfuration [GO:0019346]	GO:0004121; GO:0019346; GO:0030170; GO:0071266	GO:0004121~cystathionine beta-lyase activity;GO:0030170~pyridoxal phosphate binding	GO:0019346~transsulfuration;GO:0071266~'de novo' L-methionine biosynthetic process	NA
g5988.t1	1858	tr|G9MYT9|G9MYT9_HYPVG	1858	99.7	100	0	Glycosyltransferase family 2 protein	TRIVIDRAFT_90152	Hypocrea virens (strain Gv29-8 / FGSC 10586) (Gliocladium virens) (Trichoderma virens)	NA	integral component of membrane [GO:0016021]; myosin complex [GO:0016459]; actin binding [GO:0003779]; ATP binding [GO:0005524]; motor activity [GO:0003774]; transferase activity, transferring hexosyl groups [GO:0016758]	GO:0003774; GO:0003779; GO:0005524; GO:0016021; GO:0016459; GO:0016758	GO:0003774~motor activity;GO:0003779~actin binding;GO:0005524~ATP binding;GO:0016758~transferase activity, transferring hexosyl groups	NA	GO:0016021~integral component of membrane;GO:0016459~myosin complex
g7149.t1	1848	tr|G9MYT9|G9MYT9_HYPVG	1858	99.7	100	0	Glycosyltransferase family 2 protein	TRIVIDRAFT_90152	Hypocrea virens (strain Gv29-8 / FGSC 10586) (Gliocladium virens) (Trichoderma virens)	NA	integral component of membrane [GO:0016021]; myosin complex [GO:0016459]; actin binding [GO:0003779]; ATP binding [GO:0005524]; motor activity [GO:0003774]; transferase activity, transferring hexosyl groups [GO:0016758]	GO:0003774; GO:0003779; GO:0005524; GO:0016021; GO:0016459; GO:0016758	GO:0003774~motor activity;GO:0003779~actin binding;GO:0005524~ATP binding;GO:0016758~transferase activity, transferring hexosyl groups	NA	GO:0016021~integral component of membrane;GO:0016459~myosin complex
g7150.t1	1857	tr|G9MYT9|G9MYT9_HYPVG	1858	97	99.78	0	Glycosyltransferase family 2 protein	TRIVIDRAFT_90152	Hypocrea virens (strain Gv29-8 / FGSC 10586) (Gliocladium virens) (Trichoderma virens)	NA	integral component of membrane [GO:0016021]; myosin complex [GO:0016459]; actin binding [GO:0003779]; ATP binding [GO:0005524]; motor activity [GO:0003774]; transferase activity, transferring hexosyl groups [GO:0016758]	GO:0003774; GO:0003779; GO:0005524; GO:0016021; GO:0016459; GO:0016758	GO:0003774~motor activity;GO:0003779~actin binding;GO:0005524~ATP binding;GO:0016758~transferase activity, transferring hexosyl groups	NA	GO:0016021~integral component of membrane;GO:0016459~myosin complex
g7169.t1	1522	tr|G9MYW1|G9MYW1_HYPVG	1522	99.7	100	0	Lysophospholipase NTE1 (EC 3.1.1.5) (Intracellular phospholipase B)	TRIVIDRAFT_90132	Hypocrea virens (strain Gv29-8 / FGSC 10586) (Gliocladium virens) (Trichoderma virens)	NA	endoplasmic reticulum membrane [GO:0005789]; integral component of membrane [GO:0016021]; lysophospholipase activity [GO:0004622]; lipid catabolic process [GO:0016042]	GO:0004622; GO:0005789; GO:0016021; GO:0016042	GO:0004622~lysophospholipase activity	GO:0016042~lipid catabolic process	GO:0005789~endoplasmic reticulum membrane;GO:0016021~integral component of membrane
g326.t1	203	tr|G9NAX4|G9NAX4_HYPVG	178	100	87.68	1.3e-98	t-SNARE coiled-coil homology domain-containing protein (Fragment)	TRIVIDRAFT_9008	Hypocrea virens (strain Gv29-8 / FGSC 10586) (Gliocladium virens) (Trichoderma virens)	NA	integral component of Golgi membrane [GO:0030173]; protein transport [GO:0015031]	GO:0015031; GO:0030173	NA	GO:0015031~protein transport	GO:0030173~integral component of Golgi membrane
g7219.t1	453	tr|G9MZ13|G9MZ13_HYPVG	453	99.6	100	2.4e-262	Glutamine amidotransferase type-1 domain-containing protein	TRIVIDRAFT_90070	Hypocrea virens (strain Gv29-8 / FGSC 10586) (Gliocladium virens) (Trichoderma virens)	NA	carbamoyl-phosphate synthase (glutamine-hydrolyzing) activity [GO:0004088]; 'de novo' pyrimidine nucleobase biosynthetic process [GO:0006207]; glutamine metabolic process [GO:0006541]	GO:0004088; GO:0006207; GO:0006541	GO:0004088~carbamoyl-phosphate synthase (glutamine-hydrolyzing) activity	GO:0006207~'de novo' pyrimidine nucleobase biosynthetic process;GO:0006541~glutamine metabolic process	NA
g7262.t1	597	tr|G9MZ58|G9MZ58_HYPVG	597	99.2	100	0	Methylenetetrahydrofolate reductase (EC 1.5.1.20)	TRIVIDRAFT_90038	Hypocrea virens (strain Gv29-8 / FGSC 10586) (Gliocladium virens) (Trichoderma virens)	One-carbon metabolism; tetrahydrofolate interconversion.	methylenetetrahydrofolate reductase (NAD(P)H) activity [GO:0004489]; methionine metabolic process [GO:0006555]; tetrahydrofolate interconversion [GO:0035999]	GO:0004489; GO:0006555; GO:0035999	GO:0004489~methylenetetrahydrofolate reductase (NAD(P)H) activity	GO:0006555~methionine metabolic process;GO:0035999~tetrahydrofolate interconversion	NA
g7281.t1	290	tr|G9MZ76|G9MZ76_HYPVG	290	99.3	100	2.1e-166	Uncharacterized protein	TRIVIDRAFT_90034	Hypocrea virens (strain Gv29-8 / FGSC 10586) (Gliocladium virens) (Trichoderma virens)	NA	integral component of membrane [GO:0016021]	GO:0016021	NA	NA	GO:0016021~integral component of membrane
g7302.t1	117	tr|G9MZ99|G9MZ99_HYPVG	117	99.1	100	3.9e-63	Uncharacterized protein	TRIVIDRAFT_90014	Hypocrea virens (strain Gv29-8 / FGSC 10586) (Gliocladium virens) (Trichoderma virens)	NA	NA	NA	NA	NA	NA
g7115.t1	596	tr|G9N016|G9N016_HYPVG	593	99.2	100	0	Uncharacterized protein	TRIVIDRAFT_90008	Hypocrea virens (strain Gv29-8 / FGSC 10586) (Gliocladium virens) (Trichoderma virens)	NA	integral component of membrane [GO:0016021]; transmembrane transporter activity [GO:0022857]	GO:0016021; GO:0022857	GO:0022857~transmembrane transporter activity	NA	GO:0016021~integral component of membrane
g7098.t1	258	tr|G9MZZ8|G9MZZ8_HYPVG	258	99.6	100	1.5e-144	Peptidase S1 domain-containing protein	TRIVIDRAFT_90003	Hypocrea virens (strain Gv29-8 / FGSC 10586) (Gliocladium virens) (Trichoderma virens)	NA	serine-type endopeptidase activity [GO:0004252]	GO:0004252	GO:0004252~serine-type endopeptidase activity	NA	NA
g7088.t1	343	tr|G9MZY7|G9MZY7_HYPVG	343	100	100	1.5e-200	Glycoside hydrolase family 18 protein	TRIVIDRAFT_89999	Hypocrea virens (strain Gv29-8 / FGSC 10586) (Gliocladium virens) (Trichoderma virens)	NA	chitin binding [GO:0008061]; hydrolase activity, hydrolyzing O-glycosyl compounds [GO:0004553]; carbohydrate metabolic process [GO:0005975]	GO:0004553; GO:0005975; GO:0008061	GO:0004553~hydrolase activity, hydrolyzing O-glycosyl compounds;GO:0008061~chitin binding	GO:0005975~carbohydrate metabolic process	NA
g7066.t1	509	tr|G9MZW1|G9MZW1_HYPVG	509	99.8	100	5.1e-301	Uncharacterized protein	TRIVIDRAFT_89979	Hypocrea virens (strain Gv29-8 / FGSC 10586) (Gliocladium virens) (Trichoderma virens)	NA	adenosylmethionine decarboxylase activity [GO:0004014]; spermidine biosynthetic process [GO:0008295]; spermine biosynthetic process [GO:0006597]	GO:0004014; GO:0006597; GO:0008295	GO:0004014~adenosylmethionine decarboxylase activity	GO:0006597~spermine biosynthetic process;GO:0008295~spermidine biosynthetic process	NA
g7006.t1	338	tr|G9MZP9|G9MZP9_HYPVG	338	98.8	100	7.1e-190	Uncharacterized protein	TRIVIDRAFT_89951	Hypocrea virens (strain Gv29-8 / FGSC 10586) (Gliocladium virens) (Trichoderma virens)	NA	NA	NA	NA	NA	NA
g7003.t1	1105	tr|G9MZP6|G9MZP6_HYPVG	1105	99.5	100	0	Uncharacterized protein	TRIVIDRAFT_89941	Hypocrea virens (strain Gv29-8 / FGSC 10586) (Gliocladium virens) (Trichoderma virens)	NA	integral component of membrane [GO:0016021]; NAD(P)+ transhydrogenase activity [GO:0008746]; proton transmembrane transport [GO:1902600]	GO:0008746; GO:0016021; GO:1902600	GO:0008746~NAD(P)+ transhydrogenase activity	GO:1902600~hydrogen ion transmembrane transport	GO:0016021~integral component of membrane
g7000.t1	171	tr|G9MZP3|G9MZP3_HYPVG	171	100	100	6.5e-91	Glycine cleavage system H protein	TRIVIDRAFT_89938	Hypocrea virens (strain Gv29-8 / FGSC 10586) (Gliocladium virens) (Trichoderma virens)	NA	glycine cleavage complex [GO:0005960]; mitochondrion [GO:0005739]; glycine decarboxylation via glycine cleavage system [GO:0019464]	GO:0005739; GO:0005960; GO:0019464	NA	GO:0019464~glycine decarboxylation via glycine cleavage system	GO:0005739~mitochondrion;GO:0005960~glycine cleavage complex
g6998.t1	381	tr|G9MZP1|G9MZP1_HYPVG	381	98.2	100	6.3e-211	Uncharacterized protein	TRIVIDRAFT_89933	Hypocrea virens (strain Gv29-8 / FGSC 10586) (Gliocladium virens) (Trichoderma virens)	NA	NA	NA	NA	NA	NA
g6981.t1	528	tr|G9MZM3|G9MZM3_HYPVG	528	98.7	100	0	FAD-binding PCMH-type domain-containing protein	TRIVIDRAFT_89927	Hypocrea virens (strain Gv29-8 / FGSC 10586) (Gliocladium virens) (Trichoderma virens)	NA	FAD binding [GO:0071949]; oxidoreductase activity [GO:0016491]	GO:0016491; GO:0071949	GO:0016491~oxidoreductase activity;GO:0071949~FAD binding	NA	NA
g6972.t1	520	tr|G9MZL0|G9MZL0_HYPVG	520	100	100	0	SMI1_KNR4 domain-containing protein	TRIVIDRAFT_89921	Hypocrea virens (strain Gv29-8 / FGSC 10586) (Gliocladium virens) (Trichoderma virens)	NA	cell wall biogenesis [GO:0042546]	GO:0042546	NA	GO:0042546~cell wall biogenesis	NA
g6934.t1	743	tr|G9MZH0|G9MZH0_HYPVG	743	99.5	100	0	Terpene cyclase/mutase family member (EC 5.4.99.-)	TRIVIDRAFT_89890	Hypocrea virens (strain Gv29-8 / FGSC 10586) (Gliocladium virens) (Trichoderma virens)	NA	lipid droplet [GO:0005811]; beta-amyrin synthase activity [GO:0042300]; lanosterol synthase activity [GO:0000250]; triterpenoid biosynthetic process [GO:0016104]	GO:0000250; GO:0005811; GO:0016104; GO:0042300	GO:0000250~lanosterol synthase activity;GO:0042300~beta-amyrin synthase activity	GO:0016104~triterpenoid biosynthetic process	GO:0005811~lipid particle
g6926.t1	515	tr|G9MZG1|G9MZG1_HYPVG	515	99.8	99.81	8.2e-299	MFS domain-containing protein	TRIVIDRAFT_89880	Hypocrea virens (strain Gv29-8 / FGSC 10586) (Gliocladium virens) (Trichoderma virens)	NA	integral component of membrane [GO:0016021]; transmembrane transport [GO:0055085]	GO:0016021; GO:0055085	NA	GO:0055085~transmembrane transport	GO:0016021~integral component of membrane
g6923.t1	356	tr|G9MZF8|G9MZF8_HYPVG	356	100	100	2.3e-199	Uncharacterized protein	TRIVIDRAFT_89877	Hypocrea virens (strain Gv29-8 / FGSC 10586) (Gliocladium virens) (Trichoderma virens)	NA	fungal-type vacuole membrane [GO:0000329]; Gtr1-Gtr2 GTPase complex [GO:1990131]; GTP binding [GO:0005525]; cellular response to nitrogen starvation [GO:0006995]; negative regulation of TORC1 signaling [GO:1904262]	GO:0000329; GO:0005525; GO:0006995; GO:1904262; GO:1990131	GO:0005525~GTP binding	GO:0006995~cellular response to nitrogen starvation	GO:0000329~fungal-type vacuole membrane;GO:1990131~Gtr1-Gtr2 GTPase complex
g6918.t1	499	tr|G9MZF2|G9MZF2_HYPVG	499	99.8	100	5.7e-297	Matrin-type domain-containing protein	TRIVIDRAFT_89866	Hypocrea virens (strain Gv29-8 / FGSC 10586) (Gliocladium virens) (Trichoderma virens)	NA	spliceosomal complex [GO:0005681]; RNA binding [GO:0003723]; zinc ion binding [GO:0008270]; mRNA splicing, via spliceosome [GO:0000398]	GO:0000398; GO:0003723; GO:0005681; GO:0008270	GO:0003723~RNA binding;GO:0008270~zinc ion binding	GO:0000398~mRNA splicing, via spliceosome	GO:0005681~spliceosomal complex
g6909.t1	696	tr|G9MZD9|G9MZD9_HYPVG	696	99.7	100	0	Poly [ADP-ribose] polymerase (PARP) (EC 2.4.2.-)	TRIVIDRAFT_89857	Hypocrea virens (strain Gv29-8 / FGSC 10586) (Gliocladium virens) (Trichoderma virens)	NA	NAD+ ADP-ribosyltransferase activity [GO:0003950]; protein ADP-ribosylation [GO:0006471]	GO:0003950; GO:0006471	GO:0003950~NAD+ ADP-ribosyltransferase activity	GO:0006471~protein ADP-ribosylation	NA
g471.t1	555	tr|G9N4J6|G9N4J6_HYPVG	555	99.1	100	0	MFS domain-containing protein	TRIVIDRAFT_89841	Hypocrea virens (strain Gv29-8 / FGSC 10586) (Gliocladium virens) (Trichoderma virens)	NA	integral component of membrane [GO:0016021]; transmembrane transporter activity [GO:0022857]	GO:0016021; GO:0022857	GO:0022857~transmembrane transporter activity	NA	GO:0016021~integral component of membrane
g1974.t1	436	tr|G9N451|G9N451_HYPVG	436	99.8	100	5.2e-254	Glycoside hydrolase family 5 protein	TRIVIDRAFT_89797	Hypocrea virens (strain Gv29-8 / FGSC 10586) (Gliocladium virens) (Trichoderma virens)	NA	integral component of membrane [GO:0016021]; hydrolase activity, hydrolyzing O-glycosyl compounds [GO:0004553]; carbohydrate metabolic process [GO:0005975]	GO:0004553; GO:0005975; GO:0016021	GO:0004553~hydrolase activity, hydrolyzing O-glycosyl compounds	GO:0005975~carbohydrate metabolic process	GO:0016021~integral component of membrane
g1973.t1	388	tr|G9N450|G9N450_HYPVG	352	96.5	80.93	1.1e-175	Beta-lactamase domain-containing protein	TRIVIDRAFT_89795	Hypocrea virens (strain Gv29-8 / FGSC 10586) (Gliocladium virens) (Trichoderma virens)	NA	NA	NA	NA	NA	NA
g8503.t1	595	tr|G9N021|G9N021_HYPVG	595	99	100	0	Uncharacterized protein	TRIVIDRAFT_89754	Hypocrea virens (strain Gv29-8 / FGSC 10586) (Gliocladium virens) (Trichoderma virens)	NA	CoA-transferase activity [GO:0008410]	GO:0008410	GO:0008410~CoA-transferase activity	NA	NA
g8505.t1	389	tr|G9N023|G9N023_HYPVG	389	98.5	100	4.3e-215	Peptidase A1 domain-containing protein	TRIVIDRAFT_89752	Hypocrea virens (strain Gv29-8 / FGSC 10586) (Gliocladium virens) (Trichoderma virens)	NA	aspartic-type endopeptidase activity [GO:0004190]	GO:0004190	GO:0004190~aspartic-type endopeptidase activity	NA	NA
g8516.t1	487	tr|G9N036|G9N036_HYPVG	487	99.8	100	2.3e-290	WD_REPEATS_REGION domain-containing protein	TRIVIDRAFT_89746	Hypocrea virens (strain Gv29-8 / FGSC 10586) (Gliocladium virens) (Trichoderma virens)	NA	nucleolus [GO:0005730]; unfolded protein binding [GO:0051082]; ribosome biogenesis [GO:0042254]	GO:0005730; GO:0042254; GO:0051082	GO:0051082~unfolded protein binding	GO:0042254~ribosome biogenesis	GO:0005730~nucleolus
g8574.t1	474	tr|G9N0A7|G9N0A7_HYPVG	474	100	100	7.9e-280	Uncharacterized protein	TRIVIDRAFT_89726	Hypocrea virens (strain Gv29-8 / FGSC 10586) (Gliocladium virens) (Trichoderma virens)	NA	NA	NA	NA	NA	NA
g8583.t1	234	tr|G9N0B6|G9N0B6_HYPVG	234	99.6	100	9.1e-128	RanBD1 domain-containing protein	TRIVIDRAFT_89722	Hypocrea virens (strain Gv29-8 / FGSC 10586) (Gliocladium virens) (Trichoderma virens)	NA	intracellular transport [GO:0046907]	GO:0046907	NA	GO:0046907~intracellular transport	NA
g8589.t1	881	tr|G9N0C2|G9N0C2_HYPVG	881	99.7	100	0	Dynamin-type G domain-containing protein	TRIVIDRAFT_89711	Hypocrea virens (strain Gv29-8 / FGSC 10586) (Gliocladium virens) (Trichoderma virens)	NA	GTP binding [GO:0005525]; GTPase activity [GO:0003924]	GO:0003924; GO:0005525	GO:0003924~GTPase activity;GO:0005525~GTP binding	NA	NA
g8591.t1	151	tr|G9N0C4|G9N0C4_HYPVG	151	100	100	6.6e-79	Uncharacterized protein	TRIVIDRAFT_89707	Hypocrea virens (strain Gv29-8 / FGSC 10586) (Gliocladium virens) (Trichoderma virens)	NA	mitochondrial outer membrane [GO:0005741]; intracellular protein transport [GO:0006886]	GO:0005741; GO:0006886	NA	GO:0006886~intracellular protein transport	GO:0005741~mitochondrial outer membrane
g9282.t1	372	tr|G9N0S4|G9N0S4_HYPVG	460	82.9	64.52	8.8e-101	Uncharacterized protein	TRIVIDRAFT_89677	Hypocrea virens (strain Gv29-8 / FGSC 10586) (Gliocladium virens) (Trichoderma virens)	NA	integral component of membrane [GO:0016021]; metal ion transmembrane transporter activity [GO:0046873]	GO:0016021; GO:0046873	GO:0046873~metal ion transmembrane transporter activity	NA	GO:0016021~integral component of membrane
g4177.t1	704	tr|G9N1N3|G9N1N3_HYPVG	704	99.9	100	0	HATPase_c domain-containing protein	TRIVIDRAFT_89650	Hypocrea virens (strain Gv29-8 / FGSC 10586) (Gliocladium virens) (Trichoderma virens)	NA	ATP binding [GO:0005524]; unfolded protein binding [GO:0051082]; protein folding [GO:0006457]	GO:0005524; GO:0006457; GO:0051082	GO:0005524~ATP binding;GO:0051082~unfolded protein binding	GO:0006457~protein folding	NA
g4121.t1	331	tr|G9N1G7|G9N1G7_HYPVG	331	99.4	100	1.3e-183	Succinate--CoA ligase [ADP-forming] subunit alpha, mitochondrial (EC 6.2.1.5) (Succinyl-CoA synthetase subunit alpha) (SCS-alpha)	TRIVIDRAFT_89638	Hypocrea virens (strain Gv29-8 / FGSC 10586) (Gliocladium virens) (Trichoderma virens)	Carbohydrate metabolism; tricarboxylic acid cycle; succinate from succinyl-CoA (ligase route): step 1/1.	mitochondrion [GO:0005739]; cofactor binding [GO:0048037]; nucleotide binding [GO:0000166]; succinate-CoA ligase (ADP-forming) activity [GO:0004775]; tricarboxylic acid cycle [GO:0006099]	GO:0000166; GO:0004775; GO:0005739; GO:0006099; GO:0048037	GO:0000166~nucleotide binding;GO:0004775~succinate-CoA ligase (ADP-forming) activity;GO:0048037~cofactor binding	GO:0006099~tricarboxylic acid cycle	GO:0005739~mitochondrion
g4106.t1	604	tr|G9N1F1|G9N1F1_HYPVG	604	99	100	0	Uncharacterized protein	TRIVIDRAFT_89625	Hypocrea virens (strain Gv29-8 / FGSC 10586) (Gliocladium virens) (Trichoderma virens)	NA	dihydroxy-acid dehydratase activity [GO:0004160]; branched-chain amino acid biosynthetic process [GO:0009082]	GO:0004160; GO:0009082	GO:0004160~dihydroxy-acid dehydratase activity	GO:0009082~branched-chain amino acid biosynthetic process	NA
g4095.t1	352	tr|G9N1E1|G9N1E1_HYPVG	352	99.4	100	4.1e-209	Glycosyltransferase family 32 protein	TRIVIDRAFT_89619	Hypocrea virens (strain Gv29-8 / FGSC 10586) (Gliocladium virens) (Trichoderma virens)	NA	integral component of membrane [GO:0016021]; alpha-1,6-mannosyltransferase activity [GO:0000009]	GO:0000009; GO:0016021	GO:0000009~alpha-1,6-mannosyltransferase activity	NA	GO:0016021~integral component of membrane
g4053.t1	647	tr|G9N184|G9N184_HYPVG	647	99.8	100	0	Lysophospholipase (EC 3.1.1.5)	TRIVIDRAFT_89587	Hypocrea virens (strain Gv29-8 / FGSC 10586) (Gliocladium virens) (Trichoderma virens)	NA	lysophospholipase activity [GO:0004622]; phospholipid catabolic process [GO:0009395]	GO:0004622; GO:0009395	GO:0004622~lysophospholipase activity	GO:0009395~phospholipid catabolic process	NA
g2944.t1	669	tr|G9MQP1|G9MQP1_HYPVG	616	95.5	92.08	0	Pyruvate carboxyltransferase domain-containing protein	TRIVIDRAFT_89506	Hypocrea virens (strain Gv29-8 / FGSC 10586) (Gliocladium virens) (Trichoderma virens)	NA	2-isopropylmalate synthase activity [GO:0003852]; leucine biosynthetic process [GO:0009098]	GO:0003852; GO:0009098	GO:0003852~2-isopropylmalate synthase activity	GO:0009098~leucine biosynthetic process	NA
g2828.t1	579	tr|G9MQ36|G9MQ36_HYPVG	579	99.5	100	0	DUF1716 domain-containing protein	TRIVIDRAFT_89472	Hypocrea virens (strain Gv29-8 / FGSC 10586) (Gliocladium virens) (Trichoderma virens)	NA	NA	NA	NA	NA	NA
g2808.t1	321	tr|G9MQ15|G9MQ15_HYPVG	321	99.4	100	1.2e-191	Uncharacterized protein	TRIVIDRAFT_89446	Hypocrea virens (strain Gv29-8 / FGSC 10586) (Gliocladium virens) (Trichoderma virens)	NA	endonuclease activity [GO:0004519]; nucleic acid binding [GO:0003676]; DNA catabolic process [GO:0006308]	GO:0003676; GO:0004519; GO:0006308	GO:0003676~nucleic acid binding;GO:0004519~endonuclease activity	GO:0006308~DNA catabolic process	NA
g2804.t1	142	tr|G9MQ10|G9MQ10_HYPVG	136	95.8	100	9.2e-67	Robl_LC7 domain-containing protein (Fragment)	TRIVIDRAFT_89443	Hypocrea virens (strain Gv29-8 / FGSC 10586) (Gliocladium virens) (Trichoderma virens)	NA	NA	NA	NA	NA	NA
g2790.t1	716	tr|G9MPZ3|G9MPZ3_HYPVG	542	100	75.7	0	Malate synthase (EC 2.3.3.9)	TRIVIDRAFT_89424	Hypocrea virens (strain Gv29-8 / FGSC 10586) (Gliocladium virens) (Trichoderma virens)	Carbohydrate metabolism; glyoxylate cycle; (S)-malate from isocitrate: step 2/2.	malate synthase activity [GO:0004474]; glyoxylate cycle [GO:0006097]; tricarboxylic acid cycle [GO:0006099]	GO:0004474; GO:0006097; GO:0006099	GO:0004474~malate synthase activity	GO:0006097~glyoxylate cycle;GO:0006099~tricarboxylic acid cycle	NA
g2739.t1	430	tr|G9MPU0|G9MPU0_HYPVG	436	97.9	100	2.3e-241	BSD domain-containing protein	TRIVIDRAFT_89381	Hypocrea virens (strain Gv29-8 / FGSC 10586) (Gliocladium virens) (Trichoderma virens)	NA	NA	NA	NA	NA	NA
g2719.t1	395	tr|G9MPR9|G9MPR9_HYPVG	399	99.5	98.73	4.1e-221	Transket_pyr domain-containing protein	TRIVIDRAFT_89359	Hypocrea virens (strain Gv29-8 / FGSC 10586) (Gliocladium virens) (Trichoderma virens)	NA	catalytic activity [GO:0003824]	GO:0003824	GO:0003824~catalytic activity	NA	NA
g2711.t1	270	tr|G9MPR1|G9MPR1_HYPVG	270	96.7	100	5.9e-147	Uncharacterized protein	TRIVIDRAFT_89354	Hypocrea virens (strain Gv29-8 / FGSC 10586) (Gliocladium virens) (Trichoderma virens)	NA	NA	NA	NA	NA	NA
g2710.t1	301	tr|G9MPR0|G9MPR0_HYPVG	301	99	100	2.2e-166	Uncharacterized protein	TRIVIDRAFT_89352	Hypocrea virens (strain Gv29-8 / FGSC 10586) (Gliocladium virens) (Trichoderma virens)	NA	oxidoreductase activity [GO:0016491]	GO:0016491	GO:0016491~oxidoreductase activity	NA	NA
g2701.t1	442	tr|G9MPQ1|G9MPQ1_HYPVG	437	98.9	100	7.7e-253	Carbohydrate esterase family 9 protein	TRIVIDRAFT_89342	Hypocrea virens (strain Gv29-8 / FGSC 10586) (Gliocladium virens) (Trichoderma virens)	NA	metal ion binding [GO:0046872]; N-acetylglucosamine-6-phosphate deacetylase activity [GO:0008448]; N-acetylglucosamine metabolic process [GO:0006044]	GO:0006044; GO:0008448; GO:0046872	GO:0008448~N-acetylglucosamine-6-phosphate deacetylase activity;GO:0046872~metal ion binding	GO:0006044~N-acetylglucosamine metabolic process	NA
g2684.t1	253	tr|G9MPN3|G9MPN3_HYPVG	253	99.6	100	7.2e-139	Uncharacterized protein	TRIVIDRAFT_89322	Hypocrea virens (strain Gv29-8 / FGSC 10586) (Gliocladium virens) (Trichoderma virens)	NA	DNA binding [GO:0003677]; DNA-templated transcription, initiation [GO:0006352]	GO:0003677; GO:0006352	GO:0003677~DNA binding	GO:0006352~DNA-templated transcription, initiation	NA
g2666.t1	330	tr|G9MPL5|G9MPL5_HYPVG	330	99.4	100	4e-182	NMO domain-containing protein	TRIVIDRAFT_89313	Hypocrea virens (strain Gv29-8 / FGSC 10586) (Gliocladium virens) (Trichoderma virens)	NA	nitronate monooxygenase activity [GO:0018580]	GO:0018580	GO:0018580~nitronate monooxygenase activity	NA	NA
g2655.t1	525	tr|G9MPK3|G9MPK3_HYPVG	525	99.8	100	0	Amidohydro-rel domain-containing protein	TRIVIDRAFT_89297	Hypocrea virens (strain Gv29-8 / FGSC 10586) (Gliocladium virens) (Trichoderma virens)	NA	allantoinase activity [GO:0004038]; endodeoxyribonuclease activity, producing 5'-phosphomonoesters [GO:0016888]; allantoin assimilation pathway [GO:0009442]	GO:0004038; GO:0009442; GO:0016888	GO:0004038~allantoinase activity;GO:0016888~endodeoxyribonuclease activity, producing 5'-phosphomonoesters	GO:0009442~allantoin assimilation pathway	NA
g10541.t1	229	tr|G9N656|G9N656_HYPVG	246	92.3	100	1.2e-124	GST N-terminal domain-containing protein	TRIVIDRAFT_89283	Hypocrea virens (strain Gv29-8 / FGSC 10586) (Gliocladium virens) (Trichoderma virens)	NA	NA	NA	NA	NA	NA
g10525.t1	384	tr|G9N637|G9N637_HYPVG	384	100	100	6.5e-224	SH3 domain-containing protein	TRIVIDRAFT_89271	Hypocrea virens (strain Gv29-8 / FGSC 10586) (Gliocladium virens) (Trichoderma virens)	NA	NA	NA	NA	NA	NA
g10520.t1	459	tr|G9N632|G9N632_HYPVG	459	99.3	100	1.2e-261	Uncharacterized protein	TRIVIDRAFT_89257	Hypocrea virens (strain Gv29-8 / FGSC 10586) (Gliocladium virens) (Trichoderma virens)	NA	NA	NA	NA	NA	NA
g10519.t1	152	tr|G9N631|G9N631_HYPVG	152	100	100	1.8e-76	Uncharacterized protein	TRIVIDRAFT_89254	Hypocrea virens (strain Gv29-8 / FGSC 10586) (Gliocladium virens) (Trichoderma virens)	NA	integral component of Golgi membrane [GO:0030173]; vesicle-mediated transport [GO:0016192]	GO:0016192; GO:0030173	NA	GO:0016192~vesicle-mediated transport	GO:0030173~integral component of Golgi membrane
g10484.t1	84	tr|G9N5Z3|G9N5Z3_HYPVG	84	100	100	2e-37	Uncharacterized protein	TRIVIDRAFT_89233	Hypocrea virens (strain Gv29-8 / FGSC 10586) (Gliocladium virens) (Trichoderma virens)	NA	NA	NA	NA	NA	NA
g10481.t1	395	tr|G9N5Z0|G9N5Z0_HYPVG	395	99.7	100	5.8e-228	Peptide hydrolase (EC 3.4.-.-)	TRIVIDRAFT_89230	Hypocrea virens (strain Gv29-8 / FGSC 10586) (Gliocladium virens) (Trichoderma virens)	NA	metal ion binding [GO:0046872]; peptidase activity [GO:0008233]	GO:0008233; GO:0046872	GO:0008233~peptidase activity;GO:0046872~metal ion binding	NA	NA
g10454.t1	581	tr|G9N5W0|G9N5W0_HYPVG	581	99.7	100	0	Phosphoinositide phospholipase C (EC 3.1.4.11)	TRIVIDRAFT_89201	Hypocrea virens (strain Gv29-8 / FGSC 10586) (Gliocladium virens) (Trichoderma virens)	NA	phosphatidylinositol phospholipase C activity [GO:0004435]; intracellular signal transduction [GO:0035556]; lipid catabolic process [GO:0016042]	GO:0004435; GO:0016042; GO:0035556	GO:0004435~phosphatidylinositol phospholipase C activity	GO:0016042~lipid catabolic process;GO:0035556~intracellular signal transduction	NA
g10431.t1	607	tr|G9N5T3|G9N5T3_HYPVG	607	100	100	0	Lysine--tRNA ligase (EC 6.1.1.6) (Lysyl-tRNA synthetase)	TRIVIDRAFT_89180	Hypocrea virens (strain Gv29-8 / FGSC 10586) (Gliocladium virens) (Trichoderma virens)	NA	cytoplasm [GO:0005737]; ATP binding [GO:0005524]; lysine-tRNA ligase activity [GO:0004824]; nucleic acid binding [GO:0003676]; lysyl-tRNA aminoacylation [GO:0006430]	GO:0003676; GO:0004824; GO:0005524; GO:0005737; GO:0006430	GO:0003676~nucleic acid binding;GO:0004824~lysine-tRNA ligase activity;GO:0005524~ATP binding	GO:0006430~lysyl-tRNA aminoacylation	GO:0005737~cytoplasm
g10340.t1	89	tr|G9N5I2|G9N5I2_HYPVG	89	100	100	5.3e-44	Uncharacterized protein	TRIVIDRAFT_89141	Hypocrea virens (strain Gv29-8 / FGSC 10586) (Gliocladium virens) (Trichoderma virens)	NA	integral component of membrane [GO:0016021]	GO:0016021	NA	NA	GO:0016021~integral component of membrane
g11101.t1	613	tr|G9N5G0|G9N5G0_HYPVG	594	99.7	96.9	0	Uncharacterized protein (Fragment)	TRIVIDRAFT_89136	Hypocrea virens (strain Gv29-8 / FGSC 10586) (Gliocladium virens) (Trichoderma virens)	NA	integral component of membrane [GO:0016021]; magnesium ion transmembrane transporter activity [GO:0015095]	GO:0015095; GO:0016021	GO:0015095~magnesium ion transmembrane transporter activity	NA	GO:0016021~integral component of membrane
g11078.t1	419	tr|G9N5D1|G9N5D1_HYPVG	419	98.8	100	2e-242	Dol-P-Man:Man(5)GlcNAc(2)-PP-Dol alpha-1,3-mannosyltransferase (EC 2.4.1.258) (Dol-P-Man-dependent alpha(1-3)-mannosyltransferase)	TRIVIDRAFT_89121	Hypocrea virens (strain Gv29-8 / FGSC 10586) (Gliocladium virens) (Trichoderma virens)	Protein modification; protein glycosylation.	integral component of endoplasmic reticulum membrane [GO:0030176]; dol-P-Man:Man(5)GlcNAc(2)-PP-Dol alpha-1,3-mannosyltransferase activity [GO:0052925]; protein glycosylation [GO:0006486]	GO:0006486; GO:0030176; GO:0052925	GO:0052925~dol-P-Man:Man(5)GlcNAc(2)-PP-Dol alpha-1,3-mannosyltransferase activity	GO:0006486~protein glycosylation	GO:0030176~integral component of endoplasmic reticulum membrane
g11066.t1	416	tr|G9N5B7|G9N5B7_HYPVG	372	98.7	90.14	5.6e-205	HTH APSES-type domain-containing protein	TRIVIDRAFT_89106	Hypocrea virens (strain Gv29-8 / FGSC 10586) (Gliocladium virens) (Trichoderma virens)	NA	cell [GO:0005623]; nuclear membrane complex Bqt3-Bqt4 [GO:1990862]; DNA binding [GO:0003677]; meiotic attachment of telomere to nuclear envelope [GO:0070197]	GO:0003677; GO:0005623; GO:0070197; GO:1990862	GO:0003677~DNA binding	GO:0070197~attachment of telomere to nuclear envelope	GO:0005623~cell
g11069.t1	786	tr|G9N5B3|G9N5B3_HYPVG	778	98.5	100	0	Adaptin_N domain-containing protein	TRIVIDRAFT_89102	Hypocrea virens (strain Gv29-8 / FGSC 10586) (Gliocladium virens) (Trichoderma virens)	NA	AP-3 adaptor complex [GO:0030123]; intracellular protein transport [GO:0006886]; vesicle-mediated transport [GO:0016192]	GO:0006886; GO:0016192; GO:0030123	NA	GO:0006886~intracellular protein transport;GO:0016192~vesicle-mediated transport	GO:0030123~AP-3 adaptor complex
g5679.t1	277	tr|G9N2P9|G9N2P9_HYPVG	277	100	100	1.8e-154	Uncharacterized protein	TRIVIDRAFT_89012	Hypocrea virens (strain Gv29-8 / FGSC 10586) (Gliocladium virens) (Trichoderma virens)	NA	integral component of membrane [GO:0016021]	GO:0016021	NA	NA	GO:0016021~integral component of membrane
g5650.t1	173	tr|G9N3P6|G9N3P6_HYPVG	173	100	100	6.5e-99	NADH-ubiquinone oxidoreductase	TRIVIDRAFT_88984	Hypocrea virens (strain Gv29-8 / FGSC 10586) (Gliocladium virens) (Trichoderma virens)	NA	mitochondrial inner membrane [GO:0005743]; respirasome [GO:0070469]; mitochondrial electron transport, NADH to ubiquinone [GO:0006120]	GO:0005743; GO:0006120; GO:0070469	NA	GO:0006120~mitochondrial electron transport, NADH to ubiquinone	GO:0005743~mitochondrial inner membrane;GO:0070469~respiratory chain
g5618.t1	583	tr|G9N3K9|G9N3K9_HYPVG	574	96.6	100	0	Uncharacterized protein	TRIVIDRAFT_88969	Hypocrea virens (strain Gv29-8 / FGSC 10586) (Gliocladium virens) (Trichoderma virens)	NA	uroporphyrin-III C-methyltransferase activity [GO:0004851]; oxidation-reduction process [GO:0055114]; siroheme biosynthetic process [GO:0019354]; sulfate assimilation [GO:0000103]	GO:0000103; GO:0004851; GO:0019354; GO:0055114	GO:0004851~uroporphyrin-III C-methyltransferase activity	GO:0000103~sulfate assimilation;GO:0019354~siroheme biosynthetic process;GO:0055114~oxidation-reduction process	NA
g5611.t1	479	tr|G9N3K2|G9N3K2_HYPVG	479	99.4	100	1e-274	Uncharacterized protein	TRIVIDRAFT_88960	Hypocrea virens (strain Gv29-8 / FGSC 10586) (Gliocladium virens) (Trichoderma virens)	NA	NA	NA	NA	NA	NA
g5610.t1	127	tr|G9N3K1|G9N3K1_HYPVG	127	100	100	1.2e-68	Uncharacterized protein	TRIVIDRAFT_88957	Hypocrea virens (strain Gv29-8 / FGSC 10586) (Gliocladium virens) (Trichoderma virens)	NA	integral component of membrane [GO:0016021]	GO:0016021	NA	NA	GO:0016021~integral component of membrane
g5608.t1	1105	tr|G9N3J9|G9N3J9_HYPVG	1105	99.7	100	0	Uncharacterized protein	TRIVIDRAFT_88955	Hypocrea virens (strain Gv29-8 / FGSC 10586) (Gliocladium virens) (Trichoderma virens)	NA	cytoplasm [GO:0005737]; polysome [GO:0005844]; ATP binding [GO:0005524]; ATPase activity [GO:0016887]; ribosome binding [GO:0043022]; translation termination factor activity [GO:0008079]; poly(A)+ mRNA export from nucleus [GO:0016973]; regulation of translational termination [GO:0006449]; ribosomal small subunit biogenesis [GO:0042274]	GO:0005524; GO:0005737; GO:0005844; GO:0006449; GO:0008079; GO:0016887; GO:0016973; GO:0042274; GO:0043022	GO:0005524~ATP binding;GO:0008079~translation termination factor activity;GO:0016887~ATPase activity;GO:0043022~ribosome binding	GO:0006449~regulation of translational termination;GO:0016973~poly(A)+ mRNA export from nucleus;GO:0042274~ribosomal small subunit biogenesis	GO:0005737~cytoplasm;GO:0005844~polysome
g5587.t1	530	tr|G9N3H5|G9N3H5_HYPVG	470	99.3	83.96	8.6e-251	Peptidase A1 domain-containing protein	TRIVIDRAFT_88928	Hypocrea virens (strain Gv29-8 / FGSC 10586) (Gliocladium virens) (Trichoderma virens)	NA	aspartic-type endopeptidase activity [GO:0004190]	GO:0004190	GO:0004190~aspartic-type endopeptidase activity	NA	NA
g5507.t1	408	tr|G9N382|G9N382_HYPVG	408	99.3	100	9e-232	Uncharacterized protein	TRIVIDRAFT_88890	Hypocrea virens (strain Gv29-8 / FGSC 10586) (Gliocladium virens) (Trichoderma virens)	NA	negative regulation of gluconeogenesis [GO:0045721]	GO:0045721	NA	GO:0045721~negative regulation of gluconeogenesis	NA
g5495.t1	583	tr|G9N370|G9N370_HYPVG	583	99.7	100	0	GMC_OxRdtase_N domain-containing protein	TRIVIDRAFT_88883	Hypocrea virens (strain Gv29-8 / FGSC 10586) (Gliocladium virens) (Trichoderma virens)	NA	flavin adenine dinucleotide binding [GO:0050660]; oxidoreductase activity, acting on CH-OH group of donors [GO:0016614]	GO:0016614; GO:0050660	GO:0016614~oxidoreductase activity, acting on CH-OH group of donors;GO:0050660~flavin adenine dinucleotide binding	NA	NA
g5494.t1	492	tr|G9N369|G9N369_HYPVG	492	100	100	1.4e-295	Catalase domain-containing protein	TRIVIDRAFT_88881	Hypocrea virens (strain Gv29-8 / FGSC 10586) (Gliocladium virens) (Trichoderma virens)	NA	catalase activity [GO:0004096]; heme binding [GO:0020037]; metal ion binding [GO:0046872]; response to oxidative stress [GO:0006979]	GO:0004096; GO:0006979; GO:0020037; GO:0046872	GO:0004096~catalase activity;GO:0020037~heme binding;GO:0046872~metal ion binding	GO:0006979~response to oxidative stress	NA
g5436.t1	423	tr|G9N309|G9N309_HYPVG	443	91.2	100	2.4e-235	6PF2K domain-containing protein	TRIVIDRAFT_88848	Hypocrea virens (strain Gv29-8 / FGSC 10586) (Gliocladium virens) (Trichoderma virens)	NA	6-phosphofructo-2-kinase activity [GO:0003873]; ATP binding [GO:0005524]; fructose-2,6-bisphosphate 2-phosphatase activity [GO:0004331]; fructose 2,6-bisphosphate metabolic process [GO:0006003]; fructose metabolic process [GO:0006000]; glucose metabolic process [GO:0006006]	GO:0003873; GO:0004331; GO:0005524; GO:0006000; GO:0006003; GO:0006006	GO:0003873~6-phosphofructo-2-kinase activity;GO:0004331~fructose-2,6-bisphosphate 2-phosphatase activity;GO:0005524~ATP binding	GO:0006000~fructose metabolic process;GO:0006003~fructose 2,6-bisphosphate metabolic process;GO:0006006~glucose metabolic process	NA
g5419.t1	737	tr|G9N2Z0|G9N2Z0_HYPVG	724	99.9	98.24	0	Histone deacetylase (EC 3.5.1.98)	TRIVIDRAFT_88835	Hypocrea virens (strain Gv29-8 / FGSC 10586) (Gliocladium virens) (Trichoderma virens)	NA	nucleus [GO:0005634]; NAD-dependent histone deacetylase activity (H3-K14 specific) [GO:0032041]	GO:0005634; GO:0032041	GO:0032041~NAD-dependent histone deacetylase activity (H3-K14 specific)	NA	GO:0005634~nucleus
g10910.t1	625	tr|G9N6P3|G9N6P3_HYPVG	620	99.8	97.28	0	SAM domain-containing protein	TRIVIDRAFT_88811	Hypocrea virens (strain Gv29-8 / FGSC 10586) (Gliocladium virens) (Trichoderma virens)	NA	mRNA binding [GO:0003729]; regulation of mRNA stability [GO:0043488]	GO:0003729; GO:0043488	GO:0003729~mRNA binding	GO:0043488~regulation of mRNA stability	NA
g10904.t1	403	tr|G9N6N6|G9N6N6_HYPVG	403	100	100	1.6e-228	EamA domain-containing protein	TRIVIDRAFT_88796	Hypocrea virens (strain Gv29-8 / FGSC 10586) (Gliocladium virens) (Trichoderma virens)	NA	Golgi membrane [GO:0000139]; integral component of membrane [GO:0016021]; pyrimidine nucleotide-sugar transmembrane transporter activity [GO:0015165]	GO:0000139; GO:0015165; GO:0016021	GO:0015165~pyrimidine nucleotide-sugar transmembrane transporter activity	NA	GO:0000139~Golgi membrane;GO:0016021~integral component of membrane
g10850.t1	610	tr|G9N6G9|G9N6G9_HYPVG	610	100	100	0	Transcriptional repressor rco-1-like protein	TRIVIDRAFT_88761	Hypocrea virens (strain Gv29-8 / FGSC 10586) (Gliocladium virens) (Trichoderma virens)	NA	NA	NA	NA	NA	NA
g10847.t1	158	tr|G9N6G6|G9N6G6_HYPVG	158	100	100	1.6e-80	Ribosomal_L28e domain-containing protein	TRIVIDRAFT_88756	Hypocrea virens (strain Gv29-8 / FGSC 10586) (Gliocladium virens) (Trichoderma virens)	NA	ribosome [GO:0005840]; structural constituent of ribosome [GO:0003735]; translation [GO:0006412]	GO:0003735; GO:0005840; GO:0006412	GO:0003735~structural constituent of ribosome	GO:0006412~translation	GO:0005840~ribosome
g10821.t1	170	tr|G9N6E1|G9N6E1_HYPVG	170	100	100	3.8e-91	TCTP domain-containing protein	TRIVIDRAFT_88738	Hypocrea virens (strain Gv29-8 / FGSC 10586) (Gliocladium virens) (Trichoderma virens)	NA	NA	NA	NA	NA	NA
g10805.t1	971	tr|G9N6C1|G9N6C1_HYPVG	986	96.5	100	0	Uncharacterized protein (Fragment)	TRIVIDRAFT_88735	Hypocrea virens (strain Gv29-8 / FGSC 10586) (Gliocladium virens) (Trichoderma virens)	NA	nucleus [GO:0005634]	GO:0005634	NA	NA	GO:0005634~nucleus
g10752.t1	476	tr|G9N7C5|G9N7C5_HYPVG	476	100	100	8.8e-279	Eukaryotic translation initiation factor 3 subunit L (eIF3l)	TRIVIDRAFT_88697	Hypocrea virens (strain Gv29-8 / FGSC 10586) (Gliocladium virens) (Trichoderma virens)	NA	eukaryotic 43S preinitiation complex [GO:0016282]; eukaryotic 48S preinitiation complex [GO:0033290]; eukaryotic translation initiation factor 3 complex [GO:0005852]; integral component of membrane [GO:0016021]; translation initiation factor activity [GO:0003743]; formation of cytoplasmic translation initiation complex [GO:0001732]	GO:0001732; GO:0003743; GO:0005852; GO:0016021; GO:0016282; GO:0033290	GO:0003743~translation initiation factor activity	GO:0001732~formation of cytoplasmic translation initiation complex	GO:0005852~eukaryotic translation initiation factor 3 complex;GO:0016021~integral component of membrane;GO:0016282~eukaryotic 43S preinitiation complex;GO:0033290~eukaryotic 48S preinitiation complex
g10721.t1	551	tr|G9N786|G9N786_HYPVG	551	100	100	0	ATP synthase subunit alpha	TRIVIDRAFT_88676	Hypocrea virens (strain Gv29-8 / FGSC 10586) (Gliocladium virens) (Trichoderma virens)	NA	proton-transporting ATP synthase complex, catalytic core F(1) [GO:0045261]; ATP binding [GO:0005524]; proton-transporting ATP synthase activity, rotational mechanism [GO:0046933]; ATP synthesis coupled proton transport [GO:0015986]	GO:0005524; GO:0015986; GO:0045261; GO:0046933	GO:0005524~ATP binding;GO:0046933~proton-transporting ATP synthase activity, rotational mechanism	GO:0015986~ATP synthesis coupled proton transport	GO:0045261~proton-transporting ATP synthase complex, catalytic core F(1)
g10667.t1	451	tr|G9N729|G9N729_HYPVG	487	99.1	96.23	1.8e-249	Uncharacterized protein	TRIVIDRAFT_88637	Hypocrea virens (strain Gv29-8 / FGSC 10586) (Gliocladium virens) (Trichoderma virens)	NA	heme binding [GO:0020037]; metal ion binding [GO:0046872]; oxidoreductase activity [GO:0016491]	GO:0016491; GO:0020037; GO:0046872	GO:0016491~oxidoreductase activity;GO:0020037~heme binding;GO:0046872~metal ion binding	NA	NA
g10624.t1	455	tr|G9N6Y4|G9N6Y4_HYPVG	455	100	100	7.8e-277	Annexin	TRIVIDRAFT_88587	Hypocrea virens (strain Gv29-8 / FGSC 10586) (Gliocladium virens) (Trichoderma virens)	NA	calcium ion binding [GO:0005509]; calcium-dependent phospholipid binding [GO:0005544]	GO:0005509; GO:0005544	GO:0005509~calcium ion binding;GO:0005544~calcium-dependent phospholipid binding	NA	NA
g10619.t1	588	tr|G9N6X9|G9N6X9_HYPVG	585	98	100	0	Ppx-GppA domain-containing protein	TRIVIDRAFT_88583	Hypocrea virens (strain Gv29-8 / FGSC 10586) (Gliocladium virens) (Trichoderma virens)	NA	NA	NA	NA	NA	NA
g10611.t1	259	tr|G9N6X0|G9N6X0_HYPVG	227	87.6	100	9.7e-123	Uncharacterized protein	TRIVIDRAFT_88582	Hypocrea virens (strain Gv29-8 / FGSC 10586) (Gliocladium virens) (Trichoderma virens)	NA	NA	NA	NA	NA	NA
g2115.t1	545	tr|G9N8P9|G9N8P9_HYPVG	545	98.9	100	0	Amidase domain-containing protein	TRIVIDRAFT_88532	Hypocrea virens (strain Gv29-8 / FGSC 10586) (Gliocladium virens) (Trichoderma virens)	NA	NA	NA	NA	NA	NA
g2137.t1	604	tr|G9N8M8|G9N8M8_HYPVG	604	99.5	100	0	2-methylisocitrate lyase, mitochondrial	TRIVIDRAFT_88518	Hypocrea virens (strain Gv29-8 / FGSC 10586) (Gliocladium virens) (Trichoderma virens)	NA	mitochondrial matrix [GO:0005759]; isocitrate lyase activity [GO:0004451]; metal ion binding [GO:0046872]; methylisocitrate lyase activity [GO:0046421]; propionate catabolic process, 2-methylcitrate cycle [GO:0019629]	GO:0004451; GO:0005759; GO:0019629; GO:0046421; GO:0046872	GO:0004451~isocitrate lyase activity;GO:0046421~methylisocitrate lyase activity;GO:0046872~metal ion binding	GO:0019629~propionate catabolic process, 2-methylcitrate cycle	GO:0005759~mitochondrial matrix
g2141.t1	352	tr|G9N8M3|G9N8M3_HYPVG	352	97.4	100	6.4e-194	PKS_ER domain-containing protein	TRIVIDRAFT_88512	Hypocrea virens (strain Gv29-8 / FGSC 10586) (Gliocladium virens) (Trichoderma virens)	NA	oxidoreductase activity [GO:0016491]; zinc ion binding [GO:0008270]	GO:0008270; GO:0016491	GO:0008270~zinc ion binding;GO:0016491~oxidoreductase activity	NA	NA
g6474.t1	352	tr|G9N8M3|G9N8M3_HYPVG	352	97.4	100	6.4e-194	PKS_ER domain-containing protein	TRIVIDRAFT_88512	Hypocrea virens (strain Gv29-8 / FGSC 10586) (Gliocladium virens) (Trichoderma virens)	NA	oxidoreductase activity [GO:0016491]; zinc ion binding [GO:0008270]	GO:0008270; GO:0016491	GO:0008270~zinc ion binding;GO:0016491~oxidoreductase activity	NA	NA
g6407.t1	452	tr|G9N8F0|G9N8F0_HYPVG	452	99.3	100	9.6e-259	Dolichyl-diphosphooligosaccharide--protein glycosyltransferase subunit WBP1 (Oligosaccharyl transferase subunit WBP1)	TRIVIDRAFT_88481	Hypocrea virens (strain Gv29-8 / FGSC 10586) (Gliocladium virens) (Trichoderma virens)	Protein modification; protein glycosylation.	endoplasmic reticulum membrane [GO:0005789]; integral component of membrane [GO:0016021]; transferase activity [GO:0016740]; protein N-linked glycosylation via asparagine [GO:0018279]	GO:0005789; GO:0016021; GO:0016740; GO:0018279	GO:0016740~transferase activity	GO:0018279~protein N-linked glycosylation via asparagine	GO:0005789~endoplasmic reticulum membrane;GO:0016021~integral component of membrane
g6382.t1	391	tr|G9N8C3|G9N8C3_HYPVG	418	92.6	100	1.3e-216	Methyltransf_2 domain-containing protein	TRIVIDRAFT_88473	Hypocrea virens (strain Gv29-8 / FGSC 10586) (Gliocladium virens) (Trichoderma virens)	NA	O-methyltransferase activity [GO:0008171]	GO:0008171	GO:0008171~O-methyltransferase activity	NA	NA
g6368.t1	581	tr|G9N8A8|G9N8A8_HYPVG	513	97.1	88.3	2.1e-290	Uncharacterized protein	TRIVIDRAFT_88464	Hypocrea virens (strain Gv29-8 / FGSC 10586) (Gliocladium virens) (Trichoderma virens)	NA	integral component of membrane [GO:0016021]	GO:0016021	NA	NA	GO:0016021~integral component of membrane
g6365.t1	391	tr|G9N8A5|G9N8A5_HYPVG	391	99.5	100	1.2e-220	Uncharacterized protein	TRIVIDRAFT_88460	Hypocrea virens (strain Gv29-8 / FGSC 10586) (Gliocladium virens) (Trichoderma virens)	NA	serine-type endopeptidase activity [GO:0004252]	GO:0004252	GO:0004252~serine-type endopeptidase activity	NA	NA
g6359.t1	1680	tr|G9N898|G9N898_HYPVG	1680	100	100	0	Clathrin heavy chain	TRIVIDRAFT_88456	Hypocrea virens (strain Gv29-8 / FGSC 10586) (Gliocladium virens) (Trichoderma virens)	NA	clathrin coat of coated pit [GO:0030132]; clathrin coat of trans-Golgi network vesicle [GO:0030130]; clathrin complex [GO:0071439]; clathrin light chain binding [GO:0032051]; structural molecule activity [GO:0005198]; intracellular protein transport [GO:0006886]; vesicle-mediated transport [GO:0016192]	GO:0005198; GO:0006886; GO:0016192; GO:0030130; GO:0030132; GO:0032051; GO:0071439	GO:0005198~structural molecule activity;GO:0032051~clathrin light chain binding	GO:0006886~intracellular protein transport;GO:0016192~vesicle-mediated transport	GO:0030130~clathrin coat of trans-Golgi network vesicle;GO:0030132~clathrin coat of coated pit;GO:0071439~clathrin complex
g6310.t1	657	tr|G9N844|G9N844_HYPVG	588	98.3	87.06	0	Alpha-1,3-glucosyltransferase (EC 2.4.1.-)	TRIVIDRAFT_88422	Hypocrea virens (strain Gv29-8 / FGSC 10586) (Gliocladium virens) (Trichoderma virens)	Protein modification; protein glycosylation.	endoplasmic reticulum membrane [GO:0005789]; integral component of membrane [GO:0016021]; dolichyl pyrophosphate Man9GlcNAc2 alpha-1,3-glucosyltransferase activity [GO:0042281]; dolichol-linked oligosaccharide biosynthetic process [GO:0006488]	GO:0005789; GO:0006488; GO:0016021; GO:0042281	GO:0042281~dolichyl pyrophosphate Man9GlcNAc2 alpha-1,3-glucosyltransferase activity	GO:0006488~dolichol-linked oligosaccharide biosynthetic process	GO:0005789~endoplasmic reticulum membrane;GO:0016021~integral component of membrane
g6307.t1	276	tr|G9N841|G9N841_HYPVG	276	100	100	4.8e-160	Succinate dehydrogenase [ubiquinone] iron-sulfur subunit, mitochondrial (EC 1.3.5.1)	TRIVIDRAFT_88418	Hypocrea virens (strain Gv29-8 / FGSC 10586) (Gliocladium virens) (Trichoderma virens)	Carbohydrate metabolism; tricarboxylic acid cycle; fumarate from succinate (eukaryal route): step 1/1.	mitochondrial inner membrane [GO:0005743]; 2 iron, 2 sulfur cluster binding [GO:0051537]; 3 iron, 4 sulfur cluster binding [GO:0051538]; 4 iron, 4 sulfur cluster binding [GO:0051539]; electron transfer activity [GO:0009055]; metal ion binding [GO:0046872]; succinate dehydrogenase (ubiquinone) activity [GO:0008177]; tricarboxylic acid cycle [GO:0006099]	GO:0005743; GO:0006099; GO:0008177; GO:0009055; GO:0046872; GO:0051537; GO:0051538; GO:0051539	GO:0008177~succinate dehydrogenase (ubiquinone) activity;GO:0009055~electron carrier activity;GO:0046872~metal ion binding;GO:0051537~2 iron, 2 sulfur cluster binding;GO:0051538~3 iron, 4 sulfur cluster binding;GO:0051539~4 iron, 4 sulfur cluster binding	GO:0006099~tricarboxylic acid cycle	GO:0005743~mitochondrial inner membrane
g6241.t1	233	tr|G9N7X2|G9N7X2_HYPVG	233	100	100	5.1e-131	Uncharacterized protein	TRIVIDRAFT_88386	Hypocrea virens (strain Gv29-8 / FGSC 10586) (Gliocladium virens) (Trichoderma virens)	NA	TIM23 mitochondrial import inner membrane translocase complex [GO:0005744]; mitochondrion targeting sequence binding [GO:0030943]; protein transmembrane transporter activity [GO:0008320]; protein import into mitochondrial matrix [GO:0030150]	GO:0005744; GO:0008320; GO:0030150; GO:0030943	GO:0008320~protein transmembrane transporter activity;GO:0030943~mitochondrion targeting sequence binding	GO:0030150~protein import into mitochondrial matrix	GO:0005744~mitochondrial inner membrane presequence translocase complex
g6231.t1	342	tr|G9N7W0|G9N7W0_HYPVG	334	98.3	85.67	7.2e-166	Uncharacterized protein	TRIVIDRAFT_88377	Hypocrea virens (strain Gv29-8 / FGSC 10586) (Gliocladium virens) (Trichoderma virens)	NA	chorismate mutase activity [GO:0004106]; prephenate dehydratase activity [GO:0004664]; L-phenylalanine biosynthetic process [GO:0009094]	GO:0004106; GO:0004664; GO:0009094	GO:0004106~chorismate mutase activity;GO:0004664~prephenate dehydratase activity	GO:0009094~L-phenylalanine biosynthetic process	NA
g6193.t1	828	tr|G9N7S2|G9N7S2_HYPVG	828	99.8	100	0	Uncharacterized protein	TRIVIDRAFT_88351	Hypocrea virens (strain Gv29-8 / FGSC 10586) (Gliocladium virens) (Trichoderma virens)	NA	NA	NA	NA	NA	NA
g6174.t1	540	tr|G9N7Q3|G9N7Q3_HYPVG	564	98.5	100	1.4e-304	Uncharacterized protein	TRIVIDRAFT_88338	Hypocrea virens (strain Gv29-8 / FGSC 10586) (Gliocladium virens) (Trichoderma virens)	NA	integral component of membrane [GO:0016021]; transmembrane transport [GO:0055085]	GO:0016021; GO:0055085	NA	GO:0055085~transmembrane transport	GO:0016021~integral component of membrane
g6137.t1	263	tr|G9N7L8|G9N7L8_HYPVG	306	99.2	100	2.3e-148	AB hydrolase-1 domain-containing protein	TRIVIDRAFT_88285	Hypocrea virens (strain Gv29-8 / FGSC 10586) (Gliocladium virens) (Trichoderma virens)	NA	NA	NA	NA	NA	NA
g6107.t1	654	tr|G9N7I1|G9N7I1_HYPVG	654	99.5	100	0	Signal recognition particle receptor alpha subunit, Srp101	TRIVIDRAFT_88274	Hypocrea virens (strain Gv29-8 / FGSC 10586) (Gliocladium virens) (Trichoderma virens)	NA	signal recognition particle receptor complex [GO:0005785]; GTP binding [GO:0005525]; GTPase activity [GO:0003924]; signal recognition particle binding [GO:0005047]; SRP-dependent cotranslational protein targeting to membrane [GO:0006614]	GO:0003924; GO:0005047; GO:0005525; GO:0005785; GO:0006614	GO:0003924~GTPase activity;GO:0005047~signal recognition particle binding;GO:0005525~GTP binding	GO:0006614~SRP-dependent cotranslational protein targeting to membrane	GO:0005785~signal recognition particle receptor complex
g6082.t1	1249	tr|G9N7F4|G9N7F4_HYPVG	1245	99.4	100	0	Uncharacterized protein	TRIVIDRAFT_88235	Hypocrea virens (strain Gv29-8 / FGSC 10586) (Gliocladium virens) (Trichoderma virens)	NA	guanyl-nucleotide exchange factor activity [GO:0005085]; intracellular signal transduction [GO:0035556]	GO:0005085; GO:0035556	GO:0005085~guanyl-nucleotide exchange factor activity	GO:0035556~intracellular signal transduction	NA
g650.t1	128	tr|G9N8V6|G9N8V6_HYPVG	128	100	100	4.9e-67	Uncharacterized protein	TRIVIDRAFT_88185	Hypocrea virens (strain Gv29-8 / FGSC 10586) (Gliocladium virens) (Trichoderma virens)	NA	mitochondrion [GO:0005739]; mitochondrial respiratory chain complex II assembly [GO:0034553]	GO:0005739; GO:0034553	NA	GO:0034553~mitochondrial respiratory chain complex II assembly	GO:0005739~mitochondrion
g759.t1	1411	tr|G9N981|G9N981_HYPVG	1412	99.9	100	0	Transcription elongation factor Spt6	TRIVIDRAFT_88065	Hypocrea virens (strain Gv29-8 / FGSC 10586) (Gliocladium virens) (Trichoderma virens)	NA	nucleus [GO:0005634]; DNA binding [GO:0003677]; nucleobase-containing compound metabolic process [GO:0006139]; positive regulation of transcription elongation from RNA polymerase II promoter [GO:0032968]	GO:0003677; GO:0005634; GO:0006139; GO:0032968	DNA binding [GO:0003677]	nucleobase-containing compound metabolic process [GO:0006139]; positive regulation of transcription elongation from RNA polymerase II promoter [GO:0032968]	nucleus [GO:0005634]
g775.t1	736	tr|G9N9A1|G9N9A1_HYPVG	742	99.1	100	0	Trehalase (EC 3.2.1.28) (Alpha-trehalose glucohydrolase)	TRIVIDRAFT_88054	Hypocrea virens (strain Gv29-8 / FGSC 10586) (Gliocladium virens) (Trichoderma virens)	NA	cytoplasm [GO:0005737]; alpha,alpha-trehalase activity [GO:0004555]; calcium ion binding [GO:0005509]; ascospore formation [GO:0030437]; trehalose catabolic process involved in cellular response to stress [GO:1903134]	GO:0004555; GO:0005509; GO:0005737; GO:0030437; GO:1903134	GO:0004555~alpha,alpha-trehalase activity;GO:0005509~calcium ion binding	GO:0030437~ascospore formation;GO:1903134~trehalose catabolic process involved in cellular response to stress	GO:0005737~cytoplasm
g796.t1	551	tr|G9N9C4|G9N9C4_HYPVG	551	98.9	100	0	Uncharacterized protein	TRIVIDRAFT_88022	Hypocrea virens (strain Gv29-8 / FGSC 10586) (Gliocladium virens) (Trichoderma virens)	NA	2 iron, 2 sulfur cluster binding [GO:0051537]; electron transfer activity [GO:0009055]; molybdenum ion binding [GO:0030151]; pyridoxal phosphate binding [GO:0030170]	GO:0009055; GO:0030151; GO:0030170; GO:0051537	GO:0009055~electron carrier activity;GO:0030151~molybdenum ion binding;GO:0030170~pyridoxal phosphate binding;GO:0051537~2 iron, 2 sulfur cluster binding	NA	NA
g827.t1	685	tr|G9N9F6|G9N9F6_HYPVG	685	99.7	100	0	Transketolase (EC 2.2.1.1)	TRIVIDRAFT_87974	Hypocrea virens (strain Gv29-8 / FGSC 10586) (Gliocladium virens) (Trichoderma virens)	NA	metal ion binding [GO:0046872]; transketolase activity [GO:0004802]	GO:0004802; GO:0046872	GO:0004802~transketolase activity;GO:0046872~metal ion binding	NA	NA
g832.t1	998	tr|G9N9G2|G9N9G2_HYPVG	998	99.6	100	0	Calcium-transporting ATPase (EC 7.2.2.10)	TRIVIDRAFT_87963	Hypocrea virens (strain Gv29-8 / FGSC 10586) (Gliocladium virens) (Trichoderma virens)	NA	integral component of membrane [GO:0016021]; ATP binding [GO:0005524]; calcium transmembrane transporter activity, phosphorylative mechanism [GO:0005388]	GO:0005388; GO:0005524; GO:0016021	GO:0005388~calcium-transporting ATPase activity;GO:0005524~ATP binding	NA	GO:0016021~integral component of membrane
g834.t1	105	tr|G9N9G4|G9N9G4_HYPVG	114	99	91.43	2.7e-47	SBDS domain-containing protein	TRIVIDRAFT_87961	Hypocrea virens (strain Gv29-8 / FGSC 10586) (Gliocladium virens) (Trichoderma virens)	NA	NA	NA	NA	NA	NA
g839.t1	1346	tr|G9N9G9|G9N9G9_HYPVG	1216	99.9	90.34	0	Glycosyltransferase family 2 protein	TRIVIDRAFT_87952	Hypocrea virens (strain Gv29-8 / FGSC 10586) (Gliocladium virens) (Trichoderma virens)	NA	integral component of membrane [GO:0016021]; transferase activity, transferring hexosyl groups [GO:0016758]	GO:0016021; GO:0016758	GO:0016758~transferase activity, transferring hexosyl groups	NA	GO:0016021~integral component of membrane
g849.t1	244	tr|G9N9I4|G9N9I4_HYPVG	244	100	100	2.2e-137	Uncharacterized protein	TRIVIDRAFT_87933	Hypocrea virens (strain Gv29-8 / FGSC 10586) (Gliocladium virens) (Trichoderma virens)	NA	NA	NA	NA	NA	NA
g916.t1	314	tr|G9N9Q3|G9N9Q3_HYPVG	314	99.7	100	2.9e-185	L-type lectin-like domain-containing protein	TRIVIDRAFT_87873	Hypocrea virens (strain Gv29-8 / FGSC 10586) (Gliocladium virens) (Trichoderma virens)	NA	integral component of membrane [GO:0016021]	GO:0016021	NA	NA	GO:0016021~integral component of membrane
g962.t1	337	tr|G9N9U7|G9N9U7_HYPVG	290	99.7	86.05	2.4e-161	Uncharacterized protein	TRIVIDRAFT_87842	Hypocrea virens (strain Gv29-8 / FGSC 10586) (Gliocladium virens) (Trichoderma virens)	NA	catalytic activity [GO:0003824]	GO:0003824	GO:0003824~catalytic activity	NA	NA
g980.t1	564	tr|G9N9W6|G9N9W6_HYPVG	530	95.1	93.97	1.5e-306	DUF2235 domain-containing protein	TRIVIDRAFT_87830	Hypocrea virens (strain Gv29-8 / FGSC 10586) (Gliocladium virens) (Trichoderma virens)	NA	NA	NA	NA	NA	NA
g1005.t1	4031	tr|G9N9Z2|G9N9Z2_HYPVG	4012	99.3	100	0	HECT domain-containing protein	TRIVIDRAFT_87816	Hypocrea virens (strain Gv29-8 / FGSC 10586) (Gliocladium virens) (Trichoderma virens)	NA	ubiquitin-protein transferase activity [GO:0004842]	GO:0004842	GO:0004842~ubiquitin-protein transferase activity	NA	NA
g1006.t1	279	tr|G9N9Z3|G9N9Z3_HYPVG	239	100	74.91	2.3e-114	40S ribosomal protein S6	TRIVIDRAFT_87813	Hypocrea virens (strain Gv29-8 / FGSC 10586) (Gliocladium virens) (Trichoderma virens)	NA	ribosome [GO:0005840]; structural constituent of ribosome [GO:0003735]; translation [GO:0006412]	GO:0003735; GO:0005840; GO:0006412	GO:0003735~structural constituent of ribosome	GO:0006412~translation	GO:0005840~ribosome
g1009.t1	402	tr|G9N9Z6|G9N9Z6_HYPVG	402	100	100	7.5e-247	Uncharacterized protein	TRIVIDRAFT_87809	Hypocrea virens (strain Gv29-8 / FGSC 10586) (Gliocladium virens) (Trichoderma virens)	NA	carbohydrate binding [GO:0030246]; isomerase activity [GO:0016853]; carbohydrate metabolic process [GO:0005975]	GO:0005975; GO:0016853; GO:0030246	GO:0016853~isomerase activity;GO:0030246~carbohydrate binding	GO:0005975~carbohydrate metabolic process	NA
g1010.t1	517	tr|G9N9Z7|G9N9Z7_HYPVG	511	98.6	100	1.8e-290	Vacuolar proton pump subunit B (V-ATPase subunit B) (Vacuolar proton pump subunit B)	TRIVIDRAFT_87804	Hypocrea virens (strain Gv29-8 / FGSC 10586) (Gliocladium virens) (Trichoderma virens)	NA	cell [GO:0005623]; cytoplasmic stress granule [GO:0010494]; fungal-type vacuole membrane [GO:0000329]; vacuolar proton-transporting V-type ATPase, V1 domain [GO:0000221]; vacuole-mitochondrion membrane contact site [GO:1990816]; ATP binding [GO:0005524]; proton-transporting ATPase activity, rotational mechanism [GO:0046961]; ATP metabolic process [GO:0046034]; cellular calcium ion homeostasis [GO…	GO:0000221; GO:0000329; GO:0000425; GO:0005524; GO:0005623; GO:0006874; GO:0007035; GO:0010494; GO:0046034; GO:0046961; GO:1902906; GO:1990816	GO:0005524~ATP binding;GO:0046961~proton-transporting ATPase activity, rotational mechanism	GO:0000425~macropexophagy;GO:0006874~cellular calcium ion homeostasis;GO:0007035~vacuolar acidification;GO:0046034~ATP metabolic process;GO:1902906~proteasome storage granule assembly	GO:0000221~vacuolar proton-transporting V-type ATPase, V1 domain;GO:0000329~fungal-type vacuole membrane;GO:0005623~cell;GO:0010494~cytoplasmic stress granule
g1063.t1	391	tr|G9NA55|G9NA55_HYPVG	391	99.7	100	4.7e-222	S-adenosylmethionine synthase (EC 2.5.1.6)	TRIVIDRAFT_87758	Hypocrea virens (strain Gv29-8 / FGSC 10586) (Gliocladium virens) (Trichoderma virens)	Amino-acid biosynthesis; S-adenosyl-L-methionine biosynthesis; S-adenosyl-L-methionine from L-methionine: step 1/1.	ATP binding [GO:0005524]; metal ion binding [GO:0046872]; methionine adenosyltransferase activity [GO:0004478]; methionine metabolic process [GO:0006555]; one-carbon metabolic process [GO:0006730]; S-adenosylmethionine biosynthetic process [GO:0006556]	GO:0004478; GO:0005524; GO:0006555; GO:0006556; GO:0006730; GO:0046872	GO:0004478~methionine adenosyltransferase activity;GO:0005524~ATP binding;GO:0046872~metal ion binding	GO:0006555~methionine metabolic process;GO:0006556~S-adenosylmethionine biosynthetic process;GO:0006730~one-carbon metabolic process	NA
g1087.t1	166	tr|G9NA82|G9NA82_HYPVG	166	98.8	100	3.1e-90	Uncharacterized protein	TRIVIDRAFT_87732	Hypocrea virens (strain Gv29-8 / FGSC 10586) (Gliocladium virens) (Trichoderma virens)	NA	mitochondrion [GO:0005739]; oxidation-reduction process [GO:0055114]	GO:0005739; GO:0055114	NA	GO:0055114~oxidation-reduction process	GO:0005739~mitochondrion
g1113.t1	435	tr|G9NAA9|G9NAA9_HYPVG	435	98.6	100	1.2e-258	Uncharacterized protein	TRIVIDRAFT_87714	Hypocrea virens (strain Gv29-8 / FGSC 10586) (Gliocladium virens) (Trichoderma virens)	NA	hydrolase activity, acting on ester bonds [GO:0016788]	GO:0016788	GO:0016788~hydrolase activity, acting on ester bonds	NA	NA
g4657.t1	258	tr|G9NAD5|G9NAD5_HYPVG	258	100	100	1.3e-138	Uncharacterized protein	TRIVIDRAFT_87711	Hypocrea virens (strain Gv29-8 / FGSC 10586) (Gliocladium virens) (Trichoderma virens)	NA	cell [GO:0005623]; vacuolar proton-transporting V-type ATPase complex [GO:0016471]; proton-transporting ATPase activity, rotational mechanism [GO:0046961]; vacuolar acidification [GO:0007035]	GO:0005623; GO:0007035; GO:0016471; GO:0046961	GO:0046961~proton-transporting ATPase activity, rotational mechanism	GO:0007035~vacuolar acidification	GO:0005623~cell;GO:0016471~vacuolar proton-transporting V-type ATPase complex
g4691.t1	198	tr|G9NAH1|G9NAH1_HYPVG	198	100	100	3.2e-110	Uncharacterized protein	TRIVIDRAFT_87678	Hypocrea virens (strain Gv29-8 / FGSC 10586) (Gliocladium virens) (Trichoderma virens)	NA	oxidoreductase activity, acting on NAD(P)H [GO:0016651]; electron transport chain [GO:0022900]	GO:0016651; GO:0022900	GO:0016651~oxidoreductase activity, acting on NAD(P)H	GO:0022900~electron transport chain	NA
g4692.t1	214	tr|G9NAH2|G9NAH2_HYPVG	252	100	100	5.6e-116	Uncharacterized protein (Fragment)	TRIVIDRAFT_87674	Hypocrea virens (strain Gv29-8 / FGSC 10586) (Gliocladium virens) (Trichoderma virens)	NA	NA	NA	NA	NA	NA
g446.t1	1531	tr|G9NAH9|G9NAH9_HYPVG	1531	99.2	100	0	Flavodoxin-like domain-containing protein	TRIVIDRAFT_87662	Hypocrea virens (strain Gv29-8 / FGSC 10586) (Gliocladium virens) (Trichoderma virens)	NA	sulfite reductase complex (NADPH) [GO:0009337]; 4 iron, 4 sulfur cluster binding [GO:0051539]; FMN binding [GO:0010181]; heme binding [GO:0020037]; NADP binding [GO:0050661]; sulfite reductase (NADPH) activity [GO:0004783]; cellular amino acid biosynthetic process [GO:0008652]	GO:0004783; GO:0008652; GO:0009337; GO:0010181; GO:0020037; GO:0050661; GO:0051539	GO:0004783~sulfite reductase (NADPH) activity;GO:0010181~FMN binding;GO:0020037~heme binding;GO:0050661~NADP binding;GO:0051539~4 iron, 4 sulfur cluster binding	GO:0008652~cellular amino acid biosynthetic process	GO:0009337~sulfite reductase complex (NADPH)
g4699.t1	1531	tr|G9NAH9|G9NAH9_HYPVG	1531	99.2	100	0	Flavodoxin-like domain-containing protein	TRIVIDRAFT_87662	Hypocrea virens (strain Gv29-8 / FGSC 10586) (Gliocladium virens) (Trichoderma virens)	NA	sulfite reductase complex (NADPH) [GO:0009337]; 4 iron, 4 sulfur cluster binding [GO:0051539]; FMN binding [GO:0010181]; heme binding [GO:0020037]; NADP binding [GO:0050661]; sulfite reductase (NADPH) activity [GO:0004783]; cellular amino acid biosynthetic process [GO:0008652]	GO:0004783; GO:0008652; GO:0009337; GO:0010181; GO:0020037; GO:0050661; GO:0051539	GO:0004783~sulfite reductase (NADPH) activity;GO:0010181~FMN binding;GO:0020037~heme binding;GO:0050661~NADP binding;GO:0051539~4 iron, 4 sulfur cluster binding	GO:0008652~cellular amino acid biosynthetic process	GO:0009337~sulfite reductase complex (NADPH)
g443.t1	1027	tr|G9NAI4|G9NAI4_HYPVG	1028	99.4	100	0	Glyco_hydro_63 domain-containing protein	TRIVIDRAFT_87658	Hypocrea virens (strain Gv29-8 / FGSC 10586) (Gliocladium virens) (Trichoderma virens)	NA	mannosyl-oligosaccharide glucosidase activity [GO:0004573]; oligosaccharide metabolic process [GO:0009311]	GO:0004573; GO:0009311	GO:0004573~mannosyl-oligosaccharide glucosidase activity	GO:0009311~oligosaccharide metabolic process	NA
g440.t1	215	tr|G9NAI7|G9NAI7_HYPVG	214	98.1	100	3.6e-115	TRASH domain-containing protein	TRIVIDRAFT_87653	Hypocrea virens (strain Gv29-8 / FGSC 10586) (Gliocladium virens) (Trichoderma virens)	NA	nucleolus [GO:0005730]; preribosome, large subunit precursor [GO:0030687]; ATPase activator activity [GO:0001671]; ATPase binding [GO:0051117]; assembly of large subunit precursor of preribosome [GO:1902626]; ribosomal large subunit biogenesis [GO:0042273]	GO:0001671; GO:0005730; GO:0030687; GO:0042273; GO:0051117; GO:1902626	GO:0001671~ATPase activator activity;GO:0051117~ATPase binding	GO:0042273~ribosomal large subunit biogenesis;GO:1902626~assembly of large subunit precursor of preribosome	GO:0005730~nucleolus;GO:0030687~preribosome, large subunit precursor
g410.t1	398	tr|G9NAL8|G9NAL8_HYPVG	394	98.7	100	2.8e-230	Uncharacterized protein	TRIVIDRAFT_87633	Hypocrea virens (strain Gv29-8 / FGSC 10586) (Gliocladium virens) (Trichoderma virens)	NA	integral component of membrane [GO:0016021]	GO:0016021	NA	NA	GO:0016021~integral component of membrane
g401.t1	894	tr|G9NAM9|G9NAM9_HYPVG	893	99.9	100	0	PSP1 C-terminal domain-containing protein	TRIVIDRAFT_87628	Hypocrea virens (strain Gv29-8 / FGSC 10586) (Gliocladium virens) (Trichoderma virens)	NA	NA	NA	NA	NA	NA
g390.t1	465	tr|G9NAP3|G9NAP3_HYPVG	455	97	100	1.5e-243	Uncharacterized protein	TRIVIDRAFT_87615	Hypocrea virens (strain Gv29-8 / FGSC 10586) (Gliocladium virens) (Trichoderma virens)	NA	catalytic activity [GO:0003824]; metal ion binding [GO:0046872]	GO:0003824; GO:0046872	GO:0003824~catalytic activity;GO:0046872~metal ion binding	NA	NA
g331.t1	1100	tr|G9NAW5|G9NAW5_HYPVG	1002	99.6	89.45	0	Uncharacterized protein	TRIVIDRAFT_87586	Hypocrea virens (strain Gv29-8 / FGSC 10586) (Gliocladium virens) (Trichoderma virens)	NA	NA	NA	NA	NA	NA
g324.t1	2113	tr|G9NAX7|G9NAX7_HYPVG	2113	100	100	0	Glutamine amidotransferase type-2 domain-containing protein	TRIVIDRAFT_87581	Hypocrea virens (strain Gv29-8 / FGSC 10586) (Gliocladium virens) (Trichoderma virens)	NA	3 iron, 4 sulfur cluster binding [GO:0051538]; flavin adenine dinucleotide binding [GO:0050660]; FMN binding [GO:0010181]; glutamate synthase (NADH) activity [GO:0016040]; iron ion binding [GO:0005506]; glutamate biosynthetic process [GO:0006537]	GO:0005506; GO:0006537; GO:0010181; GO:0016040; GO:0050660; GO:0051538	GO:0005506~iron ion binding;GO:0010181~FMN binding;GO:0016040~glutamate synthase (NADH) activity;GO:0050660~flavin adenine dinucleotide binding;GO:0051538~3 iron, 4 sulfur cluster binding	GO:0006537~glutamate biosynthetic process	NA
g308.t1	703	tr|G9NAZ5|G9NAZ5_HYPVG	703	100	100	0	AMP-binding domain-containing protein	TRIVIDRAFT_87561	Hypocrea virens (strain Gv29-8 / FGSC 10586) (Gliocladium virens) (Trichoderma virens)	NA	catalytic activity [GO:0003824]	GO:0003824	GO:0003824~catalytic activity	NA	NA
g250.t1	464	tr|G9NB50|G9NB50_HYPVG	464	100	100	8e-269	Uncharacterized protein	TRIVIDRAFT_87510	Hypocrea virens (strain Gv29-8 / FGSC 10586) (Gliocladium virens) (Trichoderma virens)	NA	integral component of membrane [GO:0016021]; transmembrane transport [GO:0055085]	GO:0016021; GO:0055085	NA	GO:0055085~transmembrane transport	GO:0016021~integral component of membrane
g249.t1	576	tr|G9NB51|G9NB51_HYPVG	576	99.8	100	0	Uncharacterized protein	TRIVIDRAFT_87506	Hypocrea virens (strain Gv29-8 / FGSC 10586) (Gliocladium virens) (Trichoderma virens)	NA	tRNA (m1A) methyltransferase complex [GO:0031515]; tRNA methylation [GO:0030488]	GO:0030488; GO:0031515	NA	GO:0030488~tRNA methylation	GO:0031515~tRNA (m1A) methyltransferase complex
g248.t1	192	tr|G9NB52|G9NB52_HYPVG	192	100	100	1.7e-108	Actin-related protein 2/3 complex subunit 3	TRIVIDRAFT_87505	Hypocrea virens (strain Gv29-8 / FGSC 10586) (Gliocladium virens) (Trichoderma virens)	NA	Arp2/3 protein complex [GO:0005885]; cytoplasm [GO:0005737]; actin binding [GO:0003779]; Arp2/3 complex-mediated actin nucleation [GO:0034314]	GO:0003779; GO:0005737; GO:0005885; GO:0034314	GO:0003779~actin binding	GO:0034314~Arp2/3 complex-mediated actin nucleation	GO:0005737~cytoplasm;GO:0005885~Arp2/3 protein complex
g69.t1	266	tr|G9NBQ6|G9NBQ6_HYPVG	266	100	100	9.9e-147	Uncharacterized protein	TRIVIDRAFT_87439	Hypocrea virens (strain Gv29-8 / FGSC 10586) (Gliocladium virens) (Trichoderma virens)	NA	catalytic activity [GO:0003824]	GO:0003824	GO:0003824~catalytic activity	NA	NA
g50.t1	614	tr|G9NBT0|G9NBT0_HYPVG	637	95	100	0	Peptidase S53 domain-containing protein	TRIVIDRAFT_87425	Hypocrea virens (strain Gv29-8 / FGSC 10586) (Gliocladium virens) (Trichoderma virens)	NA	metal ion binding [GO:0046872]; serine-type endopeptidase activity [GO:0004252]	GO:0004252; GO:0046872	GO:0004252~serine-type endopeptidase activity;GO:0046872~metal ion binding	NA	NA
g34.t1	235	tr|G9NBU7|G9NBU7_HYPVG	235	99.6	100	5e-134	Endo-chitosanase (EC 3.2.1.132)	TRIVIDRAFT_87418	Hypocrea virens (strain Gv29-8 / FGSC 10586) (Gliocladium virens) (Trichoderma virens)	NA	extracellular region [GO:0005576]; chitosanase activity [GO:0016977]; polysaccharide catabolic process [GO:0000272]	GO:0000272; GO:0005576; GO:0016977	GO:0016977~chitosanase activity	GO:0000272~polysaccharide catabolic process	GO:0005576~extracellular region
g4372.t1	594	tr|G9NBZ4|G9NBZ4_HYPVG	586	100	98.65	0	Uncharacterized protein	TRIVIDRAFT_87416	Hypocrea virens (strain Gv29-8 / FGSC 10586) (Gliocladium virens) (Trichoderma virens)	NA	catalytic activity [GO:0003824]; magnesium ion binding [GO:0000287]; thiamine pyrophosphate binding [GO:0030976]	GO:0000287; GO:0003824; GO:0030976	GO:0000287~magnesium ion binding;GO:0003824~catalytic activity;GO:0030976~thiamine pyrophosphate binding	NA	NA
g1595.t1	514	tr|G9NC77|G9NC77_HYPVG	514	99.6	100	1.7e-299	MFS domain-containing protein	TRIVIDRAFT_87376	Hypocrea virens (strain Gv29-8 / FGSC 10586) (Gliocladium virens) (Trichoderma virens)	NA	integral component of membrane [GO:0016021]; transmembrane transport [GO:0055085]	GO:0016021; GO:0055085	NA	GO:0055085~transmembrane transport	GO:0016021~integral component of membrane
g1561.t1	141	tr|G9NCB3|G9NCB3_HYPVG	119	84.4	100	8e-63	Uncharacterized protein	TRIVIDRAFT_87351	Hypocrea virens (strain Gv29-8 / FGSC 10586) (Gliocladium virens) (Trichoderma virens)	NA	NA	NA	NA	NA	NA
g1553.t1	201	tr|G9NCC3|G9NCC3_HYPVG	201	100	100	1.7e-106	40S ribosomal protein S7	TRIVIDRAFT_87347	Hypocrea virens (strain Gv29-8 / FGSC 10586) (Gliocladium virens) (Trichoderma virens)	NA	ribosome [GO:0005840]; structural constituent of ribosome [GO:0003735]; translation [GO:0006412]	GO:0003735; GO:0005840; GO:0006412	GO:0003735~structural constituent of ribosome	GO:0006412~translation	GO:0005840~ribosome
g1536.t1	362	tr|G9NCE5|G9NCE5_HYPVG	362	100	100	1.1e-199	Uncharacterized protein	TRIVIDRAFT_87333	Hypocrea virens (strain Gv29-8 / FGSC 10586) (Gliocladium virens) (Trichoderma virens)	NA	phosphatidylinositol binding [GO:0035091]	GO:0035091	GO:0035091~phosphatidylinositol binding	NA	NA
g1506.t1	381	tr|G9NCH5|G9NCH5_HYPVG	372	100	96.33	2.8e-211	Glycosyltransferase family 62 protein	TRIVIDRAFT_87298	Hypocrea virens (strain Gv29-8 / FGSC 10586) (Gliocladium virens) (Trichoderma virens)	NA	alpha-1,6-mannosyltransferase complex [GO:0000136]; cis-Golgi network [GO:0005801]; alpha-1,6-mannosyltransferase activity [GO:0000009]; protein N-linked glycosylation [GO:0006487]	GO:0000009; GO:0000136; GO:0005801; GO:0006487	GO:0000009~alpha-1,6-mannosyltransferase activity	GO:0006487~protein N-linked glycosylation	GO:0000136~alpha-1,6-mannosyltransferase complex;GO:0005801~cis-Golgi network
g1487.t1	300	tr|G9NCJ6|G9NCJ6_HYPVG	300	100	100	5.5e-162	ATP synthase subunit gamma	TRIVIDRAFT_87278	Hypocrea virens (strain Gv29-8 / FGSC 10586) (Gliocladium virens) (Trichoderma virens)	NA	proton-transporting ATP synthase complex, catalytic core F(1) [GO:0045261]; proton-transporting ATP synthase activity, rotational mechanism [GO:0046933]; ATP synthesis coupled proton transport [GO:0015986]	GO:0015986; GO:0045261; GO:0046933	GO:0046933~proton-transporting ATP synthase activity, rotational mechanism	GO:0015986~ATP synthesis coupled proton transport	GO:0045261~proton-transporting ATP synthase complex, catalytic core F(1)
g1482.t1	367	tr|G9NCK0|G9NCK0_HYPVG	380	97.9	100	6e-211	Calcium/calmodulin-dependent protein kinase	TRIVIDRAFT_87272	Hypocrea virens (strain Gv29-8 / FGSC 10586) (Gliocladium virens) (Trichoderma virens)	NA	ATP binding [GO:0005524]; protein serine/threonine kinase activity [GO:0004674]	GO:0004674; GO:0005524	GO:0004674~protein serine/threonine kinase activity;GO:0005524~ATP binding	NA	NA
g1474.t1	297	tr|G9NCK8|G9NCK8_HYPVG	285	95.6	100	1.8e-160	Proteasome subunit beta (EC 3.4.25.1)	TRIVIDRAFT_87262	Hypocrea virens (strain Gv29-8 / FGSC 10586) (Gliocladium virens) (Trichoderma virens)	NA	cytoplasm [GO:0005737]; nucleus [GO:0005634]; proteasome core complex, beta-subunit complex [GO:0019774]; threonine-type endopeptidase activity [GO:0004298]; proteasomal ubiquitin-independent protein catabolic process [GO:0010499]; proteasome core complex assembly [GO:0080129]; proteasome-mediated ubiquitin-dependent protein catabolic process [GO:0043161]	GO:0004298; GO:0005634; GO:0005737; GO:0010499; GO:0019774; GO:0043161; GO:0080129	GO:0004298~threonine-type endopeptidase activity	GO:0010499~proteasomal ubiquitin-independent protein catabolic process;GO:0043161~proteasome-mediated ubiquitin-dependent protein catabolic process;GO:0080129~proteasome core complex assembly	GO:0005634~nucleus;GO:0005737~cytoplasm;GO:0019774~proteasome core complex, beta-subunit complex
g1460.t1	548	tr|G9NCM3|G9NCM3_HYPVG	548	99.5	100	0	Carboxypeptidase (EC 3.4.16.-)	TRIVIDRAFT_87251	Hypocrea virens (strain Gv29-8 / FGSC 10586) (Gliocladium virens) (Trichoderma virens)	NA	vacuole [GO:0005773]; serine-type carboxypeptidase activity [GO:0004185]	GO:0004185; GO:0005773	GO:0004185~serine-type carboxypeptidase activity	NA	GO:0005773~vacuole
g1458.t1	285	tr|G9NCM5|G9NCM5_HYPVG	285	100	100	2.8e-171	FYVE-type domain-containing protein	TRIVIDRAFT_87250	Hypocrea virens (strain Gv29-8 / FGSC 10586) (Gliocladium virens) (Trichoderma virens)	NA	metal ion binding [GO:0046872]	GO:0046872	GO:0046872~metal ion binding	NA	NA
g1441.t1	135	tr|G9NCP3|G9NCP3_HYPVG	135	100	100	1.5e-71	60S ribosomal protein L27	TRIVIDRAFT_87228	Hypocrea virens (strain Gv29-8 / FGSC 10586) (Gliocladium virens) (Trichoderma virens)	NA	ribosome [GO:0005840]; structural constituent of ribosome [GO:0003735]; translation [GO:0006412]	GO:0003735; GO:0005840; GO:0006412	GO:0003735~structural constituent of ribosome	GO:0006412~translation	GO:0005840~ribosome
g1400.t1	766	tr|G9NCT8|G9NCT8_HYPVG	766	99.5	100	0	Uncharacterized protein	TRIVIDRAFT_87179	Hypocrea virens (strain Gv29-8 / FGSC 10586) (Gliocladium virens) (Trichoderma virens)	NA	5-methyltetrahydropteroyltriglutamate-homocysteine S-methyltransferase activity [GO:0003871]; zinc ion binding [GO:0008270]; methionine biosynthetic process [GO:0009086]	GO:0003871; GO:0008270; GO:0009086	GO:0003871~5-methyltetrahydropteroyltriglutamate-homocysteine S-methyltransferase activity;GO:0008270~zinc ion binding	GO:0009086~methionine biosynthetic process	NA
g1391.t1	385	tr|G9NCU8|G9NCU8_HYPVG	385	99.5	100	1.4e-218	Aminotran_5 domain-containing protein	TRIVIDRAFT_87170	Hypocrea virens (strain Gv29-8 / FGSC 10586) (Gliocladium virens) (Trichoderma virens)	NA	catalytic activity [GO:0003824]	GO:0003824	GO:0003824~catalytic activity	NA	NA
g1375.t1	593	tr|G9NCW6|G9NCW6_HYPVG	593	99.7	100	0	Nop domain-containing protein	TRIVIDRAFT_87154	Hypocrea virens (strain Gv29-8 / FGSC 10586) (Gliocladium virens) (Trichoderma virens)	NA	box C/D snoRNP complex [GO:0031428]; small-subunit processome [GO:0032040]; snRNA binding [GO:0017069]; endonucleolytic cleavage in 5'-ETS of tricistronic rRNA transcript (SSU-rRNA, 5.8S rRNA, LSU-rRNA) [GO:0000480]; endonucleolytic cleavage in ITS1 to separate SSU-rRNA from 5.8S rRNA and LSU-rRNA from tricistronic rRNA transcript (SSU-rRNA, 5.8S rRNA, LSU-rRNA) [GO:0000447]; endonucleolytic clea…	GO:0000447; GO:0000472; GO:0000480; GO:0017069; GO:0031428; GO:0032040; GO:1902570	GO:0017069~snRNA binding	GO:0000447~endonucleolytic cleavage in ITS1 to separate SSU-rRNA from 5.8S rRNA and LSU-rRNA from tricistronic rRNA transcript (SSU-rRNA, 5.8S rRNA, LSU-rRNA);GO:0000472~endonucleolytic cleavage to generate mature 5'-end of SSU-rRNA from (SSU-rRNA, 5.8S rRNA, LSU-rRNA);GO:0000480~endonucleolytic cleavage in 5'-ETS of tricistronic rRNA transcript (SSU-rRNA, 5.8S rRNA, LSU-rRNA);GO:1902570~protein …	GO:0031428~box C/D snoRNP complex;GO:0032040~small-subunit processome
g1339.t1	510	tr|G9ND07|G9ND07_HYPVG	510	99.6	100	1.1e-300	O-acyltransferase	TRIVIDRAFT_87128	Hypocrea virens (strain Gv29-8 / FGSC 10586) (Gliocladium virens) (Trichoderma virens)	NA	endoplasmic reticulum membrane [GO:0005789]; integral component of membrane [GO:0016021]; diacylglycerol O-acyltransferase activity [GO:0004144]; triglyceride biosynthetic process [GO:0019432]	GO:0004144; GO:0005789; GO:0016021; GO:0019432	GO:0004144~diacylglycerol O-acyltransferase activity	GO:0019432~triglyceride biosynthetic process	GO:0005789~endoplasmic reticulum membrane;GO:0016021~integral component of membrane
g1154.t1	420	tr|G9NDJ7|G9NDJ7_HYPVG	420	99.8	100	1.2e-252	Uncharacterized protein	TRIVIDRAFT_86970	Hypocrea virens (strain Gv29-8 / FGSC 10586) (Gliocladium virens) (Trichoderma virens)	NA	integral component of membrane [GO:0016021]	GO:0016021	NA	NA	GO:0016021~integral component of membrane
g2183.t1	744	tr|G9MMZ8|G9MMZ8_HYPVG	626	99.2	84.14	0	Uncharacterized protein	TRIVIDRAFT_86848	Hypocrea virens (strain Gv29-8 / FGSC 10586) (Gliocladium virens) (Trichoderma virens)	NA	intracellular protein transport [GO:0006886]; vesicle-mediated transport [GO:0016192]	GO:0006886; GO:0016192	NA	GO:0006886~intracellular protein transport;GO:0016192~vesicle-mediated transport	NA
g2186.t1	692	tr|G9MN01|G9MN01_HYPVG	692	99.9	100	0	Eukaryotic translation initiation factor 2A (eIF-2A)	TRIVIDRAFT_86844	Hypocrea virens (strain Gv29-8 / FGSC 10586) (Gliocladium virens) (Trichoderma virens)	NA	translation initiation factor activity [GO:0003743]	GO:0003743	GO:0003743~translation initiation factor activity	NA	NA
g2198.t1	193	tr|G9MN14|G9MN14_HYPVG	193	100	100	1.2e-104	Uncharacterized protein	TRIVIDRAFT_86835	Hypocrea virens (strain Gv29-8 / FGSC 10586) (Gliocladium virens) (Trichoderma virens)	NA	integral component of membrane [GO:0016021]	GO:0016021	NA	NA	GO:0016021~integral component of membrane
g2214.t1	811	tr|G9MN32|G9MN32_HYPVG	811	99.5	100	0	Uncharacterized protein	TRIVIDRAFT_86831	Hypocrea virens (strain Gv29-8 / FGSC 10586) (Gliocladium virens) (Trichoderma virens)	NA	aldehyde-lyase activity [GO:0016832]; carbohydrate metabolic process [GO:0005975]	GO:0005975; GO:0016832	GO:0016832~aldehyde-lyase activity	GO:0005975~carbohydrate metabolic process	NA
g2215.t1	157	tr|G9MN33|G9MN33_HYPVG	157	99.4	100	3.7e-85	ANK_REP_REGION domain-containing protein	TRIVIDRAFT_86828	Hypocrea virens (strain Gv29-8 / FGSC 10586) (Gliocladium virens) (Trichoderma virens)	NA	NA	NA	NA	NA	NA
g2225.t1	732	tr|G9MN44|G9MN44_HYPVG	732	100	100	0	AP complex subunit beta	TRIVIDRAFT_86812	Hypocrea virens (strain Gv29-8 / FGSC 10586) (Gliocladium virens) (Trichoderma virens)	NA	membrane coat [GO:0030117]; clathrin binding [GO:0030276]; intracellular protein transport [GO:0006886]; vesicle-mediated transport [GO:0016192]	GO:0006886; GO:0016192; GO:0030117; GO:0030276	GO:0030276~clathrin binding	GO:0006886~intracellular protein transport;GO:0016192~vesicle-mediated transport	GO:0030117~membrane coat
g2251.t1	557	tr|G9MNA7|G9MNA7_HYPVG	557	99.3	100	0	MFS domain-containing protein	TRIVIDRAFT_86782	Hypocrea virens (strain Gv29-8 / FGSC 10586) (Gliocladium virens) (Trichoderma virens)	NA	integral component of membrane [GO:0016021]; transmembrane transporter activity [GO:0022857]	GO:0016021; GO:0022857	GO:0022857~transmembrane transporter activity	NA	GO:0016021~integral component of membrane
g2269.t1	561	tr|G9MNC8|G9MNC8_HYPVG	561	98.8	100	0	Uncharacterized protein	TRIVIDRAFT_86774	Hypocrea virens (strain Gv29-8 / FGSC 10586) (Gliocladium virens) (Trichoderma virens)	NA	N-glycan processing [GO:0006491]	GO:0006491	NA	GO:0006491~N-glycan processing	NA
g2292.t1	422	tr|G9MNF3|G9MNF3_HYPVG	422	99.5	100	7.3e-245	Peptidase_M14 domain-containing protein	TRIVIDRAFT_86763	Hypocrea virens (strain Gv29-8 / FGSC 10586) (Gliocladium virens) (Trichoderma virens)	NA	metallocarboxypeptidase activity [GO:0004181]; zinc ion binding [GO:0008270]	GO:0004181; GO:0008270	GO:0004181~metallocarboxypeptidase activity;GO:0008270~zinc ion binding	NA	NA
g2373.t1	116	tr|G9MNP4|G9MNP4_HYPVG	116	100	100	3.4e-59	Ribosomal_S10 domain-containing protein	TRIVIDRAFT_86704	Hypocrea virens (strain Gv29-8 / FGSC 10586) (Gliocladium virens) (Trichoderma virens)	NA	cytosolic small ribosomal subunit [GO:0022627]; RNA binding [GO:0003723]; structural constituent of ribosome [GO:0003735]; maturation of SSU-rRNA from tricistronic rRNA transcript (SSU-rRNA, 5.8S rRNA, LSU-rRNA) [GO:0000462]; translation [GO:0006412]	GO:0000462; GO:0003723; GO:0003735; GO:0006412; GO:0022627	GO:0003723~RNA binding;GO:0003735~structural constituent of ribosome	GO:0000462~maturation of SSU-rRNA from tricistronic rRNA transcript (SSU-rRNA, 5.8S rRNA, LSU-rRNA);GO:0006412~translation	GO:0022627~cytosolic small ribosomal subunit
g2475.t1	376	tr|G9MP04|G9MP04_HYPVG	376	99.7	100	8.1e-211	DAHP_synth_1 domain-containing protein (Fragment)	TRIVIDRAFT_86632	Hypocrea virens (strain Gv29-8 / FGSC 10586) (Gliocladium virens) (Trichoderma virens)	NA	3-deoxy-7-phosphoheptulonate synthase activity [GO:0003849]; aromatic amino acid family biosynthetic process [GO:0009073]	GO:0003849; GO:0009073	GO:0003849~3-deoxy-7-phosphoheptulonate synthase activity	GO:0009073~aromatic amino acid family biosynthetic process	NA
g2491.t1	734	tr|G9MP19|G9MP19_HYPVG	734	97.1	100	0	VWFA domain-containing protein	TRIVIDRAFT_86628	Hypocrea virens (strain Gv29-8 / FGSC 10586) (Gliocladium virens) (Trichoderma virens)	NA	NA	NA	NA	NA	NA
g2495.t1	1498	tr|G9MP25|G9MP25_HYPVG	1434	99.4	95.73	0	Uncharacterized protein	TRIVIDRAFT_86623	Hypocrea virens (strain Gv29-8 / FGSC 10586) (Gliocladium virens) (Trichoderma virens)	NA	integral component of membrane [GO:0016021]; ATP binding [GO:0005524]; ATPase activity [GO:0016887]; ATPase-coupled transmembrane transporter activity [GO:0042626]	GO:0005524; GO:0016021; GO:0016887; GO:0042626	GO:0005524~ATP binding;GO:0016887~ATPase activity;GO:0042626~ATPase activity, coupled to transmembrane movement of substances	NA	GO:0016021~integral component of membrane
g2573.t1	499	tr|G9MPB4|G9MPB4_HYPVG	499	98.8	100	1.8e-295	Uncharacterized protein	TRIVIDRAFT_86541	Hypocrea virens (strain Gv29-8 / FGSC 10586) (Gliocladium virens) (Trichoderma virens)	NA	NA	NA	NA	NA	NA
g2599.t1	307	tr|G9MPE2|G9MPE2_HYPVG	307	100	100	6e-180	S-methyl-5'-thioadenosine phosphorylase (EC 2.4.2.28) (5'-methylthioadenosine phosphorylase) (MTA phosphorylase) (MTAP) (MTAPase)	TRIVIDRAFT_86521	Hypocrea virens (strain Gv29-8 / FGSC 10586) (Gliocladium virens) (Trichoderma virens)	Amino-acid biosynthesis; L-methionine biosynthesis via salvage pathway; S-methyl-5-thio-alpha-D-ribose 1-phosphate from S-methyl-5'-thioadenosine (phosphorylase route): step 1/1.	cytoplasm [GO:0005737]; nucleus [GO:0005634]; S-methyl-5-thioadenosine phosphorylase activity [GO:0017061]; L-methionine salvage from methylthioadenosine [GO:0019509]; purine ribonucleoside salvage [GO:0006166]	GO:0005634; GO:0005737; GO:0006166; GO:0017061; GO:0019509	GO:0017061~S-methyl-5-thioadenosine phosphorylase activity	GO:0006166~purine ribonucleoside salvage;GO:0019509~L-methionine biosynthetic process from methylthioadenosine	GO:0005634~nucleus;GO:0005737~cytoplasm
g4959.t1	261	tr|G9MFX2|G9MFX2_HYPVG	261	100	100	2.2e-146	Proteasome subunit beta (EC 3.4.25.1)	TRIVIDRAFT_86444	Hypocrea virens (strain Gv29-8 / FGSC 10586) (Gliocladium virens) (Trichoderma virens)	NA	nucleus [GO:0005634]; proteasome core complex, beta-subunit complex [GO:0019774]; proteasome storage granule [GO:0034515]; threonine-type endopeptidase activity [GO:0004298]; proteasomal ubiquitin-independent protein catabolic process [GO:0010499]; proteasome assembly [GO:0043248]; proteasome-mediated ubiquitin-dependent protein catabolic process [GO:0043161]	GO:0004298; GO:0005634; GO:0010499; GO:0019774; GO:0034515; GO:0043161; GO:0043248	GO:0004298~threonine-type endopeptidase activity	GO:0010499~proteasomal ubiquitin-independent protein catabolic process;GO:0043161~proteasome-mediated ubiquitin-dependent protein catabolic process;GO:0043248~proteasome assembly	GO:0005634~nucleus;GO:0019774~proteasome core complex, beta-subunit complex;GO:0034515~proteasome storage granule
g4972.t1	2201	tr|G9MFV9|G9MFV9_HYPVG	2201	99.9	100	0	Uncharacterized protein	TRIVIDRAFT_86434	Hypocrea virens (strain Gv29-8 / FGSC 10586) (Gliocladium virens) (Trichoderma virens)	NA	ATP binding [GO:0005524]; nucleic acid binding [GO:0003676]	GO:0003676; GO:0005524	GO:0003676~nucleic acid binding;GO:0005524~ATP binding	NA	NA
g4999.t1	318	tr|G9MFS7|G9MFS7_HYPVG	318	99.1	100	6.9e-187	Uncharacterized protein	TRIVIDRAFT_86413	Hypocrea virens (strain Gv29-8 / FGSC 10586) (Gliocladium virens) (Trichoderma virens)	NA	NA	NA	NA	NA	NA
g5000.t1	194	tr|G9MFS6|G9MFS6_HYPVG	124	100	63.92	1.4e-65	Uncharacterized protein	TRIVIDRAFT_86410	Hypocrea virens (strain Gv29-8 / FGSC 10586) (Gliocladium virens) (Trichoderma virens)	NA	NA	NA	NA	NA	NA
g5007.t1	172	tr|G9MFR9|G9MFR9_HYPVG	172	100	100	1.7e-91	Uncharacterized protein	TRIVIDRAFT_86399	Hypocrea virens (strain Gv29-8 / FGSC 10586) (Gliocladium virens) (Trichoderma virens)	NA	NA	NA	NA	NA	NA
g5020.t1	292	tr|G9MFQ9|G9MFQ9_HYPVG	290	99	100	1e-165	FAA_hydrolase domain-containing protein	TRIVIDRAFT_86389	Hypocrea virens (strain Gv29-8 / FGSC 10586) (Gliocladium virens) (Trichoderma virens)	NA	catalytic activity [GO:0003824]	GO:0003824	GO:0003824~catalytic activity	NA	NA
g5056.t1	617	tr|G9MHY7|G9MHY7_HYPVG	605	99.2	98.87	0	Uncharacterized protein	TRIVIDRAFT_86350	Hypocrea virens (strain Gv29-8 / FGSC 10586) (Gliocladium virens) (Trichoderma virens)	NA	integral component of membrane [GO:0016021]; mitochondrial outer membrane [GO:0005741]; P-P-bond-hydrolysis-driven protein transmembrane transporter activity [GO:0015450]; intracellular protein transport [GO:0006886]	GO:0005741; GO:0006886; GO:0015450; GO:0016021	GO:0015450~P-P-bond-hydrolysis-driven protein transmembrane transporter activity	GO:0006886~intracellular protein transport	GO:0005741~mitochondrial outer membrane;GO:0016021~integral component of membrane
g5060.t1	788	tr|G9MHY3|G9MHY3_HYPVG	568	97.7	71.57	0	alpha-1,2-Mannosidase (EC 3.2.1.-)	TRIVIDRAFT_86342	Hypocrea virens (strain Gv29-8 / FGSC 10586) (Gliocladium virens) (Trichoderma virens)	NA	integral component of membrane [GO:0016021]; calcium ion binding [GO:0005509]; mannosyl-oligosaccharide 1,2-alpha-mannosidase activity [GO:0004571]; metabolic process [GO:0008152]	GO:0004571; GO:0005509; GO:0008152; GO:0016021	GO:0004571~mannosyl-oligosaccharide 1,2-alpha-mannosidase activity;GO:0005509~calcium ion binding	GO:0008152~metabolic process	GO:0016021~integral component of membrane
g3573.t1	217	tr|G9MM91|G9MM91_HYPVG	216	100	99.54	6.3e-115	Ubiquitin-like domain-containing protein (Fragment)	TRIVIDRAFT_8634	Hypocrea virens (strain Gv29-8 / FGSC 10586) (Gliocladium virens) (Trichoderma virens)	NA	NA	NA	NA	NA	NA
g5078.t1	216	tr|G9MHW4|G9MHW4_HYPVG	216	100	100	4.6e-118	Uncharacterized protein	TRIVIDRAFT_86324	Hypocrea virens (strain Gv29-8 / FGSC 10586) (Gliocladium virens) (Trichoderma virens)	NA	integral component of membrane [GO:0016021]; plasma membrane [GO:0005886]	GO:0005886; GO:0016021	NA	NA	GO:0005886~plasma membrane;GO:0016021~integral component of membrane
g5092.t1	120	tr|G9MHU9|G9MHU9_HYPVG	120	100	99.17	2e-62	Cytochrome b5 heme-binding domain-containing protein	TRIVIDRAFT_86314	Hypocrea virens (strain Gv29-8 / FGSC 10586) (Gliocladium virens) (Trichoderma virens)	NA	NA	NA	NA	NA	NA
g5112.t1	292	tr|G9MHT0|G9MHT0_HYPVG	292	99.7	100	3.7e-155	Coatomer subunit epsilon	TRIVIDRAFT_86293	Hypocrea virens (strain Gv29-8 / FGSC 10586) (Gliocladium virens) (Trichoderma virens)	NA	cytoplasmic vesicle [GO:0031410]; Golgi membrane [GO:0000139]; structural molecule activity [GO:0005198]; protein transport [GO:0015031]; retrograde vesicle-mediated transport, Golgi to endoplasmic reticulum [GO:0006890]	GO:0000139; GO:0005198; GO:0006890; GO:0015031; GO:0031410	GO:0005198~structural molecule activity	GO:0006890~retrograde vesicle-mediated transport, Golgi to ER;GO:0015031~protein transport	GO:0000139~Golgi membrane;GO:0031410~cytoplasmic vesicle
g5146.t1	85	tr|G9MHP3|G9MHP3_HYPVG	85	100	100	3.3e-43	Cytochrome b5 heme-binding domain-containing protein	TRIVIDRAFT_86271	Hypocrea virens (strain Gv29-8 / FGSC 10586) (Gliocladium virens) (Trichoderma virens)	NA	heme binding [GO:0020037]; metal ion binding [GO:0046872]	GO:0020037; GO:0046872	GO:0020037~heme binding;GO:0046872~metal ion binding	NA	NA
g5153.t1	381	tr|G9MHN7|G9MHN7_HYPVG	381	99.7	100	3.5e-222	S-(hydroxymethyl)glutathione dehydrogenase (EC 1.1.1.284)	TRIVIDRAFT_86266	Hypocrea virens (strain Gv29-8 / FGSC 10586) (Gliocladium virens) (Trichoderma virens)	NA	S-(hydroxymethyl)glutathione dehydrogenase activity [GO:0051903]; zinc ion binding [GO:0008270]; ethanol oxidation [GO:0006069]	GO:0006069; GO:0008270; GO:0051903	GO:0008270~zinc ion binding;GO:0051903~S-(hydroxymethyl)glutathione dehydrogenase activity	GO:0006069~ethanol oxidation	NA
g5206.t1	589	tr|G9MHI5|G9MHI5_HYPVG	589	99.5	100	0	Uncharacterized protein	TRIVIDRAFT_86235	Hypocrea virens (strain Gv29-8 / FGSC 10586) (Gliocladium virens) (Trichoderma virens)	NA	ATP binding [GO:0005524]; glycerone kinase activity [GO:0004371]; glycerol metabolic process [GO:0006071]	GO:0004371; GO:0005524; GO:0006071	GO:0004371~glycerone kinase activity;GO:0005524~ATP binding	GO:0006071~glycerol metabolic process	NA
g5233.t1	147	tr|G9MHF9|G9MHF9_HYPVG	145	96.6	100	4e-73	Uncharacterized protein	TRIVIDRAFT_86207	Hypocrea virens (strain Gv29-8 / FGSC 10586) (Gliocladium virens) (Trichoderma virens)	NA	NA	NA	NA	NA	NA
g5237.t1	294	tr|G9MHF5|G9MHF5_HYPVG	294	99.7	100	1.7e-168	Uncharacterized protein	TRIVIDRAFT_86201	Hypocrea virens (strain Gv29-8 / FGSC 10586) (Gliocladium virens) (Trichoderma virens)	NA	NA	NA	NA	NA	NA
g5279.t1	417	tr|G9MHB0|G9MHB0_HYPVG	417	99.5	100	1.6e-244	GFO_IDH_MocA domain-containing protein	TRIVIDRAFT_86174	Hypocrea virens (strain Gv29-8 / FGSC 10586) (Gliocladium virens) (Trichoderma virens)	NA	oxidoreductase activity [GO:0016491]	GO:0016491	GO:0016491~oxidoreductase activity	NA	NA
g5346.t1	941	tr|G9MH42|G9MH42_HYPVG	964	98.8	99.89	0	Glycoside hydrolase family 31 protein	TRIVIDRAFT_86135	Hypocrea virens (strain Gv29-8 / FGSC 10586) (Gliocladium virens) (Trichoderma virens)	NA	carbohydrate binding [GO:0030246]; hydrolase activity, hydrolyzing O-glycosyl compounds [GO:0004553]; carbohydrate metabolic process [GO:0005975]	GO:0004553; GO:0005975; GO:0030246	GO:0004553~hydrolase activity, hydrolyzing O-glycosyl compounds;GO:0030246~carbohydrate binding	GO:0005975~carbohydrate metabolic process	NA
g5355.t1	799	tr|G9MH32|G9MH32_HYPVG	799	99.6	100	0	tRNA-synt_1e domain-containing protein	TRIVIDRAFT_86126	Hypocrea virens (strain Gv29-8 / FGSC 10586) (Gliocladium virens) (Trichoderma virens)	NA	ATP binding [GO:0005524]; cysteine-tRNA ligase activity [GO:0004817]; cysteinyl-tRNA aminoacylation [GO:0006423]	GO:0004817; GO:0005524; GO:0006423	GO:0004817~cysteine-tRNA ligase activity;GO:0005524~ATP binding	GO:0006423~cysteinyl-tRNA aminoacylation	NA
g5395.t1	448	tr|G9MGZ2|G9MGZ2_HYPVG	448	99.8	100	1.8e-265	Uncharacterized protein	TRIVIDRAFT_86092	Hypocrea virens (strain Gv29-8 / FGSC 10586) (Gliocladium virens) (Trichoderma virens)	NA	catalytic activity [GO:0003824]; polyamine biosynthetic process [GO:0006596]	GO:0003824; GO:0006596	GO:0003824~catalytic activity	GO:0006596~polyamine biosynthetic process	NA
g6836.t1	425	tr|G9MGW5|G9MGW5_HYPVG	425	99.3	100	1.8e-254	Uncharacterized protein	TRIVIDRAFT_86059	Hypocrea virens (strain Gv29-8 / FGSC 10586) (Gliocladium virens) (Trichoderma virens)	NA	integral component of membrane [GO:0016021]	GO:0016021	NA	NA	GO:0016021~integral component of membrane
g1386.t1	183	tr|G9MGU3|G9MGU3_HYPVG	187	90.9	100	3.8e-89	Uncharacterized protein	TRIVIDRAFT_86048	Hypocrea virens (strain Gv29-8 / FGSC 10586) (Gliocladium virens) (Trichoderma virens)	NA	succinate dehydrogenase complex [GO:0045281]; metal ion binding [GO:0046872]; succinate dehydrogenase activity [GO:0000104]; tricarboxylic acid cycle [GO:0006099]	GO:0000104; GO:0006099; GO:0045281; GO:0046872	GO:0000104~succinate dehydrogenase activity;GO:0046872~metal ion binding	GO:0006099~tricarboxylic acid cycle	GO:0045281~succinate dehydrogenase complex
g6854.t1	206	tr|G9MGU3|G9MGU3_HYPVG	187	90.8	100	7.3e-97	Uncharacterized protein	TRIVIDRAFT_86048	Hypocrea virens (strain Gv29-8 / FGSC 10586) (Gliocladium virens) (Trichoderma virens)	NA	succinate dehydrogenase complex [GO:0045281]; metal ion binding [GO:0046872]; succinate dehydrogenase activity [GO:0000104]; tricarboxylic acid cycle [GO:0006099]	GO:0000104; GO:0006099; GO:0045281; GO:0046872	GO:0000104~succinate dehydrogenase activity;GO:0046872~metal ion binding	GO:0006099~tricarboxylic acid cycle	GO:0045281~succinate dehydrogenase complex
g6875.t1	341	tr|G9MGS3|G9MGS3_HYPVG	341	99.1	100	1.4e-185	Epimerase domain-containing protein	TRIVIDRAFT_86039	Hypocrea virens (strain Gv29-8 / FGSC 10586) (Gliocladium virens) (Trichoderma virens)	NA	catalytic activity [GO:0003824]; coenzyme binding [GO:0050662]	GO:0003824; GO:0050662	GO:0003824~catalytic activity;GO:0050662~coenzyme binding	NA	NA
g6706.t1	847	tr|G9MEM5|G9MEM5_HYPVG	771	99.6	91.15	0	Protein transport protein SEC23	TRIVIDRAFT_86033	Hypocrea virens (strain Gv29-8 / FGSC 10586) (Gliocladium virens) (Trichoderma virens)	NA	COPII vesicle coat [GO:0030127]; endoplasmic reticulum membrane [GO:0005789]; Golgi membrane [GO:0000139]; zinc ion binding [GO:0008270]; COPII-coated vesicle budding [GO:0090114]; intracellular protein transport [GO:0006886]	GO:0000139; GO:0005789; GO:0006886; GO:0008270; GO:0030127; GO:0090114	GO:0008270~zinc ion binding	GO:0006886~intracellular protein transport;GO:0090114~COPII-coated vesicle budding	GO:0000139~Golgi membrane;GO:0005789~endoplasmic reticulum membrane;GO:0030127~COPII vesicle coat
g6699.t1	186	tr|G9MEL6|G9MEL6_HYPVG	186	98.9	100	1.6e-103	Inosine triphosphate pyrophosphatase (ITPase) (Inosine triphosphatase) (EC 3.6.1.9) (Non-canonical purine NTP pyrophosphatase) (Non-standard purine NTP pyrophosphatase) (Nucleoside-triphosphate diphosphatase) (Nucleoside-triphosphate pyrophosphatase) (NTPase)	TRIVIDRAFT_86022	Hypocrea virens (strain Gv29-8 / FGSC 10586) (Gliocladium virens) (Trichoderma virens)	NA	cytoplasm [GO:0005737]; nucleus [GO:0005634]; metal ion binding [GO:0046872]; NADH pyrophosphatase activity [GO:0035529]; nucleoside-triphosphate diphosphatase activity [GO:0047429]; nucleotide binding [GO:0000166]; deoxyribonucleoside triphosphate catabolic process [GO:0009204]; nucleotide metabolic process [GO:0009117]	GO:0000166; GO:0005634; GO:0005737; GO:0009117; GO:0009204; GO:0035529; GO:0046872; GO:0047429	GO:0000166~nucleotide binding;GO:0035529~NADH pyrophosphatase activity;GO:0046872~metal ion binding;GO:0047429~nucleoside-triphosphate diphosphatase activity	GO:0009117~nucleotide metabolic process;GO:0009204~deoxyribonucleoside triphosphate catabolic process	GO:0005634~nucleus;GO:0005737~cytoplasm
g6694.t1	154	tr|G9MEK9|G9MEK9_HYPVG	161	100	100	1.8e-79	Uncharacterized protein	TRIVIDRAFT_86018	Hypocrea virens (strain Gv29-8 / FGSC 10586) (Gliocladium virens) (Trichoderma virens)	NA	NA	NA	NA	NA	NA
g6692.t1	273	tr|G9MEK7|G9MEK7_HYPVG	273	99.3	100	2e-150	Uncharacterized protein	TRIVIDRAFT_86017	Hypocrea virens (strain Gv29-8 / FGSC 10586) (Gliocladium virens) (Trichoderma virens)	NA	integral component of membrane [GO:0016021]; (1->6)-beta-D-glucan biosynthetic process [GO:0006078]; fungal-type cell wall biogenesis [GO:0009272]	GO:0006078; GO:0009272; GO:0016021	NA	GO:0006078~(1->6)-beta-D-glucan biosynthetic process;GO:0009272~fungal-type cell wall biogenesis	GO:0016021~integral component of membrane
g6681.t1	324	tr|G9MEJ3|G9MEJ3_HYPVG	324	98.1	100	2.5e-176	TPR_REGION domain-containing protein	TRIVIDRAFT_86008	Hypocrea virens (strain Gv29-8 / FGSC 10586) (Gliocladium virens) (Trichoderma virens)	NA	NA	NA	NA	NA	NA
g6633.t1	410	tr|G9MEE0|G9MEE0_HYPVG	410	99.8	100	1.8e-243	Uncharacterized protein	TRIVIDRAFT_85979	Hypocrea virens (strain Gv29-8 / FGSC 10586) (Gliocladium virens) (Trichoderma virens)	NA	translation elongation factor activity [GO:0003746]	GO:0003746	GO:0003746~translation elongation factor activity	NA	NA
g6609.t1	354	tr|G9MEA6|G9MEA6_HYPVG	354	99.4	100	1.7e-202	WD_REPEATS_REGION domain-containing protein	TRIVIDRAFT_85955	Hypocrea virens (strain Gv29-8 / FGSC 10586) (Gliocladium virens) (Trichoderma virens)	NA	NA	NA	NA	NA	NA
g6585.t1	620	tr|G9ME79|G9ME79_HYPVG	551	97.3	79.03	1.4e-273	Importin subunit alpha	TRIVIDRAFT_85940	Hypocrea virens (strain Gv29-8 / FGSC 10586) (Gliocladium virens) (Trichoderma virens)	NA	cytoplasm [GO:0005737]; nucleus [GO:0005634]; nuclear import signal receptor activity [GO:0061608]; protein import into nucleus [GO:0006606]	GO:0005634; GO:0005737; GO:0006606; GO:0061608	GO:0061608~nuclear import signal receptor activity	GO:0006606~protein import into nucleus	GO:0005634~nucleus;GO:0005737~cytoplasm
g6552.t1	964	tr|G9ME44|G9ME44_HYPVG	959	99.3	100	0	Importin N-terminal domain-containing protein	TRIVIDRAFT_85913	Hypocrea virens (strain Gv29-8 / FGSC 10586) (Gliocladium virens) (Trichoderma virens)	NA	nucleus [GO:0005634]; Ran GTPase binding [GO:0008536]; intracellular protein transport [GO:0006886]	GO:0005634; GO:0006886; GO:0008536	GO:0008536~Ran GTPase binding	GO:0006886~intracellular protein transport	GO:0005634~nucleus
g6547.t1	393	tr|G9ME38|G9ME38_HYPVG	393	98.2	100	4.6e-225	Uncharacterized protein	TRIVIDRAFT_85903	Hypocrea virens (strain Gv29-8 / FGSC 10586) (Gliocladium virens) (Trichoderma virens)	NA	CoA-transferase activity [GO:0008410]	GO:0008410	GO:0008410~CoA-transferase activity	NA	NA
g6486.t1	358	tr|G9MDW7|G9MDW7_HYPVG	358	99.2	100	1.1e-209	Uncharacterized protein	TRIVIDRAFT_85859	Hypocrea virens (strain Gv29-8 / FGSC 10586) (Gliocladium virens) (Trichoderma virens)	NA	ribosome [GO:0005840]; structural constituent of ribosome [GO:0003735]; translation [GO:0006412]	GO:0003735; GO:0005840; GO:0006412	GO:0003735~structural constituent of ribosome	GO:0006412~translation	GO:0005840~ribosome
g10075.t1	358	tr|G9MDW7|G9MDW7_HYPVG	358	99.2	100	1.1e-209	Uncharacterized protein	TRIVIDRAFT_85859	Hypocrea virens (strain Gv29-8 / FGSC 10586) (Gliocladium virens) (Trichoderma virens)	NA	ribosome [GO:0005840]; structural constituent of ribosome [GO:0003735]; translation [GO:0006412]	GO:0003735; GO:0005840; GO:0006412	GO:0003735~structural constituent of ribosome	GO:0006412~translation	GO:0005840~ribosome
g10039.t1	668	tr|G9MDR5|G9MDR5_HYPVG	670	99.3	100	0	Uncharacterized protein	TRIVIDRAFT_85827	Hypocrea virens (strain Gv29-8 / FGSC 10586) (Gliocladium virens) (Trichoderma virens)	NA	ATP binding [GO:0005524]; helicase activity [GO:0004386]; nucleic acid binding [GO:0003676]	GO:0003676; GO:0004386; GO:0005524	GO:0003676~nucleic acid binding;GO:0004386~helicase activity;GO:0005524~ATP binding	NA	NA
g10030.t1	139	tr|G9MDQ6|G9MDQ6_HYPVG	139	100	100	5.5e-80	Uncharacterized protein	TRIVIDRAFT_85823	Hypocrea virens (strain Gv29-8 / FGSC 10586) (Gliocladium virens) (Trichoderma virens)	NA	integral component of membrane [GO:0016021]	GO:0016021	NA	NA	GO:0016021~integral component of membrane
g10021.t1	355	tr|G9MDP7|G9MDP7_HYPVG	355	100	100	8.7e-199	Eukaryotic translation initiation factor 3 subunit F (eIF3f)	TRIVIDRAFT_85815	Hypocrea virens (strain Gv29-8 / FGSC 10586) (Gliocladium virens) (Trichoderma virens)	NA	eukaryotic 43S preinitiation complex [GO:0016282]; eukaryotic 48S preinitiation complex [GO:0033290]; eukaryotic translation initiation factor 3 complex, eIF3e [GO:0071540]; eukaryotic translation initiation factor 3 complex, eIF3m [GO:0071541]; translation initiation factor activity [GO:0003743]; translation initiation factor binding [GO:0031369]; formation of cytoplasmic translation initiation …	GO:0001732; GO:0003743; GO:0016282; GO:0031369; GO:0033290; GO:0071540; GO:0071541	GO:0003743~translation initiation factor activity;GO:0031369~translation initiation factor binding	GO:0001732~formation of cytoplasmic translation initiation complex	GO:0016282~eukaryotic 43S preinitiation complex;GO:0033290~eukaryotic 48S preinitiation complex;GO:0071540~eukaryotic translation initiation factor 3 complex, eIF3e;GO:0071541~eukaryotic translation initiation factor 3 complex, eIF3m
g10018.t1	271	tr|G9MDP4|G9MDP4_HYPVG	271	99.6	100	6.5e-146	MICOS complex subunit MIC12 (Altered inheritance of mitochondria protein 5, mitochondrial) (Found in mitochondrial proteome protein 51)	TRIVIDRAFT_85808	Hypocrea virens (strain Gv29-8 / FGSC 10586) (Gliocladium virens) (Trichoderma virens)	NA	MICOS complex [GO:0061617]; mitochondrial crista junction [GO:0044284]; cristae formation [GO:0042407]	GO:0042407; GO:0044284; GO:0061617	NA	GO:0042407~cristae formation	GO:0044284~mitochondrial crista junction;GO:0061617~MICOS complex
g10017.t1	384	tr|G9MDP3|G9MDP3_HYPVG	384	100	100	4.1e-218	Delta-aminolevulinic acid dehydratase (EC 4.2.1.24)	TRIVIDRAFT_85803	Hypocrea virens (strain Gv29-8 / FGSC 10586) (Gliocladium virens) (Trichoderma virens)	NA	metal ion binding [GO:0046872]; porphobilinogen synthase activity [GO:0004655]; porphyrin-containing compound biosynthetic process [GO:0006779]	GO:0004655; GO:0006779; GO:0046872	GO:0004655~porphobilinogen synthase activity;GO:0046872~metal ion binding	GO:0006779~porphyrin-containing compound biosynthetic process	NA
g9984.t1	391	tr|G9MDK4|G9MDK4_HYPVG	391	98.7	100	5.1e-224	MRP-S28 domain-containing protein	TRIVIDRAFT_85793	Hypocrea virens (strain Gv29-8 / FGSC 10586) (Gliocladium virens) (Trichoderma virens)	NA	mitochondrion [GO:0005739]; structural constituent of ribosome [GO:0003735]; mitochondrial translation [GO:0032543]	GO:0003735; GO:0005739; GO:0032543	GO:0003735~structural constituent of ribosome	GO:0032543~mitochondrial translation	GO:0005739~mitochondrion
g9957.t1	600	tr|G9MFH1|G9MFH1_HYPVG	600	99.3	100	0	Replication protein A subunit	TRIVIDRAFT_85768	Hypocrea virens (strain Gv29-8 / FGSC 10586) (Gliocladium virens) (Trichoderma virens)	NA	DNA replication factor A complex [GO:0005662]; nuclear chromatin [GO:0000790]; nuclear chromosome, telomeric region [GO:0000784]; site of double-strand break [GO:0035861]; metal ion binding [GO:0046872]; single-stranded DNA binding [GO:0003697]; DNA recombination [GO:0006310]; DNA repair [GO:0006281]; DNA unwinding involved in DNA replication [GO:0006268]; mitotic DNA replication [GO:1902969]; ne…	GO:0000723; GO:0000784; GO:0000790; GO:0003697; GO:0005662; GO:0006268; GO:0006279; GO:0006281; GO:0006310; GO:0032212; GO:0035861; GO:0046872; GO:0106112; GO:1902969	GO:0003697~single-stranded DNA binding;GO:0046872~metal ion binding	GO:0000723~telomere maintenance;GO:0006268~DNA unwinding involved in DNA replication;GO:0006279~premeiotic DNA replication;GO:0006281~DNA repair;GO:0006310~DNA recombination;GO:0032212~positive regulation of telomere maintenance via telomerase;GO:1902969~mitotic DNA replication	GO:0000784~nuclear chromosome, telomeric region;GO:0000790~nuclear chromatin;GO:0005662~DNA replication factor A complex;GO:0035861~site of double-strand break
g9938.t1	417	tr|G9MFE8|G9MFE8_HYPVG	417	99.5	100	1.7e-233	Phosphoglycerate kinase (EC 2.7.2.3)	TRIVIDRAFT_85748	Hypocrea virens (strain Gv29-8 / FGSC 10586) (Gliocladium virens) (Trichoderma virens)	NA	ATP binding [GO:0005524]; phosphoglycerate kinase activity [GO:0004618]; glycolytic process [GO:0006096]	GO:0004618; GO:0005524; GO:0006096	GO:0004618~phosphoglycerate kinase activity;GO:0005524~ATP binding	GO:0006096~glycolytic process	NA
g9899.t1	669	tr|G9MFA5|G9MFA5_HYPVG	670	99.7	100	0	Uncharacterized protein	TRIVIDRAFT_85732	Hypocrea virens (strain Gv29-8 / FGSC 10586) (Gliocladium virens) (Trichoderma virens)	NA	glycerol-3-phosphate dehydrogenase complex [GO:0009331]; glycerol-3-phosphate dehydrogenase (quinone) activity [GO:0004368]; glycerol-3-phosphate metabolic process [GO:0006072]	GO:0004368; GO:0006072; GO:0009331	GO:0004368~glycerol-3-phosphate dehydrogenase activity	GO:0006072~glycerol-3-phosphate metabolic process	GO:0009331~glycerol-3-phosphate dehydrogenase complex
g9848.t1	462	tr|G9MF50|G9MF50_HYPVG	462	98.3	99.78	1.6e-269	Aminotran_5 domain-containing protein	TRIVIDRAFT_85695	Hypocrea virens (strain Gv29-8 / FGSC 10586) (Gliocladium virens) (Trichoderma virens)	NA	catalytic activity [GO:0003824]	GO:0003824	GO:0003824~catalytic activity	NA	NA
g9820.t1	321	tr|G9MF19|G9MF19_HYPVG	321	99.4	100	1.3e-188	Glyco_hydro_cc domain-containing protein	TRIVIDRAFT_85672	Hypocrea virens (strain Gv29-8 / FGSC 10586) (Gliocladium virens) (Trichoderma virens)	NA	NA	NA	NA	NA	NA
g9790.t1	797	tr|G9MEY9|G9MEY9_HYPVG	797	99.2	100	0	tRNA ligase (EC 6.5.1.3)	TRIVIDRAFT_85641	Hypocrea virens (strain Gv29-8 / FGSC 10586) (Gliocladium virens) (Trichoderma virens)	NA	ATP binding [GO:0005524]; GTP-dependent polyribonucleotide 5'-hydroxyl-kinase activity [GO:0051730]; phosphoric diester hydrolase activity [GO:0008081]; RNA ligase (ATP) activity [GO:0003972]; tRNA splicing, via endonucleolytic cleavage and ligation [GO:0006388]	GO:0003972; GO:0005524; GO:0006388; GO:0008081; GO:0051730	GO:0003972~RNA ligase (ATP) activity;GO:0005524~ATP binding;GO:0008081~phosphoric diester hydrolase activity;GO:0051730~GTP-dependent polyribonucleotide 5'-hydroxyl-kinase activity	GO:0006388~tRNA splicing, via endonucleolytic cleavage and ligation	NA
g9780.t1	100	tr|G9MEX9|G9MEX9_HYPVG	100	97	100	2.3e-48	Uncharacterized protein	TRIVIDRAFT_85635	Hypocrea virens (strain Gv29-8 / FGSC 10586) (Gliocladium virens) (Trichoderma virens)	NA	NA	NA	NA	NA	NA
g9751.t1	450	tr|G9MEV1|G9MEV1_HYPVG	452	97.6	100	4.4e-256	Uncharacterized protein	TRIVIDRAFT_85618	Hypocrea virens (strain Gv29-8 / FGSC 10586) (Gliocladium virens) (Trichoderma virens)	NA	hydrolase activity [GO:0016787]	GO:0016787	GO:0016787~hydrolase activity	NA	NA
g9746.t1	1961	tr|G9MEU3|G9MEU3_HYPVG	1962	99.3	100	0	Uncharacterized protein	TRIVIDRAFT_85612	Hypocrea virens (strain Gv29-8 / FGSC 10586) (Gliocladium virens) (Trichoderma virens)	NA	lysine-acetylated histone binding [GO:0070577]; peptidase activator activity [GO:0016504]; proteasome binding [GO:0070628]	GO:0016504; GO:0070577; GO:0070628	GO:0016504~peptidase activator activity;GO:0070577~lysine-acetylated histone binding;GO:0070628~proteasome binding	NA	NA
g9735.t1	1081	tr|G9MET2|G9MET2_HYPVG	1083	98	100	0	RING-type domain-containing protein	TRIVIDRAFT_85604	Hypocrea virens (strain Gv29-8 / FGSC 10586) (Gliocladium virens) (Trichoderma virens)	NA	NA	NA	NA	NA	NA
g9726.t1	638	tr|G9MES4|G9MES4_HYPVG	638	98.1	100	0	Extracellular metalloproteinase (EC 3.4.24.-) (Fungalysin)	TRIVIDRAFT_85599	Hypocrea virens (strain Gv29-8 / FGSC 10586) (Gliocladium virens) (Trichoderma virens)	NA	extracellular space [GO:0005615]; metalloendopeptidase activity [GO:0004222]; zinc ion binding [GO:0008270]	GO:0004222; GO:0005615; GO:0008270	GO:0004222~metalloendopeptidase activity;GO:0008270~zinc ion binding	NA	GO:0005615~extracellular space
g9700.t1	1509	tr|G9MEP3|G9MEP3_HYPVG	1439	99.8	95.36	0	Uncharacterized protein	TRIVIDRAFT_85589	Hypocrea virens (strain Gv29-8 / FGSC 10586) (Gliocladium virens) (Trichoderma virens)	NA	integral component of membrane [GO:0016021]; plasma membrane [GO:0005886]; ATP binding [GO:0005524]; ATPase activity [GO:0016887]; ATPase-coupled transmembrane transporter activity [GO:0042626]	GO:0005524; GO:0005886; GO:0016021; GO:0016887; GO:0042626	GO:0005524~ATP binding;GO:0016887~ATPase activity;GO:0042626~ATPase activity, coupled to transmembrane movement of substances	NA	GO:0005886~plasma membrane;GO:0016021~integral component of membrane
g9679.t1	543	tr|G9MDH8|G9MDH8_HYPVG	543	99.8	100	0	GMC_OxRdtase_N domain-containing protein	TRIVIDRAFT_85586	Hypocrea virens (strain Gv29-8 / FGSC 10586) (Gliocladium virens) (Trichoderma virens)	NA	flavin adenine dinucleotide binding [GO:0050660]; oxidoreductase activity, acting on CH-OH group of donors [GO:0016614]	GO:0016614; GO:0050660	GO:0016614~oxidoreductase activity, acting on CH-OH group of donors;GO:0050660~flavin adenine dinucleotide binding	NA	NA
g9664.t1	183	tr|G9MDG2|G9MDG2_HYPVG	163	88.5	100	4.8e-84	Uncharacterized protein	TRIVIDRAFT_85567	Hypocrea virens (strain Gv29-8 / FGSC 10586) (Gliocladium virens) (Trichoderma virens)	NA	Ragulator complex [GO:0071986]; cellular response to amino acid stimulus [GO:0071230]; cholesterol homeostasis [GO:0042632]; endosomal transport [GO:0016197]; lysosome organization [GO:0007040]; positive regulation of MAPK cascade [GO:0043410]; positive regulation of TOR signaling [GO:0032008]; regulation of receptor recycling [GO:0001919]	GO:0001919; GO:0007040; GO:0016197; GO:0032008; GO:0042632; GO:0043410; GO:0071230; GO:0071986	NA	GO:0001919~regulation of receptor recycling;GO:0007040~lysosome organization;GO:0016197~endosomal transport;GO:0032008~positive regulation of TOR signaling;GO:0042632~cholesterol homeostasis;GO:0043410~positive regulation of MAPK cascade;GO:0071230~cellular response to amino acid stimulus	GO:0071986~Ragulator complex
g4654.t1	400	tr|G9MFN2|G9MFN2_HYPVG	411	96.4	100	1.2e-233	Glycoside hydrolase family 18 protein	TRIVIDRAFT_85551	Hypocrea virens (strain Gv29-8 / FGSC 10586) (Gliocladium virens) (Trichoderma virens)	NA	extracellular region [GO:0005576]; cellulose binding [GO:0030248]; hydrolase activity [GO:0016787]; carbohydrate metabolic process [GO:0005975]	GO:0005576; GO:0005975; GO:0016787; GO:0030248	GO:0016787~hydrolase activity;GO:0030248~cellulose binding	GO:0005975~carbohydrate metabolic process	GO:0005576~extracellular region
g10224.t1	584	tr|G9MK26|G9MK26_HYPVG	584	99.3	100	0	AA_TRNA_LIGASE_II domain-containing protein	TRIVIDRAFT_85534	Hypocrea virens (strain Gv29-8 / FGSC 10586) (Gliocladium virens) (Trichoderma virens)	NA	cytoplasm [GO:0005737]; nucleus [GO:0005634]; aspartate-tRNA ligase activity [GO:0004815]; ATP binding [GO:0005524]; RNA binding [GO:0003723]; aspartyl-tRNA aminoacylation [GO:0006422]	GO:0003723; GO:0004815; GO:0005524; GO:0005634; GO:0005737; GO:0006422	GO:0003723~RNA binding;GO:0004815~aspartate-tRNA ligase activity;GO:0005524~ATP binding	GO:0006422~aspartyl-tRNA aminoacylation	GO:0005634~nucleus;GO:0005737~cytoplasm
g10223.t1	447	tr|G9MK25|G9MK25_HYPVG	447	99.3	100	1e-252	Mannose-6-phosphate isomerase (EC 5.3.1.8)	TRIVIDRAFT_85530	Hypocrea virens (strain Gv29-8 / FGSC 10586) (Gliocladium virens) (Trichoderma virens)	Nucleotide-sugar biosynthesis; GDP-alpha-D-mannose biosynthesis; alpha-D-mannose 1-phosphate from D-fructose 6-phosphate: step 1/2.	mannose-6-phosphate isomerase activity [GO:0004476]; zinc ion binding [GO:0008270]; carbohydrate metabolic process [GO:0005975]; cell wall mannoprotein biosynthetic process [GO:0000032]; GDP-mannose biosynthetic process [GO:0009298]; protein glycosylation [GO:0006486]	GO:0000032; GO:0004476; GO:0005975; GO:0006486; GO:0008270; GO:0009298	GO:0004476~mannose-6-phosphate isomerase activity;GO:0008270~zinc ion binding	GO:0000032~cell wall mannoprotein biosynthetic process;GO:0005975~carbohydrate metabolic process;GO:0006486~protein glycosylation;GO:0009298~GDP-mannose biosynthetic process	NA
g10115.t1	704	tr|G9MJR2|G9MJR2_HYPVG	704	99.3	100	0	Mur_ligase_M domain-containing protein	TRIVIDRAFT_85472	Hypocrea virens (strain Gv29-8 / FGSC 10586) (Gliocladium virens) (Trichoderma virens)	NA	ATP binding [GO:0005524]; tetrahydrofolylpolyglutamate synthase activity [GO:0004326]	GO:0004326; GO:0005524	GO:0004326~tetrahydrofolylpolyglutamate synthase activity;GO:0005524~ATP binding	NA	NA
g8745.t1	440	tr|G9MJK7|G9MJK7_HYPVG	440	99.8	100	2.4e-254	Methionine aminopeptidase 2 (MAP 2) (MetAP 2) (EC 3.4.11.18) (Peptidase M)	TRIVIDRAFT_85438	Hypocrea virens (strain Gv29-8 / FGSC 10586) (Gliocladium virens) (Trichoderma virens)	NA	cytoplasm [GO:0005737]; metal ion binding [GO:0046872]; metalloaminopeptidase activity [GO:0070006]; protein initiator methionine removal [GO:0070084]	GO:0005737; GO:0046872; GO:0070006; GO:0070084	GO:0046872~metal ion binding;GO:0070006~metalloaminopeptidase activity	GO:0070084~protein initiator methionine removal	GO:0005737~cytoplasm
g8756.t1	571	tr|G9MJJ6|G9MJJ6_HYPVG	571	99.8	100	0	AA_permease domain-containing protein	TRIVIDRAFT_85436	Hypocrea virens (strain Gv29-8 / FGSC 10586) (Gliocladium virens) (Trichoderma virens)	NA	integral component of membrane [GO:0016021]; transmembrane transporter activity [GO:0022857]; amino acid transport [GO:0006865]	GO:0006865; GO:0016021; GO:0022857	GO:0022857~transmembrane transporter activity	GO:0006865~amino acid transport	GO:0016021~integral component of membrane
g8760.t1	275	tr|G9MJJ2|G9MJJ2_HYPVG	265	96	100	9e-143	Uncharacterized protein	TRIVIDRAFT_85432	Hypocrea virens (strain Gv29-8 / FGSC 10586) (Gliocladium virens) (Trichoderma virens)	NA	oxidoreductase activity [GO:0016491]	GO:0016491	GO:0016491~oxidoreductase activity	NA	NA
g8794.t1	514	tr|G9MJF8|G9MJF8_HYPVG	514	100	100	2.2e-304	Cytochrome b5 heme-binding domain-containing protein	TRIVIDRAFT_85373	Hypocrea virens (strain Gv29-8 / FGSC 10586) (Gliocladium virens) (Trichoderma virens)	NA	acyl-CoA dehydrogenase activity [GO:0003995]; flavin adenine dinucleotide binding [GO:0050660]; heme binding [GO:0020037]; metal ion binding [GO:0046872]	GO:0003995; GO:0020037; GO:0046872; GO:0050660	GO:0003995~acyl-CoA dehydrogenase activity;GO:0020037~heme binding;GO:0046872~metal ion binding;GO:0050660~flavin adenine dinucleotide binding	NA	NA
g8800.t1	357	tr|G9MJF0|G9MJF0_HYPVG	357	99.7	100	8.5e-210	WD_REPEATS_REGION domain-containing protein	TRIVIDRAFT_85369	Hypocrea virens (strain Gv29-8 / FGSC 10586) (Gliocladium virens) (Trichoderma virens)	NA	cytosol [GO:0005829]; nuclear periphery [GO:0034399]; nuclear pore [GO:0005643]; poly(A)+ mRNA export from nucleus [GO:0016973]	GO:0005643; GO:0005829; GO:0016973; GO:0034399	NA	GO:0016973~poly(A)+ mRNA export from nucleus	GO:0005643~nuclear pore;GO:0005829~cytosol;GO:0034399~nuclear periphery
g8895.t1	676	tr|G9MJ48|G9MJ48_HYPVG	667	96.5	100	0	Uncharacterized protein	TRIVIDRAFT_85301	Hypocrea virens (strain Gv29-8 / FGSC 10586) (Gliocladium virens) (Trichoderma virens)	NA	GTPase activator activity [GO:0005096]; metal ion binding [GO:0046872]	GO:0005096; GO:0046872	GO:0005096~GTPase activator activity;GO:0046872~metal ion binding	NA	NA
g8896.t1	942	tr|G9MJ47|G9MJ47_HYPVG	966	99.2	98.51	0	PH domain-containing protein	TRIVIDRAFT_85298	Hypocrea virens (strain Gv29-8 / FGSC 10586) (Gliocladium virens) (Trichoderma virens)	NA	NA	NA	NA	NA	NA
g8897.t1	457	tr|G9MJ46|G9MJ46_HYPVG	457	99.3	100	1.1e-265	1,3-beta-glucanosyltransferase (EC 2.4.1.-)	TRIVIDRAFT_85296	Hypocrea virens (strain Gv29-8 / FGSC 10586) (Gliocladium virens) (Trichoderma virens)	NA	anchored component of membrane [GO:0031225]; fungal-type cell wall [GO:0009277]; plasma membrane [GO:0005886]; 1,3-beta-glucanosyltransferase activity [GO:0042124]; hydrolase activity [GO:0016787]	GO:0005886; GO:0009277; GO:0016787; GO:0031225; GO:0042124	GO:0016787~hydrolase activity;GO:0042124~1,3-beta-glucanosyltransferase activity	NA	GO:0005886~plasma membrane;GO:0009277~fungal-type cell wall;GO:0031225~anchored component of membrane
g8905.t1	482	tr|G9MJ37|G9MJ37_HYPVG	482	100	100	4e-271	Uncharacterized protein	TRIVIDRAFT_85287	Hypocrea virens (strain Gv29-8 / FGSC 10586) (Gliocladium virens) (Trichoderma virens)	NA	cellular bud tip [GO:0005934]; cytoplasmic stress granule [GO:0010494]; nuclear pore cytoplasmic filaments [GO:0044614]; polysome [GO:0005844]; ATP binding [GO:0005524]; inositol hexakisphosphate binding [GO:0000822]; nucleic acid binding [GO:0003676]; RNA helicase activity [GO:0003724]; RNA-dependent ATPase activity [GO:0008186]; poly(A)+ mRNA export from nucleus [GO:0016973]; translational term…	GO:0000822; GO:0003676; GO:0003724; GO:0005524; GO:0005844; GO:0005934; GO:0006409; GO:0006415; GO:0008186; GO:0010494; GO:0016973; GO:0044614	GO:0000822~inositol hexakisphosphate binding;GO:0003676~nucleic acid binding;GO:0003724~RNA helicase activity;GO:0005524~ATP binding;GO:0008186~RNA-dependent ATPase activity	GO:0006409~tRNA export from nucleus;GO:0006415~translational termination;GO:0016973~poly(A)+ mRNA export from nucleus	GO:0005844~polysome;GO:0005934~cellular bud tip;GO:0010494~cytoplasmic stress granule;GO:0044614~nuclear pore cytoplasmic filaments
g8923.t1	337	tr|G9MJ15|G9MJ15_HYPVG	314	90.8	100	1.9e-174	Uncharacterized protein	TRIVIDRAFT_85265	Hypocrea virens (strain Gv29-8 / FGSC 10586) (Gliocladium virens) (Trichoderma virens)	NA	NA	NA	NA	NA	NA
g8926.t1	289	tr|G9MJ12|G9MJ12_HYPVG	280	96.2	100	5.3e-162	Uncharacterized protein	TRIVIDRAFT_85262	Hypocrea virens (strain Gv29-8 / FGSC 10586) (Gliocladium virens) (Trichoderma virens)	NA	S-adenosylmethionine-dependent methyltransferase activity [GO:0008757]	GO:0008757	GO:0008757~S-adenosylmethionine-dependent methyltransferase activity	NA	NA
g8936.t1	462	tr|G9MJ00|G9MJ00_HYPVG	463	99.1	100	7.2e-262	PX domain-containing protein	TRIVIDRAFT_85240	Hypocrea virens (strain Gv29-8 / FGSC 10586) (Gliocladium virens) (Trichoderma virens)	NA	cytosol [GO:0005829]; early endosome [GO:0005769]; extrinsic component of membrane [GO:0019898]; phagophore assembly site [GO:0000407]; phosphatidylinositol-3-phosphate binding [GO:0032266]; autophagy of mitochondrion [GO:0000422]; early endosome to Golgi transport [GO:0034498]; piecemeal microautophagy of the nucleus [GO:0034727]; protein localization to endosome [GO:0036010]; protein targeting …	GO:0000407; GO:0000422; GO:0005769; GO:0005829; GO:0006623; GO:0019898; GO:0032266; GO:0034498; GO:0034727; GO:0036010	GO:0032266~phosphatidylinositol-3-phosphate binding	GO:0000422~mitochondrion degradation;GO:0006623~protein targeting to vacuole;GO:0034498~early endosome to Golgi transport;GO:0034727~piecemeal microautophagy of nucleus;GO:0036010~protein localization to endosome	GO:0000407~pre-autophagosomal structure;GO:0005769~early endosome;GO:0005829~cytosol;GO:0019898~extrinsic component of membrane
g8978.t1	618	tr|G9MIV3|G9MIV3_HYPVG	618	100	100	0	Cytochrome b5 heme-binding domain-containing protein	TRIVIDRAFT_85211	Hypocrea virens (strain Gv29-8 / FGSC 10586) (Gliocladium virens) (Trichoderma virens)	NA	succinate dehydrogenase activity [GO:0000104]	GO:0000104	GO:0000104~succinate dehydrogenase activity	NA	NA
g6693.t1	222	tr|G9MEK8|G9MEK8_HYPVG	215	97.2	96.85	3.8e-115	Uncharacterized protein (Fragment)	TRIVIDRAFT_8518	Hypocrea virens (strain Gv29-8 / FGSC 10586) (Gliocladium virens) (Trichoderma virens)	NA	NA	NA	NA	NA	NA
g9022.t1	499	tr|G9MIQ6|G9MIQ6_HYPVG	499	99.2	100	6.6e-285	J domain-containing protein	TRIVIDRAFT_85153	Hypocrea virens (strain Gv29-8 / FGSC 10586) (Gliocladium virens) (Trichoderma virens)	NA	NA	NA	NA	NA	NA
g9066.t1	765	tr|G9MIK9|G9MIK9_HYPVG	765	100	100	0	BTB domain-containing protein	TRIVIDRAFT_85112	Hypocrea virens (strain Gv29-8 / FGSC 10586) (Gliocladium virens) (Trichoderma virens)	NA	NA	NA	NA	NA	NA
g9070.t1	196	tr|G9MIK3|G9MIK3_HYPVG	196	99.5	100	3.8e-103	Uncharacterized protein	TRIVIDRAFT_85103	Hypocrea virens (strain Gv29-8 / FGSC 10586) (Gliocladium virens) (Trichoderma virens)	NA	mitochondrial proton-transporting ATP synthase complex, coupling factor F(o) [GO:0000276]; proton transmembrane transporter activity [GO:0015078]; ATP synthesis coupled proton transport [GO:0015986]	GO:0000276; GO:0015078; GO:0015986	GO:0015078~hydrogen ion transmembrane transporter activity	GO:0015986~ATP synthesis coupled proton transport	GO:0000276~mitochondrial proton-transporting ATP synthase complex, coupling factor F(o)
g9076.t1	292	tr|G9MIJ4|G9MIJ4_HYPVG	788	96.9	97.95	5.2e-149	Uncharacterized protein	TRIVIDRAFT_85098	Hypocrea virens (strain Gv29-8 / FGSC 10586) (Gliocladium virens) (Trichoderma virens)	NA	succinate-semialdehyde dehydrogenase [NAD(P)+] activity [GO:0009013]; gamma-aminobutyric acid catabolic process [GO:0009450]	GO:0009013; GO:0009450	GO:0009013~succinate-semialdehyde dehydrogenase [NAD(P)+] activity	GO:0009450~gamma-aminobutyric acid catabolic process	NA
g9084.t1	536	tr|G9MII5|G9MII5_HYPVG	536	99.8	100	2.3e-304	Inosine-5'-monophosphate dehydrogenase (IMP dehydrogenase) (IMPD) (IMPDH) (EC 1.1.1.205)	TRIVIDRAFT_85092	Hypocrea virens (strain Gv29-8 / FGSC 10586) (Gliocladium virens) (Trichoderma virens)	Purine metabolism; XMP biosynthesis via de novo pathway; XMP from IMP: step 1/1.	cytoplasm [GO:0005737]; IMP dehydrogenase activity [GO:0003938]; metal ion binding [GO:0046872]; nucleotide binding [GO:0000166]; GMP biosynthetic process [GO:0006177]	GO:0000166; GO:0003938; GO:0005737; GO:0006177; GO:0046872	GO:0000166~nucleotide binding;GO:0003938~IMP dehydrogenase activity;GO:0046872~metal ion binding	GO:0006177~GMP biosynthetic process	GO:0005737~cytoplasm
g9089.t1	467	tr|G9MII1|G9MII1_HYPVG	467	99.8	100	7.5e-275	Uncharacterized protein	TRIVIDRAFT_85089	Hypocrea virens (strain Gv29-8 / FGSC 10586) (Gliocladium virens) (Trichoderma virens)	NA	NA	NA	NA	NA	NA
g9127.t1	213	tr|G9MID8|G9MID8_HYPVG	213	100	100	4.4e-113	Uncharacterized protein	TRIVIDRAFT_85052	Hypocrea virens (strain Gv29-8 / FGSC 10586) (Gliocladium virens) (Trichoderma virens)	NA	endoplasmic reticulum [GO:0005783]; integral component of membrane [GO:0016021]; intracellular protein transport [GO:0006886]	GO:0005783; GO:0006886; GO:0016021	NA	GO:0006886~intracellular protein transport	GO:0005783~endoplasmic reticulum;GO:0016021~integral component of membrane
g9148.t1	1736	tr|G9MIB4|G9MIB4_HYPVG	1757	99.3	100	0	DNA-directed RNA polymerase subunit (EC 2.7.7.6)	TRIVIDRAFT_85034	Hypocrea virens (strain Gv29-8 / FGSC 10586) (Gliocladium virens) (Trichoderma virens)	NA	RNA polymerase II, core complex [GO:0005665]; DNA binding [GO:0003677]; DNA-directed 5'-3' RNA polymerase activity [GO:0003899]; transcription by RNA polymerase II [GO:0006366]	GO:0003677; GO:0003899; GO:0005665; GO:0006366	GO:0003677~DNA binding;GO:0003899~DNA-directed RNA polymerase activity	GO:0006366~transcription from RNA polymerase II promoter	GO:0005665~DNA-directed RNA polymerase II, core complex
g9153.t1	614	tr|G9MIA9|G9MIA9_HYPVG	614	100	100	0	Uncharacterized protein	TRIVIDRAFT_85027	Hypocrea virens (strain Gv29-8 / FGSC 10586) (Gliocladium virens) (Trichoderma virens)	NA	cytoplasmic stress granule [GO:0010494]; polysome [GO:0005844]; ATP binding [GO:0005524]; ATPase activity [GO:0016887]; unfolded protein binding [GO:0051082]; 'de novo' cotranslational protein folding [GO:0051083]; cellular response to glucose starvation [GO:0042149]; cytoplasmic translation [GO:0002181]; regulation of translational fidelity [GO:0006450]; ribosomal subunit export from nucleus [GO…	GO:0000054; GO:0002181; GO:0005524; GO:0005844; GO:0006364; GO:0006450; GO:0006452; GO:0010494; GO:0016887; GO:0042149; GO:0051082; GO:0051083	GO:0005524~ATP binding;GO:0016887~ATPase activity;GO:0051082~unfolded protein binding	GO:0000054~ribosomal subunit export from nucleus;GO:0002181~cytoplasmic translation;GO:0006364~rRNA processing;GO:0006450~regulation of translational fidelity;GO:0006452~translational frameshifting;GO:0042149~cellular response to glucose starvation;GO:0051083~'de novo' cotranslational protein folding	GO:0005844~polysome;GO:0010494~cytoplasmic stress granule
g9162.t1	327	tr|G9MIA0|G9MIA0_HYPVG	327	99.7	100	4.6e-186	NADH-cytochrome b5 reductase (EC 1.6.2.2)	TRIVIDRAFT_85020	Hypocrea virens (strain Gv29-8 / FGSC 10586) (Gliocladium virens) (Trichoderma virens)	NA	integral component of mitochondrial outer membrane [GO:0031307]; mitochondrial intermembrane space [GO:0005758]; cytochrome-b5 reductase activity, acting on NAD(P)H [GO:0004128]; cellular response to oxidative stress [GO:0034599]; ergosterol biosynthetic process [GO:0006696]	GO:0004128; GO:0005758; GO:0006696; GO:0031307; GO:0034599	GO:0004128~cytochrome-b5 reductase activity, acting on NAD(P)H	GO:0006696~ergosterol biosynthetic process;GO:0034599~cellular response to oxidative stress	GO:0005758~mitochondrial intermembrane space;GO:0031307~integral component of mitochondrial outer membrane
g9183.t1	645	tr|G9MI77|G9MI77_HYPVG	648	99.2	100	0	MICOS complex subunit MIC60 (Mitofilin)	TRIVIDRAFT_85005	Hypocrea virens (strain Gv29-8 / FGSC 10586) (Gliocladium virens) (Trichoderma virens)	NA	integral component of membrane [GO:0016021]; mitochondrial inner membrane [GO:0005743]	GO:0005743; GO:0016021	NA	NA	GO:0005743~mitochondrial inner membrane;GO:0016021~integral component of membrane
g9190.t1	949	tr|G9MI70|G9MI70_HYPVG	949	99.1	100	0	Uncharacterized protein	TRIVIDRAFT_84998	Hypocrea virens (strain Gv29-8 / FGSC 10586) (Gliocladium virens) (Trichoderma virens)	NA	aminoacyl-tRNA editing activity [GO:0002161]; ATP binding [GO:0005524]; isoleucine-tRNA ligase activity [GO:0004822]; tRNA binding [GO:0000049]; isoleucyl-tRNA aminoacylation [GO:0006428]	GO:0000049; GO:0002161; GO:0004822; GO:0005524; GO:0006428	GO:0000049~tRNA binding;GO:0002161~aminoacyl-tRNA editing activity;GO:0004822~isoleucine-tRNA ligase activity;GO:0005524~ATP binding	GO:0006428~isoleucyl-tRNA aminoacylation	NA
g9193.t1	421	tr|G9MI65|G9MI65_HYPVG	421	99.5	100	5.6e-237	Uncharacterized protein	TRIVIDRAFT_84995	Hypocrea virens (strain Gv29-8 / FGSC 10586) (Gliocladium virens) (Trichoderma virens)	NA	GPI-anchor transamidase complex [GO:0042765]; attachment of GPI anchor to protein [GO:0016255]	GO:0016255; GO:0042765	NA	GO:0016255~attachment of GPI anchor to protein	GO:0042765~GPI-anchor transamidase complex
g9198.t1	744	tr|G9MI60|G9MI60_HYPVG	621	99.7	83.47	0	Uncharacterized protein	TRIVIDRAFT_84992	Hypocrea virens (strain Gv29-8 / FGSC 10586) (Gliocladium virens) (Trichoderma virens)	NA	integral component of membrane [GO:0016021]	GO:0016021	NA	NA	GO:0016021~integral component of membrane
g9205.t1	213	tr|G9MI51|G9MI51_HYPVG	213	99.5	100	9.8e-113	Pribosyltran domain-containing protein	TRIVIDRAFT_84984	Hypocrea virens (strain Gv29-8 / FGSC 10586) (Gliocladium virens) (Trichoderma virens)	NA	cytoplasm [GO:0005737]; adenine phosphoribosyltransferase activity [GO:0003999]; adenine salvage [GO:0006168]; nucleoside metabolic process [GO:0009116]	GO:0003999; GO:0005737; GO:0006168; GO:0009116	GO:0003999~adenine phosphoribosyltransferase activity	GO:0006168~adenine salvage;GO:0009116~nucleoside metabolic process	GO:0005737~cytoplasm
g9223.t1	495	tr|G9MI29|G9MI29_HYPVG	495	99.2	100	1e-274	GPI-anchored wall transfer protein (EC 2.3.-.-)	TRIVIDRAFT_84967	Hypocrea virens (strain Gv29-8 / FGSC 10586) (Gliocladium virens) (Trichoderma virens)	Glycolipid biosynthesis; glycosylphosphatidylinositol-anchor biosynthesis.	endoplasmic reticulum membrane [GO:0005789]; integral component of membrane [GO:0016021]; transferase activity, transferring acyl groups [GO:0016746]; GPI anchor biosynthetic process [GO:0006506]	GO:0005789; GO:0006506; GO:0016021; GO:0016746	GO:0016746~transferase activity, transferring acyl groups	GO:0006506~GPI anchor biosynthetic process	GO:0005789~endoplasmic reticulum membrane;GO:0016021~integral component of membrane
g9235.t1	658	tr|G9MKG2|G9MKG2_HYPVG	640	97.1	100	0	Uncharacterized protein	TRIVIDRAFT_84954	Hypocrea virens (strain Gv29-8 / FGSC 10586) (Gliocladium virens) (Trichoderma virens)	NA	NA	NA	NA	NA	NA
g9260.t1	442	tr|G9MKD8|G9MKD8_HYPVG	442	98.4	100	5.7e-256	Peptidase_M14 domain-containing protein	TRIVIDRAFT_84937	Hypocrea virens (strain Gv29-8 / FGSC 10586) (Gliocladium virens) (Trichoderma virens)	NA	metallocarboxypeptidase activity [GO:0004181]; zinc ion binding [GO:0008270]	GO:0004181; GO:0008270	GO:0004181~metallocarboxypeptidase activity;GO:0008270~zinc ion binding	NA	NA
g9291.t1	416	tr|G9MK93|G9MK93_HYPVG	395	99.5	94.95	2.1e-215	Vacuolar calcium ion transporter	TRIVIDRAFT_84930	Hypocrea virens (strain Gv29-8 / FGSC 10586) (Gliocladium virens) (Trichoderma virens)	NA	integral component of membrane [GO:0016021]; vacuolar membrane [GO:0005774]; calcium:proton antiporter activity [GO:0015369]	GO:0005774; GO:0015369; GO:0016021	GO:0015369~calcium:proton antiporter activity	NA	GO:0005774~vacuolar membrane;GO:0016021~integral component of membrane
g3038.t1	1035	tr|G9MLK5|G9MLK5_HYPVG	1035	99.9	100	0	Transket_pyr domain-containing protein	TRIVIDRAFT_84921	Hypocrea virens (strain Gv29-8 / FGSC 10586) (Gliocladium virens) (Trichoderma virens)	NA	oxoglutarate dehydrogenase (succinyl-transferring) activity [GO:0004591]; thiamine pyrophosphate binding [GO:0030976]; tricarboxylic acid cycle [GO:0006099]	GO:0004591; GO:0006099; GO:0030976	GO:0004591~oxoglutarate dehydrogenase (succinyl-transferring) activity;GO:0030976~thiamine pyrophosphate binding	GO:0006099~tricarboxylic acid cycle	NA
g3057.t1	435	tr|G9MLD6|G9MLD6_HYPVG	435	99.8	100	3.4e-261	MR_MLE domain-containing protein	TRIVIDRAFT_84896	Hypocrea virens (strain Gv29-8 / FGSC 10586) (Gliocladium virens) (Trichoderma virens)	NA	L-rhamnonate dehydratase activity [GO:0050032]	GO:0050032	GO:0050032~L-rhamnonate dehydratase activity	NA	NA
g3063.t1	283	tr|G9MLD0|G9MLD0_HYPVG	283	100	100	5.2e-154	VWFA domain-containing protein	TRIVIDRAFT_84891	Hypocrea virens (strain Gv29-8 / FGSC 10586) (Gliocladium virens) (Trichoderma virens)	NA	proteasome regulatory particle, base subcomplex [GO:0008540]; ubiquitin-dependent protein catabolic process [GO:0006511]	GO:0006511; GO:0008540	NA	GO:0006511~ubiquitin-dependent protein catabolic process	GO:0008540~proteasome regulatory particle, base subcomplex
g3172.t1	310	tr|G9ML00|G9ML00_HYPVG	310	100	100	5.2e-171	S1 motif domain-containing protein	TRIVIDRAFT_84788	Hypocrea virens (strain Gv29-8 / FGSC 10586) (Gliocladium virens) (Trichoderma virens)	NA	cytoplasmic stress granule [GO:0010494]; eukaryotic 48S preinitiation complex [GO:0033290]; eukaryotic translation initiation factor 2 complex [GO:0005850]; multi-eIF complex [GO:0043614]; translation initiation factor activity [GO:0003743]; formation of translation preinitiation complex [GO:0001731]	GO:0001731; GO:0003743; GO:0005850; GO:0010494; GO:0033290; GO:0043614	GO:0003743~translation initiation factor activity	GO:0001731~formation of translation preinitiation complex	GO:0005850~eukaryotic translation initiation factor 2 complex;GO:0010494~cytoplasmic stress granule;GO:0033290~eukaryotic 48S preinitiation complex;GO:0043614~multi-eIF complex
g3188.t1	363	tr|G9MKY1|G9MKY1_HYPVG	363	99.4	100	6e-203	Uncharacterized protein	TRIVIDRAFT_84778	Hypocrea virens (strain Gv29-8 / FGSC 10586) (Gliocladium virens) (Trichoderma virens)	NA	NA	NA	NA	NA	NA
g3234.t1	306	tr|G9MKT0|G9MKT0_HYPVG	306	100	100	1.7e-174	Uncharacterized protein	TRIVIDRAFT_84749	Hypocrea virens (strain Gv29-8 / FGSC 10586) (Gliocladium virens) (Trichoderma virens)	NA	integral component of membrane [GO:0016021]	GO:0016021	NA	NA	GO:0016021~integral component of membrane
g3248.t1	229	tr|G9MKR6|G9MKR6_HYPVG	229	99.6	100	1.1e-133	Uncharacterized protein	TRIVIDRAFT_84735	Hypocrea virens (strain Gv29-8 / FGSC 10586) (Gliocladium virens) (Trichoderma virens)	NA	NA	NA	NA	NA	NA
g3300.t1	393	tr|G9MKK2|G9MKK2_HYPVG	373	93.3	94.66	2.1e-193	Phospho-2-dehydro-3-deoxyheptonate aldolase (EC 2.5.1.54)	TRIVIDRAFT_84699	Hypocrea virens (strain Gv29-8 / FGSC 10586) (Gliocladium virens) (Trichoderma virens)	NA	3-deoxy-7-phosphoheptulonate synthase activity [GO:0003849]; aromatic amino acid family biosynthetic process [GO:0009073]	GO:0003849; GO:0009073	GO:0003849~3-deoxy-7-phosphoheptulonate synthase activity	GO:0009073~aromatic amino acid family biosynthetic process	NA
g3374.t1	592	tr|G9MMV0|G9MMV0_HYPVG	620	95.2	100	0	PX domain-containing protein	TRIVIDRAFT_84633	Hypocrea virens (strain Gv29-8 / FGSC 10586) (Gliocladium virens) (Trichoderma virens)	NA	phosphatidylinositol binding [GO:0035091]	GO:0035091	GO:0035091~phosphatidylinositol binding	NA	NA
g3395.t1	678	tr|G9MMS7|G9MMS7_HYPVG	666	98.5	98.23	0	F-box domain-containing protein	TRIVIDRAFT_84617	Hypocrea virens (strain Gv29-8 / FGSC 10586) (Gliocladium virens) (Trichoderma virens)	NA	NA	NA	NA	NA	NA
g3401.t1	565	tr|G9MMS1|G9MMS1_HYPVG	565	95.2	100	0	Carboxylic ester hydrolase (EC 3.1.1.-)	TRIVIDRAFT_84609	Hypocrea virens (strain Gv29-8 / FGSC 10586) (Gliocladium virens) (Trichoderma virens)	NA	hydrolase activity [GO:0016787]	GO:0016787	GO:0016787~hydrolase activity	NA	NA
g3439.t1	379	tr|G9MMN3|G9MMN3_HYPVG	361	99.1	89.71	2.7e-190	Uncharacterized protein	TRIVIDRAFT_84601	Hypocrea virens (strain Gv29-8 / FGSC 10586) (Gliocladium virens) (Trichoderma virens)	NA	nucleus [GO:0005634]; damaged DNA binding [GO:0003684]; ubiquitin binding [GO:0043130]; negative regulation of protein catabolic process [GO:0042177]; nucleotide-excision repair [GO:0006289]; proteasome-mediated ubiquitin-dependent protein catabolic process [GO:0043161]	GO:0003684; GO:0005634; GO:0006289; GO:0042177; GO:0043130; GO:0043161	GO:0003684~damaged DNA binding;GO:0043130~ubiquitin binding	GO:0006289~nucleotide-excision repair;GO:0042177~negative regulation of protein catabolic process;GO:0043161~proteasome-mediated ubiquitin-dependent protein catabolic process	GO:0005634~nucleus
g3446.t1	547	tr|G9MMM6|G9MMM6_HYPVG	547	99.8	100	6.7e-307	Uncharacterized protein	TRIVIDRAFT_84598	Hypocrea virens (strain Gv29-8 / FGSC 10586) (Gliocladium virens) (Trichoderma virens)	NA	cytoplasm [GO:0005737]; ATP binding [GO:0005524]; unfolded protein binding [GO:0051082]; protein folding [GO:0006457]	GO:0005524; GO:0005737; GO:0006457; GO:0051082	GO:0005524~ATP binding;GO:0051082~unfolded protein binding	GO:0006457~protein folding	GO:0005737~cytoplasm
g3463.t1	1349	tr|G9MMK6|G9MMK6_HYPVG	1349	99.9	100	0	Phospholipid-transporting ATPase (EC 7.6.2.1)	TRIVIDRAFT_84579	Hypocrea virens (strain Gv29-8 / FGSC 10586) (Gliocladium virens) (Trichoderma virens)	NA	integral component of membrane [GO:0016021]; ATP binding [GO:0005524]; ATPase-coupled intramembrane lipid transporter activity [GO:0140326]; magnesium ion binding [GO:0000287]; phospholipid transport [GO:0015914]	GO:0000287; GO:0005524; GO:0015914; GO:0016021; GO:0140326	GO:0000287~magnesium ion binding;GO:0005524~ATP binding	GO:0015914~phospholipid transport	GO:0016021~integral component of membrane
g3528.t1	155	tr|G9MMD8|G9MMD8_HYPVG	155	100	100	2.5e-81	Uncharacterized protein	TRIVIDRAFT_84525	Hypocrea virens (strain Gv29-8 / FGSC 10586) (Gliocladium virens) (Trichoderma virens)	NA	protein heterodimerization activity [GO:0046982]; transcription by RNA polymerase II [GO:0006366]	GO:0006366; GO:0046982	GO:0046982~protein heterodimerization activity	GO:0006366~transcription from RNA polymerase II promoter	NA
g3535.t1	579	tr|G9MMD2|G9MMD2_HYPVG	579	100	100	0	PPM-type phosphatase domain-containing protein	TRIVIDRAFT_84520	Hypocrea virens (strain Gv29-8 / FGSC 10586) (Gliocladium virens) (Trichoderma virens)	NA	protein serine/threonine phosphatase activity [GO:0004722]	GO:0004722	GO:0004722~protein serine/threonine phosphatase activity	NA	NA
g3545.t1	1257	tr|G9MMC2|G9MMC2_HYPVG	1257	99.9	100	0	COPII component protein	TRIVIDRAFT_84515	Hypocrea virens (strain Gv29-8 / FGSC 10586) (Gliocladium virens) (Trichoderma virens)	NA	cytoplasm [GO:0005737]; endoplasmic reticulum to Golgi vesicle-mediated transport [GO:0006888]	GO:0005737; GO:0006888	NA	GO:0006888~ER to Golgi vesicle-mediated transport	GO:0005737~cytoplasm
g3548.t1	93	tr|G9MMB9|G9MMB9_HYPVG	93	98.9	100	2.9e-45	Uncharacterized protein	TRIVIDRAFT_84510	Hypocrea virens (strain Gv29-8 / FGSC 10586) (Gliocladium virens) (Trichoderma virens)	NA	integral component of membrane [GO:0016021]	GO:0016021	NA	NA	GO:0016021~integral component of membrane
g3565.t1	219	tr|G9MM98|G9MM98_HYPVG	219	100	100	9.7e-124	Uncharacterized protein	TRIVIDRAFT_84494	Hypocrea virens (strain Gv29-8 / FGSC 10586) (Gliocladium virens) (Trichoderma virens)	NA	NA	NA	NA	NA	NA
g3572.t1	175	tr|G9MM92|G9MM92_HYPVG	155	100	85.71	9.9e-79	ADF-H domain-containing protein	TRIVIDRAFT_84490	Hypocrea virens (strain Gv29-8 / FGSC 10586) (Gliocladium virens) (Trichoderma virens)	NA	actin cytoskeleton [GO:0015629]; actin binding [GO:0003779]; actin filament depolymerization [GO:0030042]	GO:0003779; GO:0015629; GO:0030042	GO:0003779~actin binding	GO:0030042~actin filament depolymerization	GO:0015629~actin cytoskeleton
g3578.t1	742	tr|G9MM86|G9MM86_HYPVG	742	99.9	100	0	Uncharacterized protein	TRIVIDRAFT_84484	Hypocrea virens (strain Gv29-8 / FGSC 10586) (Gliocladium virens) (Trichoderma virens)	NA	membrane [GO:0016020]; electron transfer activity [GO:0009055]; iron-sulfur cluster binding [GO:0051536]; NADH dehydrogenase (ubiquinone) activity [GO:0008137]; ATP synthesis coupled electron transport [GO:0042773]	GO:0008137; GO:0009055; GO:0016020; GO:0042773; GO:0051536	GO:0008137~NADH dehydrogenase (ubiquinone) activity;GO:0009055~electron carrier activity;GO:0051536~iron-sulfur cluster binding	GO:0042773~ATP synthesis coupled electron transport	GO:0016020~membrane
g3600.t1	526	tr|G9MM64|G9MM64_HYPVG	526	99.6	100	3.3e-303	Uncharacterized protein	TRIVIDRAFT_84460	Hypocrea virens (strain Gv29-8 / FGSC 10586) (Gliocladium virens) (Trichoderma virens)	NA	anthranilate synthase activity [GO:0004049]; tryptophan biosynthetic process [GO:0000162]	GO:0000162; GO:0004049	GO:0004049~anthranilate synthase activity	GO:0000162~tryptophan biosynthetic process	NA
g3608.t1	362	tr|G9MM57|G9MM57_HYPVG	362	99.2	100	1.3e-202	Uncharacterized protein	TRIVIDRAFT_84455	Hypocrea virens (strain Gv29-8 / FGSC 10586) (Gliocladium virens) (Trichoderma virens)	NA	integral component of membrane [GO:0016021]; retrograde vesicle-mediated transport, Golgi to endoplasmic reticulum [GO:0006890]	GO:0006890; GO:0016021	NA	GO:0006890~retrograde vesicle-mediated transport, Golgi to ER	GO:0016021~integral component of membrane
g3612.t1	709	tr|G9MM51|G9MM51_HYPVG	664	99.8	90.13	0	Acetyl-coenzyme A synthetase (EC 6.2.1.1)	TRIVIDRAFT_84449	Hypocrea virens (strain Gv29-8 / FGSC 10586) (Gliocladium virens) (Trichoderma virens)	NA	acetate-CoA ligase activity [GO:0003987]; AMP binding [GO:0016208]; ATP binding [GO:0005524]; acetyl-CoA biosynthetic process from acetate [GO:0019427]	GO:0003987; GO:0005524; GO:0016208; GO:0019427	GO:0003987~acetate-CoA ligase activity;GO:0005524~ATP binding;GO:0016208~AMP binding	GO:0019427~acetyl-CoA biosynthetic process from acetate	NA
g3614.t1	252	tr|G9MM48|G9MM48_HYPVG	252	99.6	100	8.5e-140	Ribosomal_L16 domain-containing protein	TRIVIDRAFT_84445	Hypocrea virens (strain Gv29-8 / FGSC 10586) (Gliocladium virens) (Trichoderma virens)	NA	mitochondrial large ribosomal subunit [GO:0005762]; rRNA binding [GO:0019843]; structural constituent of ribosome [GO:0003735]; mitochondrial translation [GO:0032543]	GO:0003735; GO:0005762; GO:0019843; GO:0032543	GO:0003735~structural constituent of ribosome;GO:0019843~rRNA binding	GO:0032543~mitochondrial translation	GO:0005762~mitochondrial large ribosomal subunit
g3617.t1	423	tr|G9MM45|G9MM45_HYPVG	423	99.8	100	1.8e-230	PCI domain-containing protein	TRIVIDRAFT_84438	Hypocrea virens (strain Gv29-8 / FGSC 10586) (Gliocladium virens) (Trichoderma virens)	NA	proteasome regulatory particle, lid subcomplex [GO:0008541]; proteasome storage granule [GO:0034515]; structural molecule activity [GO:0005198]; proteasome assembly [GO:0043248]; ubiquitin-dependent protein catabolic process [GO:0006511]	GO:0005198; GO:0006511; GO:0008541; GO:0034515; GO:0043248	GO:0005198~structural molecule activity	GO:0006511~ubiquitin-dependent protein catabolic process;GO:0043248~proteasome assembly	GO:0008541~proteasome regulatory particle, lid subcomplex;GO:0034515~proteasome storage granule
g3657.t1	1055	tr|G9MM02|G9MM02_HYPVG	1055	99.8	100	0	Uncharacterized protein	TRIVIDRAFT_84401	Hypocrea virens (strain Gv29-8 / FGSC 10586) (Gliocladium virens) (Trichoderma virens)	NA	ATP binding [GO:0005524]; ATPase activity [GO:0016887]	GO:0005524; GO:0016887	GO:0005524~ATP binding;GO:0016887~ATPase activity	NA	NA
g3699.t1	494	tr|G9MLW0|G9MLW0_HYPVG	494	99.6	100	5.7e-289	MFS domain-containing protein	TRIVIDRAFT_84367	Hypocrea virens (strain Gv29-8 / FGSC 10586) (Gliocladium virens) (Trichoderma virens)	NA	integral component of membrane [GO:0016021]; transmembrane transport [GO:0055085]	GO:0016021; GO:0055085	NA	GO:0055085~transmembrane transport	GO:0016021~integral component of membrane
g3727.t1	81	tr|G9MLS7|G9MLS7_HYPVG	81	100	100	8.5e-41	Uncharacterized protein	TRIVIDRAFT_84335	Hypocrea virens (strain Gv29-8 / FGSC 10586) (Gliocladium virens) (Trichoderma virens)	NA	NA	NA	NA	NA	NA
g5701.t1	226	tr|G9N2S3|G9N2S3_HYPVG	221	97.7	97.79	6.1e-121	Uncharacterized protein (Fragment)	TRIVIDRAFT_8432	Hypocrea virens (strain Gv29-8 / FGSC 10586) (Gliocladium virens) (Trichoderma virens)	NA	NA	NA	NA	NA	NA
g3774.t1	338	tr|G9MLM0|G9MLM0_HYPVG	338	99.4	100	4.4e-192	Uncharacterized protein	TRIVIDRAFT_84300	Hypocrea virens (strain Gv29-8 / FGSC 10586) (Gliocladium virens) (Trichoderma virens)	NA	NAD binding [GO:0051287]; oxidoreductase activity, acting on the CH-OH group of donors, NAD or NADP as acceptor [GO:0016616]	GO:0016616; GO:0051287	GO:0016616~oxidoreductase activity, acting on the CH-OH group of donors, NAD or NADP as acceptor;GO:0051287~NAD binding	NA	NA
g3794.t1	243	tr|G9MLH9|G9MLH9_HYPVG	243	99.6	100	9.4e-136	Dolichol-phosphate mannosyltransferase subunit 1 (EC 2.4.1.83)	TRIVIDRAFT_84289	Hypocrea virens (strain Gv29-8 / FGSC 10586) (Gliocladium virens) (Trichoderma virens)	Protein modification; protein glycosylation.	endoplasmic reticulum [GO:0005783]; dolichyl-phosphate beta-D-mannosyltransferase activity [GO:0004582]; protein glycosylation [GO:0006486]	GO:0004582; GO:0005783; GO:0006486	GO:0004582~dolichyl-phosphate beta-D-mannosyltransferase activity	GO:0006486~protein glycosylation	GO:0005783~endoplasmic reticulum
g7443.t1	96	tr|G9MSP0|G9MSP0_HYPVG	141	98.9	97.92	1e-45	ADF-H domain-containing protein	TRIVIDRAFT_84215	Hypocrea virens (strain Gv29-8 / FGSC 10586) (Gliocladium virens) (Trichoderma virens)	NA	cytoplasm [GO:0005737]; nucleus [GO:0005634]; actin binding [GO:0003779]; Arp2/3 complex binding [GO:0071933]; negative regulation of Arp2/3 complex-mediated actin nucleation [GO:0034316]	GO:0003779; GO:0005634; GO:0005737; GO:0034316; GO:0071933	GO:0003779~actin binding;GO:0071933~Arp2/3 complex binding	GO:0034316~negative regulation of Arp2/3 complex-mediated actin nucleation	GO:0005634~nucleus;GO:0005737~cytoplasm
g7450.t1	372	tr|G9MSP9|G9MSP9_HYPVG	412	87.4	100	8e-195	Uncharacterized protein	TRIVIDRAFT_84212	Hypocrea virens (strain Gv29-8 / FGSC 10586) (Gliocladium virens) (Trichoderma virens)	NA	integral component of membrane [GO:0016021]; cation transmembrane transporter activity [GO:0008324]	GO:0008324; GO:0016021	GO:0008324~cation transmembrane transporter activity	NA	GO:0016021~integral component of membrane
g7469.t1	350	tr|G9MSR7|G9MSR7_HYPVG	323	99.7	92.29	2.2e-194	Metallophos domain-containing protein	TRIVIDRAFT_84204	Hypocrea virens (strain Gv29-8 / FGSC 10586) (Gliocladium virens) (Trichoderma virens)	NA	hydrolase activity [GO:0016787]	GO:0016787	GO:0016787~hydrolase activity	NA	NA
g7527.t1	406	tr|G9MT94|G9MT94_HYPVG	397	97.8	100	8.7e-227	Calcium binding protein	TRIVIDRAFT_84160	Hypocrea virens (strain Gv29-8 / FGSC 10586) (Gliocladium virens) (Trichoderma virens)	NA	calcium ion binding [GO:0005509]; actin filament organization [GO:0007015]; endocytosis [GO:0006897]	GO:0005509; GO:0006897; GO:0007015	GO:0005509~calcium ion binding	GO:0006897~endocytosis;GO:0007015~actin filament organization	NA
g7528.t1	254	tr|G9MT95|G9MT95_HYPVG	254	100	100	1e-145	Nudix hydrolase domain-containing protein	TRIVIDRAFT_84157	Hypocrea virens (strain Gv29-8 / FGSC 10586) (Gliocladium virens) (Trichoderma virens)	NA	hydrolase activity [GO:0016787]; isopentenyl-diphosphate delta-isomerase activity [GO:0004452]; isoprenoid biosynthetic process [GO:0008299]	GO:0004452; GO:0008299; GO:0016787	GO:0004452~isopentenyl-diphosphate delta-isomerase activity;GO:0016787~hydrolase activity	GO:0008299~isoprenoid biosynthetic process	NA
g7529.t1	270	tr|G9MT96|G9MT96_HYPVG	270	100	100	2.6e-155	N-acetyltransferase domain-containing protein	TRIVIDRAFT_84152	Hypocrea virens (strain Gv29-8 / FGSC 10586) (Gliocladium virens) (Trichoderma virens)	NA	N-acetyltransferase activity [GO:0008080]	GO:0008080	GO:0008080~N-acetyltransferase activity	NA	NA
g7530.t1	262	tr|G9MT97|G9MT97_HYPVG	276	94.9	100	2.3e-148	Uncharacterized protein	TRIVIDRAFT_84151	Hypocrea virens (strain Gv29-8 / FGSC 10586) (Gliocladium virens) (Trichoderma virens)	NA	nucleus [GO:0005634]; DNA binding [GO:0003677]; DNA recombination [GO:0006310]; DNA repair [GO:0006281]; DNA replication [GO:0006260]	GO:0003677; GO:0005634; GO:0006260; GO:0006281; GO:0006310	GO:0003677~DNA binding	GO:0006260~DNA replication;GO:0006281~DNA repair;GO:0006310~DNA recombination	GO:0005634~nucleus
g7550.t1	526	tr|G9MTB9|G9MTB9_HYPVG	567	100	100	1e-304	AA_TRNA_LIGASE_II domain-containing protein	TRIVIDRAFT_84134	Hypocrea virens (strain Gv29-8 / FGSC 10586) (Gliocladium virens) (Trichoderma virens)	NA	asparagine-tRNA ligase activity [GO:0004816]; ATP binding [GO:0005524]; nucleic acid binding [GO:0003676]; asparaginyl-tRNA aminoacylation [GO:0006421]	GO:0003676; GO:0004816; GO:0005524; GO:0006421	GO:0003676~nucleic acid binding;GO:0004816~asparagine-tRNA ligase activity;GO:0005524~ATP binding	GO:0006421~asparaginyl-tRNA aminoacylation	NA
g7558.t1	515	tr|G9MTC7|G9MTC7_HYPVG	515	99.6	100	4.4e-300	60S ribosomal export protein NMD3	TRIVIDRAFT_84129	Hypocrea virens (strain Gv29-8 / FGSC 10586) (Gliocladium virens) (Trichoderma virens)	NA	cytosol [GO:0005829]; nucleus [GO:0005634]; large ribosomal subunit rRNA binding [GO:0070180]; ribosomal large subunit binding [GO:0043023]; ribosomal large subunit export from nucleus [GO:0000055]	GO:0000055; GO:0005634; GO:0005829; GO:0043023; GO:0070180	GO:0043023~ribosomal large subunit binding;GO:0070180~large ribosomal subunit rRNA binding	GO:0000055~ribosomal large subunit export from nucleus	GO:0005634~nucleus;GO:0005829~cytosol
g7599.t1	504	tr|G9MTL7|G9MTL7_HYPVG	534	90.1	100	2.1e-270	Uncharacterized protein	TRIVIDRAFT_84105	Hypocrea virens (strain Gv29-8 / FGSC 10586) (Gliocladium virens) (Trichoderma virens)	NA	ATP binding [GO:0005524]; GMP synthase (glutamine-hydrolyzing) activity [GO:0003922]; pyrophosphatase activity [GO:0016462]; glutamine metabolic process [GO:0006541]	GO:0003922; GO:0005524; GO:0006541; GO:0016462	GO:0003922~GMP synthase (glutamine-hydrolyzing) activity;GO:0005524~ATP binding;GO:0016462~pyrophosphatase activity	GO:0006541~glutamine metabolic process	NA
g7666.t1	433	tr|G9MTU3|G9MTU3_HYPVG	433	100	100	1.5e-248	Uncharacterized protein	TRIVIDRAFT_84043	Hypocrea virens (strain Gv29-8 / FGSC 10586) (Gliocladium virens) (Trichoderma virens)	NA	ATP binding [GO:0005524]; nucleic acid binding [GO:0003676]	GO:0003676; GO:0005524	GO:0003676~nucleic acid binding;GO:0005524~ATP binding	NA	NA
g7668.t1	765	tr|G9MTU5|G9MTU5_HYPVG	756	99.2	98.3	0	Uncharacterized protein (Fragment)	TRIVIDRAFT_84042	Hypocrea virens (strain Gv29-8 / FGSC 10586) (Gliocladium virens) (Trichoderma virens)	NA	oxidoreductase activity [GO:0016491]	GO:0016491	GO:0016491~oxidoreductase activity	NA	NA
g7677.t1	794	tr|G9MQS8|G9MQS8_HYPVG	794	99.6	100	0	Uncharacterized protein	TRIVIDRAFT_84034	Hypocrea virens (strain Gv29-8 / FGSC 10586) (Gliocladium virens) (Trichoderma virens)	NA	integral component of membrane [GO:0016021]; transmembrane transport [GO:0055085]	GO:0016021; GO:0055085	NA	GO:0055085~transmembrane transport	GO:0016021~integral component of membrane
g7680.t1	159	tr|G9MQT1|G9MQT1_HYPVG	159	100	100	5.7e-81	Uncharacterized protein	TRIVIDRAFT_84027	Hypocrea virens (strain Gv29-8 / FGSC 10586) (Gliocladium virens) (Trichoderma virens)	NA	NA	NA	NA	NA	NA
g7701.t1	259	tr|G9MQV5|G9MQV5_HYPVG	259	100	100	2.8e-146	40S ribosomal protein S4	TRIVIDRAFT_84016	Hypocrea virens (strain Gv29-8 / FGSC 10586) (Gliocladium virens) (Trichoderma virens)	NA	ribosome [GO:0005840]; rRNA binding [GO:0019843]; structural constituent of ribosome [GO:0003735]; translation [GO:0006412]	GO:0003735; GO:0005840; GO:0006412; GO:0019843	GO:0003735~structural constituent of ribosome;GO:0019843~rRNA binding	GO:0006412~translation	GO:0005840~ribosome
g7740.t1	160	tr|G9MQZ3|G9MQZ3_HYPVG	160	100	100	2.9e-85	Uncharacterized protein	TRIVIDRAFT_84001	Hypocrea virens (strain Gv29-8 / FGSC 10586) (Gliocladium virens) (Trichoderma virens)	NA	ribosome [GO:0005840]; structural constituent of ribosome [GO:0003735]; translation [GO:0006412]	GO:0003735; GO:0005840; GO:0006412	GO:0003735~structural constituent of ribosome	GO:0006412~translation	GO:0005840~ribosome
g7761.t1	248	tr|G9MR23|G9MR23_HYPVG	248	99.6	100	5.1e-145	APH domain-containing protein	TRIVIDRAFT_83973	Hypocrea virens (strain Gv29-8 / FGSC 10586) (Gliocladium virens) (Trichoderma virens)	NA	protein kinase activity [GO:0004672]	GO:0004672	GO:0004672~protein kinase activity	NA	NA
g7765.t1	378	tr|G9MR27|G9MR27_HYPVG	378	98.7	100	9.6e-220	SET domain-containing protein	TRIVIDRAFT_83966	Hypocrea virens (strain Gv29-8 / FGSC 10586) (Gliocladium virens) (Trichoderma virens)	NA	NA	NA	NA	NA	NA
g7795.t1	628	tr|G9MR59|G9MR59_HYPVG	646	96.1	100	0	ANK_REP_REGION domain-containing protein	TRIVIDRAFT_83943	Hypocrea virens (strain Gv29-8 / FGSC 10586) (Gliocladium virens) (Trichoderma virens)	NA	NA	NA	NA	NA	NA
g7803.t1	411	tr|G9MR67|G9MR67_HYPVG	378	97.9	91.73	8.3e-209	Ig-like domain-containing protein	TRIVIDRAFT_83938	Hypocrea virens (strain Gv29-8 / FGSC 10586) (Gliocladium virens) (Trichoderma virens)	NA	integral component of membrane [GO:0016021]; hydrolase activity [GO:0016787]	GO:0016021; GO:0016787	GO:0016787~hydrolase activity	NA	GO:0016021~integral component of membrane
g7843.t1	394	tr|G9MRA9|G9MRA9_HYPVG	425	99.7	100	4.3e-223	IMP-specific 5'-nucleotidase 1 (EC 3.1.3.-)	TRIVIDRAFT_83912	Hypocrea virens (strain Gv29-8 / FGSC 10586) (Gliocladium virens) (Trichoderma virens)	NA	IMP 5'-nucleotidase activity [GO:0050483]; magnesium ion binding [GO:0000287]; inosine salvage [GO:0006190]; nicotinamide riboside biosynthetic process [GO:0071590]; nicotinic acid riboside biosynthetic process [GO:0071592]; nucleotide metabolic process [GO:0009117]	GO:0000287; GO:0006190; GO:0009117; GO:0050483; GO:0071590; GO:0071592	GO:0000287~magnesium ion binding;GO:0050483~IMP 5'-nucleotidase activity	GO:0006190~inosine salvage;GO:0009117~nucleotide metabolic process;GO:0071590~nicotinamide riboside biosynthetic process;GO:0071592~nicotinic acid riboside biosynthetic process	NA
g7895.t1	285	tr|G9MRG2|G9MRG2_HYPVG	285	100	100	3.3e-164	Uncharacterized protein	TRIVIDRAFT_83881	Hypocrea virens (strain Gv29-8 / FGSC 10586) (Gliocladium virens) (Trichoderma virens)	NA	cofactor binding [GO:0048037]	GO:0048037	GO:0048037~cofactor binding	NA	NA
g7923.t1	395	tr|G9MRJ7|G9MRJ7_HYPVG	378	95.2	100	2.3e-208	PKS_ER domain-containing protein	TRIVIDRAFT_83861	Hypocrea virens (strain Gv29-8 / FGSC 10586) (Gliocladium virens) (Trichoderma virens)	NA	oxidoreductase activity [GO:0016491]; zinc ion binding [GO:0008270]	GO:0008270; GO:0016491	GO:0008270~zinc ion binding;GO:0016491~oxidoreductase activity	NA	NA
g7969.t1	322	tr|G9MRP6|G9MRP6_HYPVG	322	99.4	100	5.2e-182	Uncharacterized protein	TRIVIDRAFT_83845	Hypocrea virens (strain Gv29-8 / FGSC 10586) (Gliocladium virens) (Trichoderma virens)	NA	NA	NA	NA	NA	NA
g7985.t1	445	tr|G9MRR2|G9MRR2_HYPVG	445	99.1	100	1.2e-253	J domain-containing protein	TRIVIDRAFT_83830	Hypocrea virens (strain Gv29-8 / FGSC 10586) (Gliocladium virens) (Trichoderma virens)	NA	cytoplasm [GO:0005737]; large ribosomal subunit [GO:0015934]; nucleolus [GO:0005730]; polysomal ribosome [GO:0042788]; small ribosomal subunit [GO:0015935]; ribosome binding [GO:0043022]; 'de novo' cotranslational protein folding [GO:0051083]; cellular response to cycloheximide [GO:0071409]; negative regulation of cell death [GO:0060548]; positive regulation of transcription from RNA polymerase I…	GO:0000054; GO:0005730; GO:0005737; GO:0006364; GO:0006450; GO:0006452; GO:0015934; GO:0015935; GO:0036003; GO:0042788; GO:0043022; GO:0051083; GO:0060548; GO:0071409	GO:0043022~ribosome binding	GO:0000054~ribosomal subunit export from nucleus;GO:0006364~rRNA processing;GO:0006450~regulation of translational fidelity;GO:0006452~translational frameshifting;GO:0036003~positive regulation of transcription from RNA polymerase II promoter in response to stress;GO:0051083~'de novo' cotranslational protein folding;GO:0060548~negative regulation of cell death;GO:0071409~cellular response to cycl…	GO:0005730~nucleolus;GO:0005737~cytoplasm;GO:0015934~large ribosomal subunit;GO:0015935~small ribosomal subunit;GO:0042788~polysomal ribosome
g8007.t1	439	tr|G9MRT6|G9MRT6_HYPVG	439	99.5	100	6.2e-255	Uncharacterized protein	TRIVIDRAFT_83817	Hypocrea virens (strain Gv29-8 / FGSC 10586) (Gliocladium virens) (Trichoderma virens)	NA	FAD binding [GO:0071949]; heme binding [GO:0020037]; nitric oxide dioxygenase activity [GO:0008941]; oxygen binding [GO:0019825]; response to nitrosative stress [GO:0051409]	GO:0008941; GO:0019825; GO:0020037; GO:0051409; GO:0071949	GO:0008941~nitric oxide dioxygenase activity;GO:0019825~oxygen binding;GO:0020037~heme binding;GO:0071949~FAD binding	GO:0051409~response to nitrosative stress	NA
g8011.t1	544	tr|G9MRU0|G9MRU0_HYPVG	544	99.3	100	0	Amidase domain-containing protein	TRIVIDRAFT_83814	Hypocrea virens (strain Gv29-8 / FGSC 10586) (Gliocladium virens) (Trichoderma virens)	NA	NA	NA	NA	NA	NA
g8029.t1	635	tr|G9MRV8|G9MRV8_HYPVG	635	98.7	100	0	Pyr_redox_2 domain-containing protein	TRIVIDRAFT_83807	Hypocrea virens (strain Gv29-8 / FGSC 10586) (Gliocladium virens) (Trichoderma virens)	NA	oxidoreductase activity [GO:0016491]	GO:0016491	GO:0016491~oxidoreductase activity	NA	NA
g8090.t1	1509	tr|G9MS31|G9MS31_HYPVG	1440	99.1	95.43	0	Uncharacterized protein	TRIVIDRAFT_83793	Hypocrea virens (strain Gv29-8 / FGSC 10586) (Gliocladium virens) (Trichoderma virens)	NA	integral component of membrane [GO:0016021]; ATP binding [GO:0005524]; ATPase activity [GO:0016887]; ATPase-coupled transmembrane transporter activity [GO:0042626]	GO:0005524; GO:0016021; GO:0016887; GO:0042626	GO:0005524~ATP binding;GO:0016887~ATPase activity;GO:0042626~ATPase activity, coupled to transmembrane movement of substances	NA	GO:0016021~integral component of membrane
g8170.t1	743	tr|G9MSH8|G9MSH8_HYPVG	743	99.7	100	0	Glycoside hydrolase family 3 protein	TRIVIDRAFT_83777	Hypocrea virens (strain Gv29-8 / FGSC 10586) (Gliocladium virens) (Trichoderma virens)	NA	hydrolase activity, hydrolyzing O-glycosyl compounds [GO:0004553]; carbohydrate metabolic process [GO:0005975]	GO:0004553; GO:0005975	GO:0004553~hydrolase activity, hydrolyzing O-glycosyl compounds	GO:0005975~carbohydrate metabolic process	NA
g8234.t1	173	tr|G9MSU1|G9MSU1_HYPVG	173	98.3	100	2.2e-86	Uncharacterized protein	TRIVIDRAFT_83765	Hypocrea virens (strain Gv29-8 / FGSC 10586) (Gliocladium virens) (Trichoderma virens)	NA	NA	NA	NA	NA	NA
g7135.t1	728	tr|G9MU11|G9MU11_HYPVG	680	88	83.38	4e-291	Uncharacterized protein	TRIVIDRAFT_83751	Hypocrea virens (strain Gv29-8 / FGSC 10586) (Gliocladium virens) (Trichoderma virens)	NA	integral component of fungal-type vacuolar membrane [GO:0071627]; ATP binding [GO:0005524]; ATPase activity [GO:0016887]; ATPase-coupled phytochelatin transmembrane transporter activity [GO:0044604]; cadmium ion import into vacuole [GO:0036249]; cellular detoxification of cadmium ion [GO:0098849]; glutathione transmembrane import into vacuole [GO:0071996]; phytochelatin 2 import into vacuole [GO:…	GO:0005524; GO:0016887; GO:0036246; GO:0036249; GO:0044604; GO:0071627; GO:0071996; GO:0098849	GO:0005524~ATP binding;GO:0016887~ATPase activity;GO:0044604~phytochelatin transmembrane transporter ATPase activity	GO:0036246~phytochelatin 2 import into vacuole;GO:0036249~cadmium ion import into vacuole;GO:0071996~glutathione transmembrane import into vacuole	GO:0071627~integral component of fungal-type vacuolar membrane
g8666.t1	421	tr|G9MVR7|G9MVR7_HYPVG	421	100	100	1.3e-249	Uncharacterized protein	TRIVIDRAFT_83729	Hypocrea virens (strain Gv29-8 / FGSC 10586) (Gliocladium virens) (Trichoderma virens)	NA	ATP binding [GO:0005524]; heat shock protein binding [GO:0031072]; metal ion binding [GO:0046872]; unfolded protein binding [GO:0051082]; protein folding [GO:0006457]; response to heat [GO:0009408]	GO:0005524; GO:0006457; GO:0009408; GO:0031072; GO:0046872; GO:0051082	GO:0005524~ATP binding;GO:0031072~heat shock protein binding;GO:0046872~metal ion binding;GO:0051082~unfolded protein binding	GO:0006457~protein folding;GO:0009408~response to heat	NA
g8707.t1	948	tr|G9MVW3|G9MVW3_HYPVG	948	98.1	100	0	Carbohydrate esterase family 9 protein	TRIVIDRAFT_83722	Hypocrea virens (strain Gv29-8 / FGSC 10586) (Gliocladium virens) (Trichoderma virens)	NA	hydrolase activity, acting on carbon-nitrogen (but not peptide) bonds [GO:0016810]	GO:0016810	GO:0016810~hydrolase activity, acting on carbon-nitrogen (but not peptide) bonds	NA	NA
g5886.t1	638	tr|G9MVI2|G9MVI2_HYPVG	644	98.8	100	0	Uncharacterized protein	TRIVIDRAFT_83692	Hypocrea virens (strain Gv29-8 / FGSC 10586) (Gliocladium virens) (Trichoderma virens)	NA	actin cortical patch [GO:0030479]; actin filament bundle [GO:0032432]; actin filament binding [GO:0051015]; protein binding, bridging [GO:0030674]; formin-nucleated actin cable assembly [GO:0070649]	GO:0030479; GO:0030674; GO:0032432; GO:0051015; GO:0070649	GO:0030674~protein binding, bridging;GO:0051015~actin filament binding	GO:0070649~formin-nucleated actin cable assembly	GO:0030479~actin cortical patch;GO:0032432~actin filament bundle
g1801.t1	462	tr|G9MWA5|G9MWA5_HYPVG	462	98.1	100	9.1e-265	Uncharacterized protein	TRIVIDRAFT_83686	Hypocrea virens (strain Gv29-8 / FGSC 10586) (Gliocladium virens) (Trichoderma virens)	NA	NA	NA	NA	NA	NA
g7320.t1	206	tr|G9MW62|G9MW62_HYPVG	206	100	100	1.2e-112	Pyrid_ox_like domain-containing protein	TRIVIDRAFT_83663	Hypocrea virens (strain Gv29-8 / FGSC 10586) (Gliocladium virens) (Trichoderma virens)	NA	cofactor binding [GO:0048037]	GO:0048037	GO:0048037~cofactor binding	NA	NA
g4347.t1	1186	tr|G9MWJ2|G9MWJ2_HYPVG	1166	96.5	100	0	Uncharacterized protein	TRIVIDRAFT_83653	Hypocrea virens (strain Gv29-8 / FGSC 10586) (Gliocladium virens) (Trichoderma virens)	NA	integral component of membrane [GO:0016021]	GO:0016021	NA	NA	GO:0016021~integral component of membrane
g4336.t1	1169	tr|G9MWK5|G9MWK5_HYPVG	1169	98.5	100	0	Uncharacterized protein	TRIVIDRAFT_83649	Hypocrea virens (strain Gv29-8 / FGSC 10586) (Gliocladium virens) (Trichoderma virens)	NA	NA	NA	NA	NA	NA
g9351.t1	273	tr|G9MWU8|G9MWU8_HYPVG	273	98.2	100	8.3e-149	Hydrolase_4 domain-containing protein	TRIVIDRAFT_83633	Hypocrea virens (strain Gv29-8 / FGSC 10586) (Gliocladium virens) (Trichoderma virens)	NA	NA	NA	NA	NA	NA
g4271.t1	471	tr|G9NDN8|G9NDN8_HYPVG	471	97.9	100	1.1e-260	D-3-phosphoglycerate dehydrogenase (EC 1.1.1.399) (EC 1.1.1.95)	TRIVIDRAFT_83610	Hypocrea virens (strain Gv29-8 / FGSC 10586) (Gliocladium virens) (Trichoderma virens)	Amino-acid biosynthesis; L-serine biosynthesis; L-serine from 3-phospho-D-glycerate: step 1/3.	NAD binding [GO:0051287]; phosphoglycerate dehydrogenase activity [GO:0004617]; L-serine biosynthetic process [GO:0006564]	GO:0004617; GO:0006564; GO:0051287	GO:0004617~phosphoglycerate dehydrogenase activity;GO:0051287~NAD binding	GO:0006564~L-serine biosynthetic process	NA
g4274.t1	246	tr|G9NDN4|G9NDN4_HYPVG	246	100	100	5.6e-136	Uncharacterized protein	TRIVIDRAFT_83606	Hypocrea virens (strain Gv29-8 / FGSC 10586) (Gliocladium virens) (Trichoderma virens)	NA	nucleoside metabolic process [GO:0009116]	GO:0009116	NA	GO:0009116~nucleoside metabolic process	NA
g1659.t1	496	tr|G9MX93|G9MX93_HYPVG	460	90.9	93.35	2.3e-245	Uncharacterized protein	TRIVIDRAFT_83596	Hypocrea virens (strain Gv29-8 / FGSC 10586) (Gliocladium virens) (Trichoderma virens)	NA	nucleic acid binding [GO:0003676]	GO:0003676	GO:0003676~nucleic acid binding	NA	NA
g517.t1	1066	tr|G9N4P8|G9N4P8_HYPVG	869	99.8	81.52	0	Uncharacterized protein	TRIVIDRAFT_83583	Hypocrea virens (strain Gv29-8 / FGSC 10586) (Gliocladium virens) (Trichoderma virens)	NA	NA	NA	NA	NA	NA
g581.t1	502	tr|G9N4W5|G9N4W5_HYPVG	502	99.8	100	1.2e-286	Aldedh domain-containing protein	TRIVIDRAFT_83576	Hypocrea virens (strain Gv29-8 / FGSC 10586) (Gliocladium virens) (Trichoderma virens)	NA	oxidoreductase activity, acting on the aldehyde or oxo group of donors, NAD or NADP as acceptor [GO:0016620]	GO:0016620	GO:0016620~oxidoreductase activity, acting on the aldehyde or oxo group of donors, NAD or NADP as acceptor	NA	NA
g6765.t1	410	tr|G9N1X4|G9N1X4_HYPVG	408	97.5	99.51	3.4e-231	Uncharacterized protein	TRIVIDRAFT_83567	Hypocrea virens (strain Gv29-8 / FGSC 10586) (Gliocladium virens) (Trichoderma virens)	NA	NA	NA	NA	NA	NA
g5782.t1	170	tr|G9MXJ0|G9MXJ0_HYPVG	170	99.4	100	6.2e-94	Uncharacterized protein (Fragment)	TRIVIDRAFT_83544	Hypocrea virens (strain Gv29-8 / FGSC 10586) (Gliocladium virens) (Trichoderma virens)	NA	integral component of membrane [GO:0016021]	GO:0016021	NA	NA	GO:0016021~integral component of membrane
g5795.t1	354	tr|G9MXH4|G9MXH4_HYPVG	354	99.2	100	1.3e-207	PLCXc domain-containing protein	TRIVIDRAFT_83542	Hypocrea virens (strain Gv29-8 / FGSC 10586) (Gliocladium virens) (Trichoderma virens)	NA	integral component of membrane [GO:0016021]; phosphoric diester hydrolase activity [GO:0008081]; lipid metabolic process [GO:0006629]	GO:0006629; GO:0008081; GO:0016021	GO:0008081~phosphoric diester hydrolase activity	GO:0006629~lipid metabolic process	GO:0016021~integral component of membrane
g5819.t1	394	tr|G9MXF0|G9MXF0_HYPVG	401	100	94.42	5.5e-218	Glycoside hydrolase family 18 protein	TRIVIDRAFT_83539	Hypocrea virens (strain Gv29-8 / FGSC 10586) (Gliocladium virens) (Trichoderma virens)	NA	extracellular region [GO:0005576]; cellulose binding [GO:0030248]; hydrolase activity, hydrolyzing O-glycosyl compounds [GO:0004553]; carbohydrate metabolic process [GO:0005975]	GO:0004553; GO:0005576; GO:0005975; GO:0030248	GO:0004553~hydrolase activity, hydrolyzing O-glycosyl compounds;GO:0030248~cellulose binding	GO:0005975~carbohydrate metabolic process	GO:0005576~extracellular region
g4453.t1	373	tr|G9MY31|G9MY31_HYPVG	373	90.9	100	8.3e-200	APH domain-containing protein	TRIVIDRAFT_83490	Hypocrea virens (strain Gv29-8 / FGSC 10586) (Gliocladium virens) (Trichoderma virens)	NA	NA	NA	NA	NA	NA
g4576.t1	281	tr|G9MXQ0|G9MXQ0_HYPVG	281	99.3	100	1.2e-158	Uncharacterized protein	TRIVIDRAFT_83471	Hypocrea virens (strain Gv29-8 / FGSC 10586) (Gliocladium virens) (Trichoderma virens)	NA	integral component of membrane [GO:0016021]	GO:0016021	NA	NA	GO:0016021~integral component of membrane
g8430.t1	851	tr|G9MYD2|G9MYD2_HYPVG	807	92.6	100	0	Uncharacterized protein	TRIVIDRAFT_83415	Hypocrea virens (strain Gv29-8 / FGSC 10586) (Gliocladium virens) (Trichoderma virens)	NA	NA	NA	NA	NA	NA
g8401.t1	379	tr|G9MY99|G9MY99_HYPVG	413	87	100	3.3e-204	Beta-lactamase domain-containing protein	TRIVIDRAFT_83408	Hypocrea virens (strain Gv29-8 / FGSC 10586) (Gliocladium virens) (Trichoderma virens)	NA	NA	NA	NA	NA	NA
g8381.t1	450	tr|G9MY76|G9MY76_HYPVG	450	98	100	1.9e-259	Pyr_redox_2 domain-containing protein	TRIVIDRAFT_83404	Hypocrea virens (strain Gv29-8 / FGSC 10586) (Gliocladium virens) (Trichoderma virens)	NA	oxidoreductase activity [GO:0016491]	GO:0016491	GO:0016491~oxidoreductase activity	NA	NA
g5968.t1	463	tr|G9MYR5|G9MYR5_HYPVG	463	100	100	1.2e-272	Glycosyltransferase family 62 protein	TRIVIDRAFT_83396	Hypocrea virens (strain Gv29-8 / FGSC 10586) (Gliocladium virens) (Trichoderma virens)	NA	integral component of membrane [GO:0016021]; transferase activity [GO:0016740]	GO:0016021; GO:0016740	GO:0016740~transferase activity	NA	GO:0016021~integral component of membrane
g5989.t1	1142	tr|G9MYU2|G9MYU2_HYPVG	1142	98.2	100	0	Uncharacterized protein	TRIVIDRAFT_83385	Hypocrea virens (strain Gv29-8 / FGSC 10586) (Gliocladium virens) (Trichoderma virens)	NA	NA	NA	NA	NA	NA
g7151.t1	1142	tr|G9MYU2|G9MYU2_HYPVG	1142	98.2	100	0	Uncharacterized protein	TRIVIDRAFT_83385	Hypocrea virens (strain Gv29-8 / FGSC 10586) (Gliocladium virens) (Trichoderma virens)	NA	NA	NA	NA	NA	NA
g7189.t1	423	tr|G9MYY2|G9MYY2_HYPVG	423	100	100	2.1e-247	Ferrochelatase (EC 4.99.1.1)	TRIVIDRAFT_83372	Hypocrea virens (strain Gv29-8 / FGSC 10586) (Gliocladium virens) (Trichoderma virens)	Porphyrin-containing compound metabolism; protoheme biosynthesis; protoheme from protoporphyrin-IX: step 1/1.	mitochondrial inner membrane [GO:0005743]; ferrochelatase activity [GO:0004325]; heme biosynthetic process [GO:0006783]	GO:0004325; GO:0005743; GO:0006783	GO:0004325~ferrochelatase activity	GO:0006783~heme biosynthetic process	GO:0005743~mitochondrial inner membrane
g7190.t1	647	tr|G9MYY3|G9MYY3_HYPVG	647	100	100	0	SAP domain-containing protein	TRIVIDRAFT_83371	Hypocrea virens (strain Gv29-8 / FGSC 10586) (Gliocladium virens) (Trichoderma virens)	NA	Ku70:Ku80 complex [GO:0043564]; damaged DNA binding [GO:0003684]; DNA helicase activity [GO:0003678]; telomeric DNA binding [GO:0042162]; double-strand break repair via nonhomologous end joining [GO:0006303]; telomere maintenance [GO:0000723]	GO:0000723; GO:0003678; GO:0003684; GO:0006303; GO:0042162; GO:0043564	GO:0003678~DNA helicase activity;GO:0003684~damaged DNA binding;GO:0042162~telomeric DNA binding	GO:0000723~telomere maintenance;GO:0006303~double-strand break repair via nonhomologous end joining	GO:0043564~Ku70:Ku80 complex
g7247.t1	181	tr|G9MZ41|G9MZ41_HYPVG	181	99.4	100	2.2e-97	Hypothetical phosphatidylglycerol/phosphatidylinositol transfer protein	TRIVIDRAFT_83352	Hypocrea virens (strain Gv29-8 / FGSC 10586) (Gliocladium virens) (Trichoderma virens)	NA	intracellular sterol transport [GO:0032366]	GO:0032366	NA	GO:0032366~intracellular sterol transport	NA
g7073.t1	863	tr|G9MZW8|G9MZW8_HYPVG	685	99.6	77.29	0	Glycosyltransferase family 4 protein	TRIVIDRAFT_83336	Hypocrea virens (strain Gv29-8 / FGSC 10586) (Gliocladium virens) (Trichoderma virens)	NA	transferase activity [GO:0016740]	GO:0016740	GO:0016740~transferase activity	NA	NA
g7021.t1	559	tr|G9MZR6|G9MZR6_HYPVG	559	100	100	0	Uncharacterized protein	TRIVIDRAFT_83328	Hypocrea virens (strain Gv29-8 / FGSC 10586) (Gliocladium virens) (Trichoderma virens)	NA	NA	NA	NA	NA	NA
g1930.t1	395	tr|G9N409|G9N409_HYPVG	395	99.2	100	3e-224	Semialdhyde_dh domain-containing protein	TRIVIDRAFT_83273	Hypocrea virens (strain Gv29-8 / FGSC 10586) (Gliocladium virens) (Trichoderma virens)	NA	N-acetyl-gamma-glutamyl-phosphate reductase activity [GO:0003942]; NAD binding [GO:0051287]; arginine biosynthetic process [GO:0006526]	GO:0003942; GO:0006526; GO:0051287	GO:0003942~N-acetyl-gamma-glutamyl-phosphate reductase activity;GO:0051287~NAD binding	GO:0006526~arginine biosynthetic process	NA
g8610.t1	144	tr|G9N0M6|G9N0M6_HYPVG	144	100	100	8.5e-76	Uncharacterized protein	TRIVIDRAFT_83253	Hypocrea virens (strain Gv29-8 / FGSC 10586) (Gliocladium virens) (Trichoderma virens)	NA	ribosome [GO:0005840]; structural constituent of ribosome [GO:0003735]; translation [GO:0006412]	GO:0003735; GO:0005840; GO:0006412	GO:0003735~structural constituent of ribosome	GO:0006412~translation	GO:0005840~ribosome
g8613.t1	541	tr|G9N0M9|G9N0M9_HYPVG	549	98	100	0	Uncharacterized protein	TRIVIDRAFT_83250	Hypocrea virens (strain Gv29-8 / FGSC 10586) (Gliocladium virens) (Trichoderma virens)	NA	ATP binding [GO:0005524]; helicase activity [GO:0004386]; nucleic acid binding [GO:0003676]	GO:0003676; GO:0004386; GO:0005524	GO:0003676~nucleic acid binding;GO:0004386~helicase activity;GO:0005524~ATP binding	NA	NA
g3951.t1	391	tr|G9N0W5|G9N0W5_HYPVG	391	99.2	99.74	5.6e-223	FAD_binding_3 domain-containing protein	TRIVIDRAFT_83203	Hypocrea virens (strain Gv29-8 / FGSC 10586) (Gliocladium virens) (Trichoderma virens)	NA	FAD binding [GO:0071949]	GO:0071949	GO:0071949~FAD binding	NA	NA
g2929.t1	363	tr|G9MQM7|G9MQM7_HYPVG	363	99.2	100	3.4e-214	AB hydrolase-1 domain-containing protein	TRIVIDRAFT_83194	Hypocrea virens (strain Gv29-8 / FGSC 10586) (Gliocladium virens) (Trichoderma virens)	NA	transferase activity, transferring acyl groups other than amino-acyl groups [GO:0016747]; biosynthetic process [GO:0009058]	GO:0009058; GO:0016747	GO:0016747~transferase activity, transferring acyl groups other than amino-acyl groups	GO:0009058~biosynthetic process	NA
g2809.t1	302	tr|G9MQ16|G9MQ16_HYPVG	302	99.7	100	2e-167	PQ-loop protein	TRIVIDRAFT_83179	Hypocrea virens (strain Gv29-8 / FGSC 10586) (Gliocladium virens) (Trichoderma virens)	NA	integral component of membrane [GO:0016021]	GO:0016021	NA	NA	GO:0016021~integral component of membrane
g2715.t1	669	tr|G9MPR5|G9MPR5_HYPVG	669	100	100	0	Zn(2)-C6 fungal-type domain-containing protein	TRIVIDRAFT_83155	Hypocrea virens (strain Gv29-8 / FGSC 10586) (Gliocladium virens) (Trichoderma virens)	NA	nucleus [GO:0005634]; DNA-binding transcription factor activity, RNA polymerase II-specific [GO:0000981]; zinc ion binding [GO:0008270]	GO:0000981; GO:0005634; GO:0008270	GO:0000981~sequence-specific DNA binding RNA polymerase II transcription factor activity;GO:0008270~zinc ion binding	NA	GO:0005634~nucleus
g2712.t1	197	tr|G9MPR2|G9MPR2_HYPVG	197	99	100	1.7e-111	RING-type domain-containing protein	TRIVIDRAFT_83154	Hypocrea virens (strain Gv29-8 / FGSC 10586) (Gliocladium virens) (Trichoderma virens)	NA	NA	NA	NA	NA	NA
g2686.t1	1145	tr|G9MPN5|G9MPN5_HYPVG	1145	99.6	100	0	HECT domain-containing protein	TRIVIDRAFT_83144	Hypocrea virens (strain Gv29-8 / FGSC 10586) (Gliocladium virens) (Trichoderma virens)	NA	ubiquitin-protein transferase activity [GO:0004842]	GO:0004842	GO:0004842~ubiquitin-protein transferase activity	NA	NA
g2674.t1	585	tr|G9MPM4|G9MPM4_HYPVG	484	100	82.74	1.9e-275	PCI domain-containing protein	TRIVIDRAFT_83142	Hypocrea virens (strain Gv29-8 / FGSC 10586) (Gliocladium virens) (Trichoderma virens)	NA	nucleus [GO:0005634]; proteasome regulatory particle, lid subcomplex [GO:0008541]; enzyme regulator activity [GO:0030234]; structural molecule activity [GO:0005198]; positive regulation of mitotic metaphase/anaphase transition [GO:0045842]	GO:0005198; GO:0005634; GO:0008541; GO:0030234; GO:0045842	GO:0005198~structural molecule activity;GO:0030234~enzyme regulator activity	GO:0045842~positive regulation of mitotic metaphase/anaphase transition	GO:0005634~nucleus;GO:0008541~proteasome regulatory particle, lid subcomplex
g2653.t1	635	tr|G9MPK0|G9MPK0_HYPVG	635	100	100	0	MFS domain-containing protein	TRIVIDRAFT_83136	Hypocrea virens (strain Gv29-8 / FGSC 10586) (Gliocladium virens) (Trichoderma virens)	NA	integral component of membrane [GO:0016021]; transmembrane transporter activity [GO:0022857]	GO:0016021; GO:0022857	GO:0022857~transmembrane transporter activity	NA	GO:0016021~integral component of membrane
g10358.t1	266	tr|G9N5K3|G9N5K3_HYPVG	266	99.6	100	3.4e-147	NAD(P)-bd_dom domain-containing protein	TRIVIDRAFT_83099	Hypocrea virens (strain Gv29-8 / FGSC 10586) (Gliocladium virens) (Trichoderma virens)	NA	NA	NA	NA	NA	NA
g10978.t1	478	tr|G9N520|G9N520_HYPVG	478	99.8	100	6.7e-287	Uncharacterized protein	TRIVIDRAFT_83084	Hypocrea virens (strain Gv29-8 / FGSC 10586) (Gliocladium virens) (Trichoderma virens)	NA	integral component of membrane [GO:0016021]; oxidoreductase activity, acting on paired donors, with oxidation of a pair of donors resulting in the reduction of molecular oxygen to two molecules of water [GO:0016717]; lipid metabolic process [GO:0006629]	GO:0006629; GO:0016021; GO:0016717	GO:0016717~oxidoreductase activity, acting on paired donors, with oxidation of a pair of donors resulting in the reduction of molecular oxygen to two molecules of water	GO:0006629~lipid metabolic process	GO:0016021~integral component of membrane
g5657.t1	482	tr|G9N3Q6|G9N3Q6_HYPVG	482	100	100	1.8e-271	PCI domain-containing protein	TRIVIDRAFT_83059	Hypocrea virens (strain Gv29-8 / FGSC 10586) (Gliocladium virens) (Trichoderma virens)	NA	NA	NA	NA	NA	NA
g5606.t1	483	tr|G9N3J7|G9N3J7_HYPVG	483	99.4	100	1.6e-296	Glycoside hydrolase family 16 protein	TRIVIDRAFT_83043	Hypocrea virens (strain Gv29-8 / FGSC 10586) (Gliocladium virens) (Trichoderma virens)	NA	integral component of membrane [GO:0016021]; hydrolase activity, hydrolyzing O-glycosyl compounds [GO:0004553]; carbohydrate metabolic process [GO:0005975]	GO:0004553; GO:0005975; GO:0016021	GO:0004553~hydrolase activity, hydrolyzing O-glycosyl compounds	GO:0005975~carbohydrate metabolic process	GO:0016021~integral component of membrane
g5518.t1	869	tr|G9N397|G9N397_HYPVG	869	99.5	100	0	Uncharacterized protein	TRIVIDRAFT_83029	Hypocrea virens (strain Gv29-8 / FGSC 10586) (Gliocladium virens) (Trichoderma virens)	NA	integral component of membrane [GO:0016021]; voltage-gated chloride channel activity [GO:0005247]	GO:0005247; GO:0016021	GO:0005247~voltage-gated chloride channel activity	NA	GO:0016021~integral component of membrane
g5477.t1	246	tr|G9N352|G9N352_HYPVG	246	100	100	3.4e-133	Uncharacterized protein	TRIVIDRAFT_83020	Hypocrea virens (strain Gv29-8 / FGSC 10586) (Gliocladium virens) (Trichoderma virens)	NA	NA	NA	NA	NA	NA
g5446.t1	317	tr|G9N321|G9N321_HYPVG	322	97.8	100	5.6e-173	CYCLIN domain-containing protein	TRIVIDRAFT_83013	Hypocrea virens (strain Gv29-8 / FGSC 10586) (Gliocladium virens) (Trichoderma virens)	NA	mediator complex [GO:0016592]; cyclin-dependent protein serine/threonine kinase regulator activity [GO:0016538]	GO:0016538; GO:0016592	GO:0016538~cyclin-dependent protein serine/threonine kinase regulator activity	NA	GO:0016592~mediator complex
g5416.t1	312	tr|G9N2Y7|G9N2Y7_HYPVG	312	100	100	1e-182	RGS-protein	TRIVIDRAFT_83004	Hypocrea virens (strain Gv29-8 / FGSC 10586) (Gliocladium virens) (Trichoderma virens)	NA	NA	NA	NA	NA	NA
g10828.t1	570	tr|G9N6E8|G9N6E8_HYPVG	570	100	100	0	FACT complex subunit POB3	TRIVIDRAFT_82979	Hypocrea virens (strain Gv29-8 / FGSC 10586) (Gliocladium virens) (Trichoderma virens)	NA	FACT complex [GO:0035101]; nuclear chromatin [GO:0000790]; replication fork protection complex [GO:0031298]; DNA binding [GO:0003677]; histone binding [GO:0042393]; nucleosome binding [GO:0031491]; DNA repair [GO:0006281]; DNA replication-independent nucleosome organization [GO:0034724]; DNA-dependent DNA replication [GO:0006261]; positive regulation of RNA polymerase II transcriptional preinitia…	GO:0000790; GO:0003677; GO:0006261; GO:0006281; GO:0031298; GO:0031491; GO:0034724; GO:0035101; GO:0042393; GO:0045899	GO:0003677~DNA binding;GO:0031491~nucleosome binding;GO:0042393~histone binding	GO:0006261~DNA-dependent DNA replication;GO:0006281~DNA repair;GO:0034724~DNA replication-independent nucleosome organization;GO:0045899~positive regulation of RNA polymerase II transcriptional preinitiation complex assembly	GO:0000790~nuclear chromatin;GO:0031298~replication fork protection complex;GO:0035101~FACT complex
g10801.t1	986	tr|G9N6B7|G9N6B7_HYPVG	965	97.6	100	0	Zn(2)-C6 fungal-type domain-containing protein	TRIVIDRAFT_82975	Hypocrea virens (strain Gv29-8 / FGSC 10586) (Gliocladium virens) (Trichoderma virens)	NA	nucleus [GO:0005634]; DNA binding [GO:0003677]; DNA-binding transcription factor activity, RNA polymerase II-specific [GO:0000981]; zinc ion binding [GO:0008270]; transcription, DNA-templated [GO:0006351]	GO:0000981; GO:0003677; GO:0005634; GO:0006351; GO:0008270	GO:0000981~sequence-specific DNA binding RNA polymerase II transcription factor activity;GO:0003677~DNA binding;GO:0008270~zinc ion binding	GO:0006351~transcription, DNA-templated	GO:0005634~nucleus
g10631.t1	417	tr|G9N6Z3|G9N6Z3_HYPVG	417	99	100	2.6e-234	Uncharacterized protein	TRIVIDRAFT_82927	Hypocrea virens (strain Gv29-8 / FGSC 10586) (Gliocladium virens) (Trichoderma virens)	NA	integral component of membrane [GO:0016021]	GO:0016021	NA	NA	GO:0016021~integral component of membrane
g10602.t1	690	tr|G9N6W0|G9N6W0_HYPVG	671	96.5	100	0	alpha-1,2-Mannosidase (EC 3.2.1.-)	TRIVIDRAFT_82921	Hypocrea virens (strain Gv29-8 / FGSC 10586) (Gliocladium virens) (Trichoderma virens)	NA	endoplasmic reticulum [GO:0005783]; integral component of membrane [GO:0016021]; calcium ion binding [GO:0005509]; mannosyl-oligosaccharide 1,2-alpha-mannosidase activity [GO:0004571]; protein deglycosylation involved in glycoprotein catabolic process [GO:0035977]; ubiquitin-dependent glycoprotein ERAD pathway [GO:0097466]	GO:0004571; GO:0005509; GO:0005783; GO:0016021; GO:0035977; GO:0097466	GO:0004571~mannosyl-oligosaccharide 1,2-alpha-mannosidase activity;GO:0005509~calcium ion binding	GO:0035977~protein deglycosylation involved in glycoprotein catabolic process;GO:0097466~misfolded or incompletely synthesized glycoprotein catabolic process	GO:0005783~endoplasmic reticulum;GO:0016021~integral component of membrane
g2098.t1	675	tr|G9N8S0|G9N8S0_HYPVG	675	99.3	100	0	GMC_OxRdtase_N domain-containing protein	TRIVIDRAFT_82909	Hypocrea virens (strain Gv29-8 / FGSC 10586) (Gliocladium virens) (Trichoderma virens)	NA	flavin adenine dinucleotide binding [GO:0050660]; oxidoreductase activity, acting on CH-OH group of donors [GO:0016614]	GO:0016614; GO:0050660	GO:0016614~oxidoreductase activity, acting on CH-OH group of donors;GO:0050660~flavin adenine dinucleotide binding	NA	NA
g2136.t1	288	tr|G9N8M9|G9N8M9_HYPVG	281	97.2	100	9.1e-154	Uncharacterized protein	TRIVIDRAFT_82902	Hypocrea virens (strain Gv29-8 / FGSC 10586) (Gliocladium virens) (Trichoderma virens)	NA	oxidoreductase activity [GO:0016491]	GO:0016491	GO:0016491~oxidoreductase activity	NA	NA
g2138.t1	474	tr|G9N8M7|G9N8M7_HYPVG	474	99.8	100	9e-276	Citrate synthase	TRIVIDRAFT_82900	Hypocrea virens (strain Gv29-8 / FGSC 10586) (Gliocladium virens) (Trichoderma virens)	NA	citrate (Si)-synthase activity [GO:0004108]; citrate metabolic process [GO:0006101]; tricarboxylic acid cycle [GO:0006099]	GO:0004108; GO:0006099; GO:0006101	GO:0004108~citrate (Si)-synthase activity	GO:0006099~tricarboxylic acid cycle;GO:0006101~citrate metabolic process	NA
g6478.t1	372	tr|G9N8M7|G9N8M7_HYPVG	474	99.3	80.91	3.9e-173	Citrate synthase	TRIVIDRAFT_82900	Hypocrea virens (strain Gv29-8 / FGSC 10586) (Gliocladium virens) (Trichoderma virens)	NA	citrate (Si)-synthase activity [GO:0004108]; citrate metabolic process [GO:0006101]; tricarboxylic acid cycle [GO:0006099]	GO:0004108; GO:0006099; GO:0006101	GO:0004108~citrate (Si)-synthase activity	GO:0006099~tricarboxylic acid cycle;GO:0006101~citrate metabolic process	NA
g6449.t1	82	tr|G9N8J3|G9N8J3_HYPVG	82	96.3	100	2.9e-36	Uncharacterized protein	TRIVIDRAFT_82898	Hypocrea virens (strain Gv29-8 / FGSC 10586) (Gliocladium virens) (Trichoderma virens)	NA	NA	NA	NA	NA	NA
g6410.t1	539	tr|G9N8F3|G9N8F3_HYPVG	539	99.8	100	0	Uncharacterized protein	TRIVIDRAFT_82892	Hypocrea virens (strain Gv29-8 / FGSC 10586) (Gliocladium virens) (Trichoderma virens)	NA	serine-type endopeptidase activity [GO:0004252]	GO:0004252	GO:0004252~serine-type endopeptidase activity	NA	NA
g6337.t1	446	tr|G9N875|G9N875_HYPVG	449	98.4	100	1.3e-252	Adenosylhomocysteinase (EC 3.3.1.1)	TRIVIDRAFT_82877	Hypocrea virens (strain Gv29-8 / FGSC 10586) (Gliocladium virens) (Trichoderma virens)	Amino-acid biosynthesis; L-homocysteine biosynthesis; L-homocysteine from S-adenosyl-L-homocysteine: step 1/1.	adenosylhomocysteinase activity [GO:0004013]; one-carbon metabolic process [GO:0006730]	GO:0004013; GO:0006730	GO:0004013~adenosylhomocysteinase activity	GO:0006730~one-carbon metabolic process	NA
g6236.t1	509	tr|G9N7W5|G9N7W5_HYPVG	509	99	100	0	Glycosyltransferase family 31 protein	TRIVIDRAFT_82861	Hypocrea virens (strain Gv29-8 / FGSC 10586) (Gliocladium virens) (Trichoderma virens)	NA	transferase activity [GO:0016740]	GO:0016740	GO:0016740~transferase activity	NA	NA
g6191.t1	212	tr|G9N7S0|G9N7S0_HYPVG	209	100	98.58	5.7e-121	Uncharacterized protein	TRIVIDRAFT_82848	Hypocrea virens (strain Gv29-8 / FGSC 10586) (Gliocladium virens) (Trichoderma virens)	NA	NA	NA	NA	NA	NA
g6161.t1	2301	tr|G9N7P1|G9N7P1_HYPVG	2384	99.1	100	0	Putative myosin type II heavy chain	TRIVIDRAFT_82840	Hypocrea virens (strain Gv29-8 / FGSC 10586) (Gliocladium virens) (Trichoderma virens)	NA	myosin complex [GO:0016459]; actin filament binding [GO:0051015]; ATP binding [GO:0005524]; motor activity [GO:0003774]	GO:0003774; GO:0005524; GO:0016459; GO:0051015	GO:0003774~motor activity;GO:0005524~ATP binding;GO:0051015~actin filament binding	NA	GO:0016459~myosin complex
g6141.t1	1446	tr|G9N7M1|G9N7M1_HYPVG	1470	99.6	98.62	0	WD_REPEATS_REGION domain-containing protein	TRIVIDRAFT_82830	Hypocrea virens (strain Gv29-8 / FGSC 10586) (Gliocladium virens) (Trichoderma virens)	NA	NA	NA	NA	NA	NA
g6128.t1	223	tr|G9N7K7|G9N7K7_HYPVG	223	100	100	6.9e-117	CFEM domain-containing protein	TRIVIDRAFT_82827	Hypocrea virens (strain Gv29-8 / FGSC 10586) (Gliocladium virens) (Trichoderma virens)	NA	NA	NA	NA	NA	NA
g6084.t1	1138	tr|G9N7F6|G9N7F6_HYPVG	1129	97.4	100	0	Uncharacterized protein	TRIVIDRAFT_82811	Hypocrea virens (strain Gv29-8 / FGSC 10586) (Gliocladium virens) (Trichoderma virens)	NA	calcium ion binding [GO:0005509]	GO:0005509	GO:0005509~calcium ion binding	NA	NA
g729.t1	577	tr|G9N946|G9N946_HYPVG	577	100	100	0	Eukaryotic translation initiation factor 3 subunit D (eIF3d)	TRIVIDRAFT_82790	Hypocrea virens (strain Gv29-8 / FGSC 10586) (Gliocladium virens) (Trichoderma virens)	NA	eukaryotic 43S preinitiation complex [GO:0016282]; eukaryotic 48S preinitiation complex [GO:0033290]; eukaryotic translation initiation factor 3 complex [GO:0005852]; mRNA cap binding [GO:0098808]; translation initiation factor activity [GO:0003743]; cap-dependent translational initiation [GO:0002191]; formation of cytoplasmic translation initiation complex [GO:0001732]	GO:0001732; GO:0002191; GO:0003743; GO:0005852; GO:0016282; GO:0033290; GO:0098808	GO:0003743~translation initiation factor activity	GO:0001732~formation of cytoplasmic translation initiation complex;GO:0002191~cap-dependent translational initiation	GO:0005852~eukaryotic translation initiation factor 3 complex;GO:0016282~eukaryotic 43S preinitiation complex;GO:0033290~eukaryotic 48S preinitiation complex
g821.t1	462	tr|G9N9F0|G9N9F0_HYPVG	462	100	100	3e-268	Tubulin gamma chain	TRIVIDRAFT_82760	Hypocrea virens (strain Gv29-8 / FGSC 10586) (Gliocladium virens) (Trichoderma virens)	NA	cytoplasm [GO:0005737]; equatorial microtubule organizing center [GO:0000923]; gamma-tubulin complex [GO:0000930]; half bridge of mitotic spindle pole body [GO:0061496]; inner plaque of mitotic spindle pole body [GO:0061497]; interphase microtubule organizing center [GO:0031021]; mating projection tip [GO:0043332]; microtubule [GO:0005874]; nuclear inner membrane [GO:0005637]; old mitotic spindle…	GO:0000923; GO:0000930; GO:0003924; GO:0005525; GO:0005637; GO:0005737; GO:0005874; GO:0007020; GO:0031021; GO:0031122; GO:0043332; GO:0051256; GO:0061496; GO:0061497; GO:0061499; GO:0071957; GO:1902408	GO:0003924~GTPase activity;GO:0005525~GTP binding	GO:0007020~microtubule nucleation;GO:0031122~cytoplasmic microtubule organization;GO:0051256~mitotic spindle midzone assembly;GO:1902408~mitotic cytokinesis, site selection	GO:0000923~equatorial microtubule organizing center;GO:0000930~gamma-tubulin complex;GO:0005637~nuclear inner membrane;GO:0005737~cytoplasm;GO:0005874~microtubule;GO:0031021~interphase microtubule organizing center;GO:0043332~mating projection tip;GO:0061496~half bridge of mitotic spindle pole body;GO:0061497~inner plaque of mitotic spindle pole body;GO:0061499~outer plaque of mitotic spindle pol…
g886.t1	440	tr|G9N9M4|G9N9M4_HYPVG	431	96.8	97.95	2.6e-237	3-oxoacyl-[acyl-carrier-protein] synthase	TRIVIDRAFT_82746	Hypocrea virens (strain Gv29-8 / FGSC 10586) (Gliocladium virens) (Trichoderma virens)	NA	transferase activity, transferring acyl groups other than amino-acyl groups [GO:0016747]; fatty acid biosynthetic process [GO:0006633]	GO:0006633; GO:0016747	GO:0016747~transferase activity, transferring acyl groups other than amino-acyl groups	GO:0006633~fatty acid biosynthetic process	NA
g385.t1	499	tr|G9NAP7|G9NAP7_HYPVG	499	100	100	7e-295	Glycosyltransferase family 4 protein	TRIVIDRAFT_82694	Hypocrea virens (strain Gv29-8 / FGSC 10586) (Gliocladium virens) (Trichoderma virens)	NA	endoplasmic reticulum [GO:0005783]; integral component of membrane [GO:0016021]; phosphatidylinositol N-acetylglucosaminyltransferase activity [GO:0017176]; GPI anchor biosynthetic process [GO:0006506]	GO:0005783; GO:0006506; GO:0016021; GO:0017176	GO:0017176~phosphatidylinositol N-acetylglucosaminyltransferase activity	GO:0006506~GPI anchor biosynthetic process	GO:0005783~endoplasmic reticulum;GO:0016021~integral component of membrane
g344.t1	489	tr|G9NAV1|G9NAV1_HYPVG	489	99.6	100	1.2e-286	Uncharacterized protein	TRIVIDRAFT_82686	Hypocrea virens (strain Gv29-8 / FGSC 10586) (Gliocladium virens) (Trichoderma virens)	NA	cytoplasm [GO:0005737]; ATP binding [GO:0005524]; phenylalanine-tRNA ligase activity [GO:0004826]; tRNA binding [GO:0000049]; phenylalanyl-tRNA aminoacylation [GO:0006432]	GO:0000049; GO:0004826; GO:0005524; GO:0005737; GO:0006432	GO:0000049~tRNA binding;GO:0004826~phenylalanine-tRNA ligase activity;GO:0005524~ATP binding	GO:0006432~phenylalanyl-tRNA aminoacylation	GO:0005737~cytoplasm
g1567.t1	493	tr|G9NCA8|G9NCA8_HYPVG	493	99.2	100	6.5e-293	Uncharacterized protein	TRIVIDRAFT_82631	Hypocrea virens (strain Gv29-8 / FGSC 10586) (Gliocladium virens) (Trichoderma virens)	NA	integral component of membrane [GO:0016021]; oxidoreductase activity, acting on the CH-CH group of donors, NAD or NADP as acceptor [GO:0016628]; sterol biosynthetic process [GO:0016126]	GO:0016021; GO:0016126; GO:0016628	GO:0016628~oxidoreductase activity, acting on the CH-CH group of donors, NAD or NADP as acceptor	GO:0016126~sterol biosynthetic process	GO:0016021~integral component of membrane
g1539.t1	360	tr|G9NCE1|G9NCE1_HYPVG	360	100	100	1.4e-215	PKS_ER domain-containing protein	TRIVIDRAFT_82626	Hypocrea virens (strain Gv29-8 / FGSC 10586) (Gliocladium virens) (Trichoderma virens)	NA	oxidoreductase activity [GO:0016491]; zinc ion binding [GO:0008270]	GO:0008270; GO:0016491	GO:0008270~zinc ion binding;GO:0016491~oxidoreductase activity	NA	NA
g1529.t1	275	tr|G9NCF2|G9NCF2_HYPVG	275	99.3	100	2.1e-155	Flavin_Reduct domain-containing protein	TRIVIDRAFT_82624	Hypocrea virens (strain Gv29-8 / FGSC 10586) (Gliocladium virens) (Trichoderma virens)	NA	FMN binding [GO:0010181]	GO:0010181	GO:0010181~FMN binding	NA	NA
g1527.t1	479	tr|G9NCF4|G9NCF4_HYPVG	479	99.4	100	1.8e-279	AB hydrolase-1 domain-containing protein	TRIVIDRAFT_82622	Hypocrea virens (strain Gv29-8 / FGSC 10586) (Gliocladium virens) (Trichoderma virens)	NA	peptidase activity [GO:0008233]	GO:0008233	GO:0008233~peptidase activity	NA	NA
g1510.t1	1097	tr|G9NCH1|G9NCH1_HYPVG	1097	99.7	100	0	Uncharacterized protein	TRIVIDRAFT_82613	Hypocrea virens (strain Gv29-8 / FGSC 10586) (Gliocladium virens) (Trichoderma virens)	NA	cytoplasm [GO:0005737]; aminoacyl-tRNA editing activity [GO:0002161]; ATP binding [GO:0005524]; valine-tRNA ligase activity [GO:0004832]; valyl-tRNA aminoacylation [GO:0006438]	GO:0002161; GO:0004832; GO:0005524; GO:0005737; GO:0006438	GO:0002161~aminoacyl-tRNA editing activity;GO:0004832~valine-tRNA ligase activity;GO:0005524~ATP binding	GO:0006438~valyl-tRNA aminoacylation	GO:0005737~cytoplasm
g1424.t1	584	tr|G9NCR2|G9NCR2_HYPVG	581	99.5	100	0	Uncharacterized protein	TRIVIDRAFT_82586	Hypocrea virens (strain Gv29-8 / FGSC 10586) (Gliocladium virens) (Trichoderma virens)	NA	NA	NA	NA	NA	NA
g1387.t1	802	tr|G9NCV2|G9NCV2_HYPVG	813	97.5	100	0	Uncharacterized protein	TRIVIDRAFT_82571	Hypocrea virens (strain Gv29-8 / FGSC 10586) (Gliocladium virens) (Trichoderma virens)	NA	ATP binding [GO:0005524]; ATPase activity [GO:0016887]; SNARE complex disassembly [GO:0035494]	GO:0005524; GO:0016887; GO:0035494	GO:0005524~ATP binding;GO:0016887~ATPase activity	GO:0035494~SNARE complex disassembly	NA
g1365.t1	133	tr|G9NCX9|G9NCX9_HYPVG	137	99.2	100	1.3e-65	Prefoldin subunit 4	TRIVIDRAFT_82562	Hypocrea virens (strain Gv29-8 / FGSC 10586) (Gliocladium virens) (Trichoderma virens)	NA	prefoldin complex [GO:0016272]; unfolded protein binding [GO:0051082]; protein folding [GO:0006457]	GO:0006457; GO:0016272; GO:0051082	GO:0051082~unfolded protein binding	GO:0006457~protein folding	GO:0016272~prefoldin complex
g1344.t1	654	tr|G9ND01|G9ND01_HYPVG	654	99.5	100	0	Phosphoinositide phospholipase C (EC 3.1.4.11)	TRIVIDRAFT_82556	Hypocrea virens (strain Gv29-8 / FGSC 10586) (Gliocladium virens) (Trichoderma virens)	NA	phosphatidylinositol phospholipase C activity [GO:0004435]; intracellular signal transduction [GO:0035556]; lipid catabolic process [GO:0016042]	GO:0004435; GO:0016042; GO:0035556	GO:0004435~phosphatidylinositol phospholipase C activity	GO:0016042~lipid catabolic process;GO:0035556~intracellular signal transduction	NA
g1326.t1	587	tr|G9ND19|G9ND19_HYPVG	587	99	100	0	Uncharacterized protein	TRIVIDRAFT_82550	Hypocrea virens (strain Gv29-8 / FGSC 10586) (Gliocladium virens) (Trichoderma virens)	NA	integral component of membrane [GO:0016021]	GO:0016021	NA	NA	GO:0016021~integral component of membrane
g1321.t1	491	tr|G9ND24|G9ND24_HYPVG	491	99.8	100	4.6e-283	Uncharacterized protein	TRIVIDRAFT_82549	Hypocrea virens (strain Gv29-8 / FGSC 10586) (Gliocladium virens) (Trichoderma virens)	NA	aminopeptidase activity [GO:0004177]; metallopeptidase activity [GO:0008237]; zinc ion binding [GO:0008270]	GO:0004177; GO:0008237; GO:0008270	GO:0004177~aminopeptidase activity;GO:0008237~metallopeptidase activity;GO:0008270~zinc ion binding	NA	NA
g1292.t1	286	tr|G9ND53|G9ND53_HYPVG	286	99.7	100	1.7e-168	S-formylglutathione hydrolase (EC 3.1.2.12)	TRIVIDRAFT_82546	Hypocrea virens (strain Gv29-8 / FGSC 10586) (Gliocladium virens) (Trichoderma virens)	NA	cytoplasm [GO:0005737]; carboxylic ester hydrolase activity [GO:0052689]; S-formylglutathione hydrolase activity [GO:0018738]; formaldehyde catabolic process [GO:0046294]	GO:0005737; GO:0018738; GO:0046294; GO:0052689	GO:0018738~S-formylglutathione hydrolase activity;GO:0052689~carboxylic ester hydrolase activity	GO:0046294~formaldehyde catabolic process	GO:0005737~cytoplasm
g1286.t1	700	tr|G9ND59|G9ND59_HYPVG	700	99.7	100	0	J domain-containing protein	TRIVIDRAFT_82542	Hypocrea virens (strain Gv29-8 / FGSC 10586) (Gliocladium virens) (Trichoderma virens)	NA	integral component of membrane [GO:0016021]; posttranslational protein targeting to membrane, translocation [GO:0031204]	GO:0016021; GO:0031204	NA	GO:0031204~posttranslational protein targeting to membrane, translocation	GO:0016021~integral component of membrane
g1251.t1	432	tr|G9ND96|G9ND96_HYPVG	432	100	100	1e-241	Eukaryotic translation initiation factor 3 subunit M (eIF3m)	TRIVIDRAFT_82535	Hypocrea virens (strain Gv29-8 / FGSC 10586) (Gliocladium virens) (Trichoderma virens)	NA	eukaryotic 43S preinitiation complex [GO:0016282]; eukaryotic 48S preinitiation complex [GO:0033290]; eukaryotic translation initiation factor 3 complex, eIF3m [GO:0071541]; translation initiation factor activity [GO:0003743]; formation of cytoplasmic translation initiation complex [GO:0001732]	GO:0001732; GO:0003743; GO:0016282; GO:0033290; GO:0071541	GO:0003743~translation initiation factor activity	GO:0001732~formation of cytoplasmic translation initiation complex	GO:0016282~eukaryotic 43S preinitiation complex;GO:0033290~eukaryotic 48S preinitiation complex;GO:0071541~eukaryotic translation initiation factor 3 complex, eIF3m
g1200.t1	184	tr|G9NDE8|G9NDE8_HYPVG	184	100	100	1.7e-113	Uncharacterized protein	TRIVIDRAFT_82523	Hypocrea virens (strain Gv29-8 / FGSC 10586) (Gliocladium virens) (Trichoderma virens)	NA	integral component of membrane [GO:0016021]	GO:0016021	NA	NA	GO:0016021~integral component of membrane
g1150.t1	237	tr|G9NDK1|G9NDK1_HYPVG	241	100	97.47	1.4e-120	Uncharacterized protein	TRIVIDRAFT_82505	Hypocrea virens (strain Gv29-8 / FGSC 10586) (Gliocladium virens) (Trichoderma virens)	NA	mitochondrial proton-transporting ATP synthase complex, coupling factor F(o) [GO:0000276]; proton transmembrane transporter activity [GO:0015078]; ATP synthesis coupled proton transport [GO:0015986]	GO:0000276; GO:0015078; GO:0015986	GO:0015078~hydrogen ion transmembrane transporter activity	GO:0015986~ATP synthesis coupled proton transport	GO:0000276~mitochondrial proton-transporting ATP synthase complex, coupling factor F(o)
g1147.t1	472	tr|G9NDK4|G9NDK4_HYPVG	472	100	100	1.8e-279	Complex1_49kDa domain-containing protein	TRIVIDRAFT_82504	Hypocrea virens (strain Gv29-8 / FGSC 10586) (Gliocladium virens) (Trichoderma virens)	NA	NAD binding [GO:0051287]; oxidoreductase activity, acting on NAD(P)H [GO:0016651]; quinone binding [GO:0048038]	GO:0016651; GO:0048038; GO:0051287	GO:0016651~oxidoreductase activity, acting on NAD(P)H;GO:0048038~quinone binding;GO:0051287~NAD binding	NA	NA
g6024.t1	584	tr|G9MQG7|G9MQG7_HYPVG	539	99.3	92.29	0	Uncharacterized protein	TRIVIDRAFT_82486	Hypocrea virens (strain Gv29-8 / FGSC 10586) (Gliocladium virens) (Trichoderma virens)	NA	integral component of membrane [GO:0016021]	GO:0016021	NA	NA	GO:0016021~integral component of membrane
g2192.t1	532	tr|G9MN07|G9MN07_HYPVG	532	99.8	100	0	HAD_SAK_1 domain-containing protein	TRIVIDRAFT_82465	Hypocrea virens (strain Gv29-8 / FGSC 10586) (Gliocladium virens) (Trichoderma virens)	NA	NA	NA	NA	NA	NA
g2220.t1	490	tr|G9MN38|G9MN38_HYPVG	490	99.2	100	1.6e-288	Uncharacterized protein	TRIVIDRAFT_82456	Hypocrea virens (strain Gv29-8 / FGSC 10586) (Gliocladium virens) (Trichoderma virens)	NA	nucleic acid binding [GO:0003676]	GO:0003676	GO:0003676~nucleic acid binding	NA	NA
g2371.t1	550	tr|G9MNP2|G9MNP2_HYPVG	529	95.5	100	0	Uncharacterized protein	TRIVIDRAFT_82420	Hypocrea virens (strain Gv29-8 / FGSC 10586) (Gliocladium virens) (Trichoderma virens)	NA	integral component of membrane [GO:0016021]; heme binding [GO:0020037]; iron ion binding [GO:0005506]; monooxygenase activity [GO:0004497]; oxidoreductase activity, acting on paired donors, with incorporation or reduction of molecular oxygen [GO:0016705]	GO:0004497; GO:0005506; GO:0016021; GO:0016705; GO:0020037	GO:0004497~monooxygenase activity;GO:0005506~iron ion binding;GO:0016705~oxidoreductase activity, acting on paired donors, with incorporation or reduction of molecular oxygen;GO:0020037~heme binding	NA	GO:0016021~integral component of membrane
g2405.t1	366	tr|G9MNT0|G9MNT0_HYPVG	366	99.5	100	7.9e-211	C-CAP/cofactor C-like domain-containing protein	TRIVIDRAFT_82412	Hypocrea virens (strain Gv29-8 / FGSC 10586) (Gliocladium virens) (Trichoderma virens)	NA	tubulin binding [GO:0015631]; cell morphogenesis [GO:0000902]; post-chaperonin tubulin folding pathway [GO:0007023]	GO:0000902; GO:0007023; GO:0015631	GO:0015631~tubulin binding	GO:0000902~cell morphogenesis;GO:0007023~post-chaperonin tubulin folding pathway	NA
g2428.t1	453	tr|G9MNV7|G9MNV7_HYPVG	453	99.8	100	4.9e-271	acidPPc domain-containing protein	TRIVIDRAFT_82407	Hypocrea virens (strain Gv29-8 / FGSC 10586) (Gliocladium virens) (Trichoderma virens)	NA	integral component of membrane [GO:0016021]	GO:0016021	NA	NA	GO:0016021~integral component of membrane
g2469.t1	662	tr|G9MNZ8|G9MNZ8_HYPVG	662	97.9	100	0	BPL/LPL catalytic domain-containing protein	TRIVIDRAFT_82399	Hypocrea virens (strain Gv29-8 / FGSC 10586) (Gliocladium virens) (Trichoderma virens)	NA	biotin-[acetyl-CoA-carboxylase] ligase activity [GO:0004077]; cellular protein modification process [GO:0006464]	GO:0004077; GO:0006464	GO:0004077~biotin-[acetyl-CoA-carboxylase] ligase activity	GO:0006464~cellular protein modification process	NA
g2538.t1	511	tr|G9MP76|G9MP76_HYPVG	511	100	100	1.4e-295	MFS domain-containing protein	TRIVIDRAFT_82378	Hypocrea virens (strain Gv29-8 / FGSC 10586) (Gliocladium virens) (Trichoderma virens)	NA	integral component of membrane [GO:0016021]; transmembrane transport [GO:0055085]	GO:0016021; GO:0055085	NA	GO:0055085~transmembrane transport	GO:0016021~integral component of membrane
g2567.t1	1050	tr|G9MPA8|G9MPA8_HYPVG	1050	98.6	100	0	FAD-binding FR-type domain-containing protein	TRIVIDRAFT_82368	Hypocrea virens (strain Gv29-8 / FGSC 10586) (Gliocladium virens) (Trichoderma virens)	NA	oxidoreductase activity [GO:0016491]	GO:0016491	GO:0016491~oxidoreductase activity	NA	NA
g2610.t1	431	tr|G9MPF3|G9MPF3_HYPVG	431	99.1	100	1.4e-243	Uncharacterized protein	TRIVIDRAFT_82358	Hypocrea virens (strain Gv29-8 / FGSC 10586) (Gliocladium virens) (Trichoderma virens)	NA	ATP binding [GO:0005524]	GO:0005524	GO:0005524~ATP binding	NA	NA
g2611.t1	121	tr|G9MPF4|G9MPF4_HYPVG	121	100	100	2.7e-59	Uncharacterized protein	TRIVIDRAFT_82357	Hypocrea virens (strain Gv29-8 / FGSC 10586) (Gliocladium virens) (Trichoderma virens)	NA	prefoldin complex [GO:0016272]; unfolded protein binding [GO:0051082]; protein folding [GO:0006457]	GO:0006457; GO:0016272; GO:0051082	GO:0051082~unfolded protein binding	GO:0006457~protein folding	GO:0016272~prefoldin complex
g2639.t1	305	tr|G9MPI6|G9MPI6_HYPVG	305	98.7	100	5.8e-175	Uncharacterized protein	TRIVIDRAFT_82348	Hypocrea virens (strain Gv29-8 / FGSC 10586) (Gliocladium virens) (Trichoderma virens)	NA	integral component of membrane [GO:0016021]	GO:0016021	NA	NA	GO:0016021~integral component of membrane
g5024.t1	847	tr|G9MFQ5|G9MFQ5_HYPVG	847	99.9	100	0	Uncharacterized protein	TRIVIDRAFT_82317	Hypocrea virens (strain Gv29-8 / FGSC 10586) (Gliocladium virens) (Trichoderma virens)	NA	exocyst [GO:0000145]; exocytosis [GO:0006887]; vesicle docking [GO:0048278]	GO:0000145; GO:0006887; GO:0048278	NA	GO:0006887~exocytosis;GO:0048278~vesicle docking	GO:0000145~exocyst
g5033.t1	738	tr|G9MI13|G9MI13_HYPVG	738	99.7	100	0	AA_TRNA_LIGASE_II domain-containing protein	TRIVIDRAFT_82314	Hypocrea virens (strain Gv29-8 / FGSC 10586) (Gliocladium virens) (Trichoderma virens)	NA	cytoplasm [GO:0005737]; ATP binding [GO:0005524]; threonine-tRNA ligase activity [GO:0004829]; threonyl-tRNA aminoacylation [GO:0006435]	GO:0004829; GO:0005524; GO:0005737; GO:0006435	GO:0004829~threonine-tRNA ligase activity;GO:0005524~ATP binding	GO:0006435~threonyl-tRNA aminoacylation	GO:0005737~cytoplasm
g5069.t1	544	tr|G9MHX2|G9MHX2_HYPVG	544	100	100	0	Inos-1-P_synth domain-containing protein	TRIVIDRAFT_82297	Hypocrea virens (strain Gv29-8 / FGSC 10586) (Gliocladium virens) (Trichoderma virens)	NA	inositol-3-phosphate synthase activity [GO:0004512]; inositol biosynthetic process [GO:0006021]; phospholipid biosynthetic process [GO:0008654]	GO:0004512; GO:0006021; GO:0008654	GO:0004512~inositol-3-phosphate synthase activity	GO:0006021~inositol biosynthetic process;GO:0008654~phospholipid biosynthetic process	NA
g5110.t1	321	tr|G9MHT2|G9MHT2_HYPVG	549	99.4	100	3.4e-186	Uncharacterized protein	TRIVIDRAFT_82289	Hypocrea virens (strain Gv29-8 / FGSC 10586) (Gliocladium virens) (Trichoderma virens)	NA	ureidoglycolate hydrolase activity [GO:0004848]; ureidoglycolate lyase activity [GO:0050385]; allantoin catabolic process [GO:0000256]	GO:0000256; GO:0004848; GO:0050385	GO:0004848~ureidoglycolate hydrolase activity;GO:0050385~ureidoglycolate lyase activity	GO:0000256~allantoin catabolic process	NA
g5160.t1	574	tr|G9MHM9|G9MHM9_HYPVG	574	99.7	100	0	A_deaminase domain-containing protein	TRIVIDRAFT_82279	Hypocrea virens (strain Gv29-8 / FGSC 10586) (Gliocladium virens) (Trichoderma virens)	NA	deaminase activity [GO:0019239]	GO:0019239	GO:0019239~deaminase activity	NA	NA
g5179.t1	349	tr|G9MHL0|G9MHL0_HYPVG	349	100	100	9.8e-203	Aldo_ket_red domain-containing protein	TRIVIDRAFT_82276	Hypocrea virens (strain Gv29-8 / FGSC 10586) (Gliocladium virens) (Trichoderma virens)	NA	NA	NA	NA	NA	NA
g5211.t1	291	tr|G9MHI0|G9MHI0_HYPVG	291	100	100	3.1e-162	Uncharacterized protein	TRIVIDRAFT_82268	Hypocrea virens (strain Gv29-8 / FGSC 10586) (Gliocladium virens) (Trichoderma virens)	NA	oxidoreductase activity [GO:0016491]	GO:0016491	GO:0016491~oxidoreductase activity	NA	NA
g5222.t1	584	tr|G9MHH0|G9MHH0_HYPVG	611	94.9	100	0	Uncharacterized protein	TRIVIDRAFT_82265	Hypocrea virens (strain Gv29-8 / FGSC 10586) (Gliocladium virens) (Trichoderma virens)	NA	NA	NA	NA	NA	NA
g5262.t1	488	tr|G9MHC8|G9MHC8_HYPVG	488	99.4	100	1.2e-283	Aldedh domain-containing protein	TRIVIDRAFT_82254	Hypocrea virens (strain Gv29-8 / FGSC 10586) (Gliocladium virens) (Trichoderma virens)	NA	oxidoreductase activity, acting on the aldehyde or oxo group of donors, NAD or NADP as acceptor [GO:0016620]	GO:0016620	GO:0016620~oxidoreductase activity, acting on the aldehyde or oxo group of donors, NAD or NADP as acceptor	NA	NA
g5293.t1	369	tr|G9MH96|G9MH96_HYPVG	369	99.5	100	9.4e-204	AAA_lid_2 domain-containing protein	TRIVIDRAFT_82240	Hypocrea virens (strain Gv29-8 / FGSC 10586) (Gliocladium virens) (Trichoderma virens)	NA	NA	NA	NA	NA	NA
g6641.t1	443	tr|G9MEE9|G9MEE9_HYPVG	443	98.6	99.77	2.7e-250	Uncharacterized protein	TRIVIDRAFT_82193	Hypocrea virens (strain Gv29-8 / FGSC 10586) (Gliocladium virens) (Trichoderma virens)	NA	NA	NA	NA	NA	NA
g6507.t1	357	tr|G9MDZ1|G9MDZ1_HYPVG	357	100	100	1.2e-200	AAA domain-containing protein	TRIVIDRAFT_82171	Hypocrea virens (strain Gv29-8 / FGSC 10586) (Gliocladium virens) (Trichoderma virens)	NA	Ctf18 RFC-like complex [GO:0031390]; cytosol [GO:0005829]; DNA replication factor C complex [GO:0005663]; Elg1 RFC-like complex [GO:0031391]; nucleus [GO:0005634]; Rad17 RFC-like complex [GO:0031389]; ATP binding [GO:0005524]; DNA clamp loader activity [GO:0003689]; leading strand elongation [GO:0006272]; sister chromatid cohesion [GO:0007062]	GO:0003689; GO:0005524; GO:0005634; GO:0005663; GO:0005829; GO:0006272; GO:0007062; GO:0031389; GO:0031390; GO:0031391	GO:0003689~DNA clamp loader activity;GO:0005524~ATP binding	GO:0006272~leading strand elongation;GO:0007062~sister chromatid cohesion	GO:0005634~nucleus;GO:0005663~DNA replication factor C complex;GO:0005829~cytosol;GO:0031389~Rad17 RFC-like complex;GO:0031390~Ctf18 RFC-like complex;GO:0031391~Elg1 RFC-like complex
g10059.t1	343	tr|G9MDT6|G9MDT6_HYPVG	343	99.7	100	2.6e-200	Elongation of fatty acids protein (EC 2.3.1.199) (Very-long-chain 3-oxoacyl-CoA synthase)	TRIVIDRAFT_82162	Hypocrea virens (strain Gv29-8 / FGSC 10586) (Gliocladium virens) (Trichoderma virens)	NA	integral component of membrane [GO:0016021]; 3-oxo-arachidoyl-CoA synthase activity [GO:0102336]; 3-oxo-cerotoyl-CoA synthase activity [GO:0102337]; 3-oxo-lignoceronyl-CoA synthase activity [GO:0102338]; very-long-chain 3-ketoacyl-CoA synthase activity [GO:0102756]; fatty acid biosynthetic process [GO:0006633]	GO:0006633; GO:0016021; GO:0102336; GO:0102337; GO:0102338; GO:0102756	NA	GO:0006633~fatty acid biosynthetic process	GO:0016021~integral component of membrane
g10004.t1	336	tr|G9MDN0|G9MDN0_HYPVG	338	99.1	100	1.2e-186	eIF2B_5 domain-containing protein	TRIVIDRAFT_82154	Hypocrea virens (strain Gv29-8 / FGSC 10586) (Gliocladium virens) (Trichoderma virens)	NA	translation initiation factor activity [GO:0003743]	GO:0003743	GO:0003743~translation initiation factor activity	NA	NA
g9854.t1	335	tr|G9MF56|G9MF56_HYPVG	335	99.7	100	2e-184	Malate dehydrogenase (EC 1.1.1.37)	TRIVIDRAFT_82137	Hypocrea virens (strain Gv29-8 / FGSC 10586) (Gliocladium virens) (Trichoderma virens)	NA	mitochondrial matrix [GO:0005759]; L-malate dehydrogenase activity [GO:0030060]; mRNA binding [GO:0003729]; carbohydrate metabolic process [GO:0005975]; chronological cell aging [GO:0001300]; malate metabolic process [GO:0006108]; replicative cell aging [GO:0001302]; tricarboxylic acid cycle [GO:0006099]	GO:0001300; GO:0001302; GO:0003729; GO:0005759; GO:0005975; GO:0006099; GO:0006108; GO:0030060	GO:0003729~mRNA binding;GO:0030060~L-malate dehydrogenase activity	GO:0001300~chronological cell aging;GO:0001302~replicative cell aging;GO:0005975~carbohydrate metabolic process;GO:0006099~tricarboxylic acid cycle;GO:0006108~malate metabolic process	GO:0005759~mitochondrial matrix
g10129.t1	1036	tr|G9MJS7|G9MJS7_HYPVG	1036	99.6	100	0	Uncharacterized protein	TRIVIDRAFT_82096	Hypocrea virens (strain Gv29-8 / FGSC 10586) (Gliocladium virens) (Trichoderma virens)	NA	NA	NA	NA	NA	NA
g10098.t1	108	tr|G9MJN9|G9MJN9_HYPVG	108	100	100	7.1e-51	Uncharacterized protein	TRIVIDRAFT_82089	Hypocrea virens (strain Gv29-8 / FGSC 10586) (Gliocladium virens) (Trichoderma virens)	NA	ribosome [GO:0005840]; structural constituent of ribosome [GO:0003735]; translational elongation [GO:0006414]	GO:0003735; GO:0005840; GO:0006414	GO:0003735~structural constituent of ribosome	GO:0006414~translational elongation	GO:0005840~ribosome
g8771.t1	281	tr|G9MJI1|G9MJI1_HYPVG	281	99.3	100	1.1e-148	Prohibitin	TRIVIDRAFT_82072	Hypocrea virens (strain Gv29-8 / FGSC 10586) (Gliocladium virens) (Trichoderma virens)	NA	mitochondrial inner membrane [GO:0005743]	GO:0005743	NA	NA	GO:0005743~mitochondrial inner membrane
g8776.t1	440	tr|G9MJH6|G9MJH6_HYPVG	440	100	100	4.8e-247	Uncharacterized protein	TRIVIDRAFT_82068	Hypocrea virens (strain Gv29-8 / FGSC 10586) (Gliocladium virens) (Trichoderma virens)	NA	cellular metabolic process [GO:0044237]	GO:0044237	NA	GO:0044237~cellular metabolic process	NA
g8862.t1	468	tr|G9MJ82|G9MJ82_HYPVG	468	99.1	100	1.7e-271	DAO domain-containing protein	TRIVIDRAFT_82050	Hypocrea virens (strain Gv29-8 / FGSC 10586) (Gliocladium virens) (Trichoderma virens)	NA	oxidoreductase activity [GO:0016491]	GO:0016491	GO:0016491~oxidoreductase activity	NA	NA
g8876.t1	297	tr|G9MJ66|G9MJ66_HYPVG	297	99.7	100	4e-173	Expansin-like protein	TRIVIDRAFT_82045	Hypocrea virens (strain Gv29-8 / FGSC 10586) (Gliocladium virens) (Trichoderma virens)	NA	NA	NA	NA	NA	NA
g8894.t1	472	tr|G9MJ49|G9MJ49_HYPVG	277	95.7	58.69	8.4e-149	Uncharacterized protein	TRIVIDRAFT_82039	Hypocrea virens (strain Gv29-8 / FGSC 10586) (Gliocladium virens) (Trichoderma virens)	NA	ornithine decarboxylase inhibitor activity [GO:0008073]	GO:0008073	GO:0008073~ornithine decarboxylase inhibitor activity	NA	NA
g8910.t1	322	tr|G9MJ33|G9MJ33_HYPVG	404	100	100	1.8e-187	Glycosyltransferase family 62 protein	TRIVIDRAFT_82029	Hypocrea virens (strain Gv29-8 / FGSC 10586) (Gliocladium virens) (Trichoderma virens)	NA	integral component of membrane [GO:0016021]; transferase activity [GO:0016740]	GO:0016021; GO:0016740	GO:0016740~transferase activity	NA	GO:0016021~integral component of membrane
g8934.t1	404	tr|G9MJ02|G9MJ02_HYPVG	404	100	100	1.4e-232	Ketol-acid reductoisomerase, mitochondrial (EC 1.1.1.86) (Acetohydroxy-acid reductoisomerase) (Alpha-keto-beta-hydroxylacyl reductoisomerase)	TRIVIDRAFT_82017	Hypocrea virens (strain Gv29-8 / FGSC 10586) (Gliocladium virens) (Trichoderma virens)	NA	mitochondrial nucleoid [GO:0042645]; double-stranded DNA binding [GO:0003690]; ketol-acid reductoisomerase activity [GO:0004455]; metal ion binding [GO:0046872]; isoleucine biosynthetic process [GO:0009097]; mitochondrial genome maintenance [GO:0000002]; valine biosynthetic process [GO:0009099]	GO:0000002; GO:0003690; GO:0004455; GO:0009097; GO:0009099; GO:0042645; GO:0046872	GO:0003690~double-stranded DNA binding;GO:0004455~ketol-acid reductoisomerase activity;GO:0046872~metal ion binding	GO:0000002~mitochondrial genome maintenance;GO:0009097~isoleucine biosynthetic process;GO:0009099~valine biosynthetic process	GO:0042645~mitochondrial nucleoid
g8989.t1	370	tr|G9MIU2|G9MIU2_HYPVG	370	100	100	3.2e-212	Uncharacterized protein	TRIVIDRAFT_82003	Hypocrea virens (strain Gv29-8 / FGSC 10586) (Gliocladium virens) (Trichoderma virens)	NA	NA	NA	NA	NA	NA
g9020.t1	464	tr|G9MIQ8|G9MIQ8_HYPVG	464	99.6	100	6.6e-271	Uncharacterized protein	TRIVIDRAFT_81989	Hypocrea virens (strain Gv29-8 / FGSC 10586) (Gliocladium virens) (Trichoderma virens)	NA	integral component of membrane [GO:0016021]; farnesyl-diphosphate farnesyltransferase activity [GO:0004310]; squalene synthase activity [GO:0051996]; ergosterol biosynthetic process [GO:0006696]	GO:0004310; GO:0006696; GO:0016021; GO:0051996	GO:0004310~farnesyl-diphosphate farnesyltransferase activity;GO:0051996~squalene synthase activity	GO:0006696~ergosterol biosynthetic process	GO:0016021~integral component of membrane
g9033.t1	284	tr|G9MIP4|G9MIP4_HYPVG	284	98.6	100	3.5e-150	Monosaccharide-P-dolichol utilization protein	TRIVIDRAFT_81984	Hypocrea virens (strain Gv29-8 / FGSC 10586) (Gliocladium virens) (Trichoderma virens)	NA	integral component of membrane [GO:0016021]	GO:0016021	NA	NA	GO:0016021~integral component of membrane
g9034.t1	561	tr|G9MIP3|G9MIP3_HYPVG	561	99.6	100	0	Uncharacterized protein	TRIVIDRAFT_81983	Hypocrea virens (strain Gv29-8 / FGSC 10586) (Gliocladium virens) (Trichoderma virens)	NA	NA	NA	NA	NA	NA
g9121.t1	478	tr|G9MIE4|G9MIE4_HYPVG	478	99.8	100	1.2e-280	Bac_luciferase domain-containing protein	TRIVIDRAFT_81957	Hypocrea virens (strain Gv29-8 / FGSC 10586) (Gliocladium virens) (Trichoderma virens)	NA	monooxygenase activity [GO:0004497]; oxidoreductase activity, acting on paired donors, with incorporation or reduction of molecular oxygen [GO:0016705]	GO:0004497; GO:0016705	GO:0004497~monooxygenase activity;GO:0016705~oxidoreductase activity, acting on paired donors, with incorporation or reduction of molecular oxygen	NA	NA
g9131.t1	304	tr|G9MID3|G9MID3_HYPVG	304	99.3	100	5.2e-168	Uncharacterized protein	TRIVIDRAFT_81951	Hypocrea virens (strain Gv29-8 / FGSC 10586) (Gliocladium virens) (Trichoderma virens)	NA	nucleus [GO:0005634]; nucleic acid binding [GO:0003676]; zinc ion binding [GO:0008270]; regulation of transcription, DNA-templated [GO:0006355]; transcription, DNA-templated [GO:0006351]	GO:0003676; GO:0005634; GO:0006351; GO:0006355; GO:0008270	GO:0003676~nucleic acid binding;GO:0008270~zinc ion binding	GO:0006351~transcription, DNA-templated;GO:0006355~regulation of transcription, DNA-templated	GO:0005634~nucleus
g9176.t1	190	tr|G9MI85|G9MI85_HYPVG	190	99.5	100	1.4e-105	Uncharacterized protein	TRIVIDRAFT_81939	Hypocrea virens (strain Gv29-8 / FGSC 10586) (Gliocladium virens) (Trichoderma virens)	NA	integral component of membrane [GO:0016021]	GO:0016021	NA	NA	GO:0016021~integral component of membrane
g3282.t1	486	tr|G9MKM1|G9MKM1_HYPVG	492	99	98.35	2.8e-280	Phosphotransferase (EC 2.7.1.-)	TRIVIDRAFT_81875	Hypocrea virens (strain Gv29-8 / FGSC 10586) (Gliocladium virens) (Trichoderma virens)	Carbohydrate degradation; glycolysis; D-glyceraldehyde 3-phosphate and glycerone phosphate from D-glucose: step 1/4.	cell [GO:0005623]; ATP binding [GO:0005524]; glucose binding [GO:0005536]; hexokinase activity [GO:0004396]; cellular glucose homeostasis [GO:0001678]; glycolytic process [GO:0006096]	GO:0001678; GO:0004396; GO:0005524; GO:0005536; GO:0005623; GO:0006096	GO:0004396~hexokinase activity;GO:0005524~ATP binding;GO:0005536~glucose binding	GO:0001678~cellular glucose homeostasis;GO:0006096~glycolytic process	GO:0005623~cell
g3322.t1	321	tr|G9MKH9|G9MKH9_HYPVG	322	99.4	100	1.7e-172	CFEM domain-containing protein	TRIVIDRAFT_81869	Hypocrea virens (strain Gv29-8 / FGSC 10586) (Gliocladium virens) (Trichoderma virens)	NA	NA	NA	NA	NA	NA
g3372.t1	313	tr|G9MMV3|G9MMV3_HYPVG	313	99.7	100	2.4e-176	NADH-cytochrome b5 reductase (EC 1.6.2.2)	TRIVIDRAFT_81857	Hypocrea virens (strain Gv29-8 / FGSC 10586) (Gliocladium virens) (Trichoderma virens)	NA	integral component of membrane [GO:0016021]; cytochrome-b5 reductase activity, acting on NAD(P)H [GO:0004128]	GO:0004128; GO:0016021	GO:0004128~cytochrome-b5 reductase activity, acting on NAD(P)H	NA	GO:0016021~integral component of membrane
g3457.t1	432	tr|G9MML3|G9MML3_HYPVG	432	99.8	100	6.1e-247	Uncharacterized protein	TRIVIDRAFT_81843	Hypocrea virens (strain Gv29-8 / FGSC 10586) (Gliocladium virens) (Trichoderma virens)	NA	integral component of membrane [GO:0016021]	GO:0016021	NA	NA	GO:0016021~integral component of membrane
g3659.t1	558	tr|G9MM00|G9MM00_HYPVG	558	99.3	100	0	AA_permease domain-containing protein	TRIVIDRAFT_81799	Hypocrea virens (strain Gv29-8 / FGSC 10586) (Gliocladium virens) (Trichoderma virens)	NA	integral component of membrane [GO:0016021]; transmembrane transporter activity [GO:0022857]	GO:0016021; GO:0022857	GO:0022857~transmembrane transporter activity	NA	GO:0016021~integral component of membrane
g3737.t1	581	tr|G9MLR4|G9MLR4_HYPVG	581	99.1	100	0	Uncharacterized protein	TRIVIDRAFT_81786	Hypocrea virens (strain Gv29-8 / FGSC 10586) (Gliocladium virens) (Trichoderma virens)	NA	integral component of membrane [GO:0016021]; GPI anchor biosynthetic process [GO:0006506]	GO:0006506; GO:0016021	NA	GO:0006506~GPI anchor biosynthetic process	GO:0016021~integral component of membrane
g3770.t1	404	tr|G9MLM6|G9MLM6_HYPVG	404	100	100	2.9e-230	Peptidase A1 domain-containing protein	TRIVIDRAFT_81777	Hypocrea virens (strain Gv29-8 / FGSC 10586) (Gliocladium virens) (Trichoderma virens)	NA	aspartic-type endopeptidase activity [GO:0004190]	GO:0004190	GO:0004190~aspartic-type endopeptidase activity	NA	NA
g3799.t1	68	tr|G9MLH4|G9MLH4_HYPVG	68	100	100	3e-31	Uncharacterized protein	TRIVIDRAFT_81772	Hypocrea virens (strain Gv29-8 / FGSC 10586) (Gliocladium virens) (Trichoderma virens)	NA	NA	NA	NA	NA	NA
g7418.t1	431	tr|G9MSF8|G9MSF8_HYPVG	432	99.3	100	1.6e-255	WD_REPEATS_REGION domain-containing protein	TRIVIDRAFT_81762	Hypocrea virens (strain Gv29-8 / FGSC 10586) (Gliocladium virens) (Trichoderma virens)	NA	structural molecule activity [GO:0005198]; positive regulation of TORC1 signaling [GO:1904263]; protein transport [GO:0015031]	GO:0005198; GO:0015031; GO:1904263	GO:0005198~structural molecule activity	GO:0015031~protein transport	NA
g7426.t1	208	tr|G9MSG7|G9MSG7_HYPVG	208	97.6	100	4.7e-112	Uncharacterized protein	TRIVIDRAFT_81760	Hypocrea virens (strain Gv29-8 / FGSC 10586) (Gliocladium virens) (Trichoderma virens)	NA	NA	NA	NA	NA	NA
g7437.t1	977	tr|G9MSN5|G9MSN5_HYPVG	957	97.9	100	0	Xpo1 domain-containing protein	TRIVIDRAFT_81755	Hypocrea virens (strain Gv29-8 / FGSC 10586) (Gliocladium virens) (Trichoderma virens)	NA	nucleus [GO:0005634]	GO:0005634	NA	NA	GO:0005634~nucleus
g7531.t1	930	tr|G9MT98|G9MT98_HYPVG	927	99.4	100	0	Lon protease homolog 2, peroxisomal (EC 3.4.21.-)	TRIVIDRAFT_81735	Hypocrea virens (strain Gv29-8 / FGSC 10586) (Gliocladium virens) (Trichoderma virens)	NA	peroxisomal matrix [GO:0005782]; ATP binding [GO:0005524]; ATP-dependent peptidase activity [GO:0004176]; serine-type endopeptidase activity [GO:0004252]; protein import into peroxisome matrix [GO:0016558]; protein processing [GO:0016485]; protein quality control for misfolded or incompletely synthesized proteins [GO:0006515]	GO:0004176; GO:0004252; GO:0005524; GO:0005782; GO:0006515; GO:0016485; GO:0016558	GO:0004176~ATP-dependent peptidase activity;GO:0004252~serine-type endopeptidase activity;GO:0005524~ATP binding	GO:0006515~misfolded or incompletely synthesized protein catabolic process;GO:0016485~protein processing;GO:0016558~protein import into peroxisome matrix	GO:0005782~peroxisomal matrix
g7781.t1	204	tr|G9MR43|G9MR43_HYPVG	204	100	100	1.4e-113	Rac1 small GTPase	TRIVIDRAFT_81671	Hypocrea virens (strain Gv29-8 / FGSC 10586) (Gliocladium virens) (Trichoderma virens)	NA	GTP binding [GO:0005525]; GTPase activity [GO:0003924]; small GTPase mediated signal transduction [GO:0007264]	GO:0003924; GO:0005525; GO:0007264	GO:0003924~GTPase activity;GO:0005525~GTP binding	GO:0007264~small GTPase mediated signal transduction	NA
g7788.t1	555	tr|G9MR49|G9MR49_HYPVG	555	100	100	0	Uncharacterized protein	TRIVIDRAFT_81669	Hypocrea virens (strain Gv29-8 / FGSC 10586) (Gliocladium virens) (Trichoderma virens)	NA	2 iron, 2 sulfur cluster binding [GO:0051537]; 2-methylcitrate dehydratase activity [GO:0047547]; propionate catabolic process, 2-methylcitrate cycle [GO:0019629]	GO:0019629; GO:0047547; GO:0051537	GO:0047547~2-methylcitrate dehydratase activity;GO:0051537~2 iron, 2 sulfur cluster binding	GO:0019629~propionate catabolic process, 2-methylcitrate cycle	NA
g7841.t1	1090	tr|G9MRA6|G9MRA6_HYPVG	1056	96	100	0	Importin N-terminal domain-containing protein	TRIVIDRAFT_81663	Hypocrea virens (strain Gv29-8 / FGSC 10586) (Gliocladium virens) (Trichoderma virens)	NA	nucleus [GO:0005634]; Ran GTPase binding [GO:0008536]; intracellular protein transport [GO:0006886]	GO:0005634; GO:0006886; GO:0008536	GO:0008536~Ran GTPase binding	GO:0006886~intracellular protein transport	GO:0005634~nucleus
g7886.t1	567	tr|G9MRF3|G9MRF3_HYPVG	567	99.8	100	0	Uncharacterized protein	TRIVIDRAFT_81654	Hypocrea virens (strain Gv29-8 / FGSC 10586) (Gliocladium virens) (Trichoderma virens)	NA	ATP binding [GO:0005524]	GO:0005524	GO:0005524~ATP binding	NA	NA
g8039.t1	773	tr|G9MRX2|G9MRX2_HYPVG	773	99.7	100	0	Uncharacterized protein	TRIVIDRAFT_81624	Hypocrea virens (strain Gv29-8 / FGSC 10586) (Gliocladium virens) (Trichoderma virens)	NA	ubiquitin binding [GO:0043130]; proteasome-mediated ubiquitin-dependent protein catabolic process [GO:0043161]	GO:0043130; GO:0043161	GO:0043130~ubiquitin binding	GO:0043161~proteasome-mediated ubiquitin-dependent protein catabolic process	NA
g9628.t1	106	tr|G9MV14|G9MV14_HYPVG	106	100	100	4.6e-55	Uncharacterized protein	TRIVIDRAFT_81610	Hypocrea virens (strain Gv29-8 / FGSC 10586) (Gliocladium virens) (Trichoderma virens)	NA	integral component of membrane [GO:0016021]	GO:0016021	NA	NA	GO:0016021~integral component of membrane
g6002.t1	384	tr|G9MU07|G9MU07_HYPVG	384	99	100	1.4e-213	Uncharacterized protein	TRIVIDRAFT_81599	Hypocrea virens (strain Gv29-8 / FGSC 10586) (Gliocladium virens) (Trichoderma virens)	NA	NA	NA	NA	NA	NA
g3836.t1	737	tr|G9MVH1|G9MVH1_HYPVG	737	99.6	100	0	Uncharacterized protein	TRIVIDRAFT_81566	Hypocrea virens (strain Gv29-8 / FGSC 10586) (Gliocladium virens) (Trichoderma virens)	NA	integral component of membrane [GO:0016021]; transmembrane transport [GO:0055085]	GO:0016021; GO:0055085	NA	GO:0055085~transmembrane transport	GO:0016021~integral component of membrane
g3841.t1	768	tr|G9MVG5|G9MVG5_HYPVG	764	99.2	100	0	Glycoside hydrolase family 55 protein	TRIVIDRAFT_81563	Hypocrea virens (strain Gv29-8 / FGSC 10586) (Gliocladium virens) (Trichoderma virens)	NA	hydrolase activity [GO:0016787]	GO:0016787	GO:0016787~hydrolase activity	NA	NA
g4888.t1	319	tr|G9MG56|G9MG56_HYPVG	319	98.1	100	5.3e-187	Uncharacterized protein	TRIVIDRAFT_81530	Hypocrea virens (strain Gv29-8 / FGSC 10586) (Gliocladium virens) (Trichoderma virens)	NA	integral component of membrane [GO:0016021]; mycotoxin biosynthetic process [GO:0043386]	GO:0016021; GO:0043386	NA	GO:0043386~mycotoxin biosynthetic process	GO:0016021~integral component of membrane
g7354.t1	237	tr|G9MW25|G9MW25_HYPVG	237	99.2	100	1.3e-126	Uncharacterized protein	TRIVIDRAFT_81482	Hypocrea virens (strain Gv29-8 / FGSC 10586) (Gliocladium virens) (Trichoderma virens)	NA	NA	NA	NA	NA	NA
g7321.t1	473	tr|G9MW61|G9MW61_HYPVG	473	100	100	2.6e-283	Uncharacterized protein	TRIVIDRAFT_81470	Hypocrea virens (strain Gv29-8 / FGSC 10586) (Gliocladium virens) (Trichoderma virens)	NA	NA	NA	NA	NA	NA
g4361.t1	516	tr|G9MWH7|G9MWH7_HYPVG	516	99.4	100	3.1e-290	Cystathionine beta-synthase (EC 4.2.1.22)	TRIVIDRAFT_81462	Hypocrea virens (strain Gv29-8 / FGSC 10586) (Gliocladium virens) (Trichoderma virens)	NA	cytoplasmic stress granule [GO:0010494]; cystathionine beta-synthase activity [GO:0004122]; cysteine biosynthetic process from serine [GO:0006535]; cysteine biosynthetic process via cystathionine [GO:0019343]; hydrogen sulfide biosynthetic process [GO:0070814]; transsulfuration [GO:0019346]; traversing start control point of mitotic cell cycle [GO:0007089]	GO:0004122; GO:0006535; GO:0007089; GO:0010494; GO:0019343; GO:0019346; GO:0070814	GO:0004122~cystathionine beta-synthase activity	GO:0006535~cysteine biosynthetic process from serine;GO:0007089~traversing start control point of mitotic cell cycle;GO:0019343~cysteine biosynthetic process via cystathionine;GO:0019346~transsulfuration;GO:0070814~hydrogen sulfide biosynthetic process	GO:0010494~cytoplasmic stress granule
g4328.t1	525	tr|G9MWL4|G9MWL4_HYPVG	525	100	100	1.7e-307	Uncharacterized protein	TRIVIDRAFT_81450	Hypocrea virens (strain Gv29-8 / FGSC 10586) (Gliocladium virens) (Trichoderma virens)	NA	integral component of membrane [GO:0016021]; transmembrane transporter activity [GO:0022857]; amino acid transport [GO:0006865]	GO:0006865; GO:0016021; GO:0022857	GO:0022857~transmembrane transporter activity	GO:0006865~amino acid transport	GO:0016021~integral component of membrane
g9389.t1	352	tr|G9MWZ0|G9MWZ0_HYPVG	332	94	100	4.2e-185	Peptidase A1 domain-containing protein	TRIVIDRAFT_81434	Hypocrea virens (strain Gv29-8 / FGSC 10586) (Gliocladium virens) (Trichoderma virens)	NA	aspartic-type endopeptidase activity [GO:0004190]	GO:0004190	GO:0004190~aspartic-type endopeptidase activity	NA	NA
g4217.t1	483	tr|G9NDU4|G9NDU4_HYPVG	444	89	100	1.2e-251	Uncharacterized protein	TRIVIDRAFT_81430	Hypocrea virens (strain Gv29-8 / FGSC 10586) (Gliocladium virens) (Trichoderma virens)	NA	NA	NA	NA	NA	NA
g4240.t1	547	tr|G9NDS0|G9NDS0_HYPVG	543	99.3	100	0	Glycosyltransferase family 8 protein	TRIVIDRAFT_81425	Hypocrea virens (strain Gv29-8 / FGSC 10586) (Gliocladium virens) (Trichoderma virens)	NA	transferase activity, transferring glycosyl groups [GO:0016757]	GO:0016757	GO:0016757~transferase activity, transferring glycosyl groups	NA	NA
g4250.t1	839	tr|G9NDR0|G9NDR0_HYPVG	835	99.8	98.69	0	AP-1 complex subunit gamma	TRIVIDRAFT_81420	Hypocrea virens (strain Gv29-8 / FGSC 10586) (Gliocladium virens) (Trichoderma virens)	NA	AP-1 adaptor complex [GO:0030121]; intracellular protein transport [GO:0006886]; vesicle-mediated transport [GO:0016192]	GO:0006886; GO:0016192; GO:0030121	NA	GO:0006886~intracellular protein transport;GO:0016192~vesicle-mediated transport	GO:0030121~AP-1 adaptor complex
g4277.t1	218	tr|G9NDN1|G9NDN1_HYPVG	186	85.3	100	1.6e-94	Putative RheB GTPase	TRIVIDRAFT_81407	Hypocrea virens (strain Gv29-8 / FGSC 10586) (Gliocladium virens) (Trichoderma virens)	NA	membrane [GO:0016020]; GDP binding [GO:0019003]; GTP binding [GO:0005525]; GTPase activity [GO:0003924]; mitotic G1 cell cycle arrest in response to nitrogen starvation [GO:0071851]; positive regulation of L-arginine import across plasma membrane [GO:1905589]; small GTPase mediated signal transduction [GO:0007264]	GO:0003924; GO:0005525; GO:0007264; GO:0016020; GO:0019003; GO:0071851; GO:1905589	GO:0003924~GTPase activity;GO:0005525~GTP binding;GO:0019003~GDP binding	GO:0007264~small GTPase mediated signal transduction;GO:0071851~mitotic G1 cell cycle arrest in response to nitrogen starvation	GO:0016020~membrane
g4288.t1	242	tr|G9NDL8|G9NDL8_HYPVG	242	97.9	99.59	7.7e-130	Uncharacterized protein (Fragment)	TRIVIDRAFT_81401	Hypocrea virens (strain Gv29-8 / FGSC 10586) (Gliocladium virens) (Trichoderma virens)	NA	NA	NA	NA	NA	NA
g6751.t1	598	tr|G9N1Z0|G9N1Z0_HYPVG	597	93.7	100	0	Malic enzyme	TRIVIDRAFT_81359	Hypocrea virens (strain Gv29-8 / FGSC 10586) (Gliocladium virens) (Trichoderma virens)	NA	mitochondrion [GO:0005739]; malate dehydrogenase (decarboxylating) (NAD+) activity [GO:0004471]; metal ion binding [GO:0046872]; NAD binding [GO:0051287]; cellular amino acid metabolic process [GO:0006520]; malate metabolic process [GO:0006108]; pyruvate metabolic process [GO:0006090]	GO:0004471; GO:0005739; GO:0006090; GO:0006108; GO:0006520; GO:0046872; GO:0051287	GO:0004471~malate dehydrogenase (decarboxylating) (NAD+) activity;GO:0046872~metal ion binding;GO:0051287~NAD binding	GO:0006090~pyruvate metabolic process;GO:0006108~malate metabolic process;GO:0006520~cellular amino acid metabolic process	GO:0005739~mitochondrion
g6781.t1	337	tr|G9N1V6|G9N1V6_HYPVG	337	99.7	100	2.4e-190	MPN domain-containing protein	TRIVIDRAFT_81353	Hypocrea virens (strain Gv29-8 / FGSC 10586) (Gliocladium virens) (Trichoderma virens)	NA	Lys63-specific deubiquitinase activity [GO:0061578]; metallopeptidase activity [GO:0008237]	GO:0008237; GO:0061578	GO:0008237~metallopeptidase activity;GO:0061578~Lys63-specific deubiquitinase activity	NA	NA
g6808.t1	1002	tr|G9N1S9|G9N1S9_HYPVG	1038	99.2	89.22	0	Uncharacterized protein	TRIVIDRAFT_81343	Hypocrea virens (strain Gv29-8 / FGSC 10586) (Gliocladium virens) (Trichoderma virens)	NA	sequence-specific DNA binding [GO:0043565]; zinc ion binding [GO:0008270]; regulation of transcription, DNA-templated [GO:0006355]	GO:0006355; GO:0008270; GO:0043565	GO:0008270~zinc ion binding;GO:0043565~sequence-specific DNA binding	GO:0006355~regulation of transcription, DNA-templated	NA
g6815.t1	261	tr|G9N1S2|G9N1S2_HYPVG	261	99.6	100	1.3e-143	Uncharacterized protein	TRIVIDRAFT_81340	Hypocrea virens (strain Gv29-8 / FGSC 10586) (Gliocladium virens) (Trichoderma virens)	NA	90S preribosome [GO:0030686]; cytoplasm [GO:0005737]; nuclear microtubule [GO:0005880]; nuclear periphery [GO:0034399]; nucleolus [GO:0005730]; small-subunit processome [GO:0032040]; identical protein binding [GO:0042802]; rRNA (pseudouridine) methyltransferase activity [GO:0070037]; rRNA binding [GO:0019843]; endonucleolytic cleavage in 5'-ETS of tricistronic rRNA transcript (SSU-rRNA, 5.8S rRNA…	GO:0000447; GO:0000472; GO:0000480; GO:0005730; GO:0005737; GO:0005880; GO:0019843; GO:0030686; GO:0032040; GO:0034399; GO:0042802; GO:0070037; GO:0070475	GO:0019843~rRNA binding;GO:0042802~identical protein binding;GO:0070037~rRNA (pseudouridine) methyltransferase activity	GO:0000447~endonucleolytic cleavage in ITS1 to separate SSU-rRNA from 5.8S rRNA and LSU-rRNA from tricistronic rRNA transcript (SSU-rRNA, 5.8S rRNA, LSU-rRNA);GO:0000472~endonucleolytic cleavage to generate mature 5'-end of SSU-rRNA from (SSU-rRNA, 5.8S rRNA, LSU-rRNA);GO:0000480~endonucleolytic cleavage in 5'-ETS of tricistronic rRNA transcript (SSU-rRNA, 5.8S rRNA, LSU-rRNA);GO:0070475~rRNA bas…	GO:0005730~nucleolus;GO:0005737~cytoplasm;GO:0005880~nuclear microtubule;GO:0030686~90S preribosome;GO:0032040~small-subunit processome;GO:0034399~nuclear periphery
g4781.t1	394	tr|G9MGH8|G9MGH8_HYPVG	394	99.7	100	8.4e-227	WD_REPEATS_REGION domain-containing protein	TRIVIDRAFT_81288	Hypocrea virens (strain Gv29-8 / FGSC 10586) (Gliocladium virens) (Trichoderma virens)	NA	NA	NA	NA	NA	NA
g4572.t1	449	tr|G9MXQ3|G9MXQ3_HYPVG	449	99.8	100	1.2e-264	CRAL-TRIO domain-containing protein	TRIVIDRAFT_81252	Hypocrea virens (strain Gv29-8 / FGSC 10586) (Gliocladium virens) (Trichoderma virens)	NA	NA	NA	NA	NA	NA
g9406.t1	381	tr|G9N2M2|G9N2M2_HYPVG	381	98.7	100	1.1e-212	GFO_IDH_MocA domain-containing protein	TRIVIDRAFT_81244	Hypocrea virens (strain Gv29-8 / FGSC 10586) (Gliocladium virens) (Trichoderma virens)	NA	oxidoreductase activity [GO:0016491]	GO:0016491	GO:0016491~oxidoreductase activity	NA	NA
g9416.t1	1208	tr|G9N2L2|G9N2L2_HYPVG	1208	99.6	100	0	DNA mismatch repair protein	TRIVIDRAFT_81241	Hypocrea virens (strain Gv29-8 / FGSC 10586) (Gliocladium virens) (Trichoderma virens)	NA	ATP binding [GO:0005524]; mismatched DNA binding [GO:0030983]; mismatch repair [GO:0006298]	GO:0005524; GO:0006298; GO:0030983	GO:0005524~ATP binding;GO:0030983~mismatched DNA binding	GO:0006298~mismatch repair	NA
g9420.t1	151	tr|G9N2K8|G9N2K8_HYPVG	151	100	100	5.9e-80	MARVEL domain-containing protein	TRIVIDRAFT_81239	Hypocrea virens (strain Gv29-8 / FGSC 10586) (Gliocladium virens) (Trichoderma virens)	NA	integral component of membrane [GO:0016021]	GO:0016021	NA	NA	GO:0016021~integral component of membrane
g9471.t1	782	tr|G9N2F3|G9N2F3_HYPVG	781	97.4	100	0	Uncharacterized protein	TRIVIDRAFT_81227	Hypocrea virens (strain Gv29-8 / FGSC 10586) (Gliocladium virens) (Trichoderma virens)	NA	NA	NA	NA	NA	NA
g9517.t1	156	tr|G9N2A4|G9N2A4_HYPVG	170	91.8	100	9.8e-78	Peptidylprolyl isomerase (EC 5.2.1.8)	TRIVIDRAFT_81212	Hypocrea virens (strain Gv29-8 / FGSC 10586) (Gliocladium virens) (Trichoderma virens)	NA	peptidyl-prolyl cis-trans isomerase activity [GO:0003755]	GO:0003755	GO:0003755~peptidyl-prolyl cis-trans isomerase activity	NA	NA
g9527.t1	315	tr|G9N293|G9N293_HYPVG	315	100	100	1.1e-181	Glucose-6-phosphate 1-epimerase (EC 5.1.3.15)	TRIVIDRAFT_81209	Hypocrea virens (strain Gv29-8 / FGSC 10586) (Gliocladium virens) (Trichoderma virens)	NA	carbohydrate binding [GO:0030246]; glucose-6-phosphate 1-epimerase activity [GO:0047938]; carbohydrate metabolic process [GO:0005975]	GO:0005975; GO:0030246; GO:0047938	GO:0030246~carbohydrate binding;GO:0047938~glucose-6-phosphate 1-epimerase activity	GO:0005975~carbohydrate metabolic process	NA
g9567.t1	101	tr|G9N248|G9N248_HYPVG	101	100	100	9.2e-61	RING-type domain-containing protein	TRIVIDRAFT_81201	Hypocrea virens (strain Gv29-8 / FGSC 10586) (Gliocladium virens) (Trichoderma virens)	NA	anaphase-promoting complex [GO:0005680]; ubiquitin-protein transferase activity [GO:0004842]	GO:0004842; GO:0005680	GO:0004842~ubiquitin-protein transferase activity	NA	GO:0005680~anaphase-promoting complex
g8426.t1	247	tr|G9MYC7|G9MYC7_HYPVG	247	99.2	100	2.8e-135	Uncharacterized protein	TRIVIDRAFT_81180	Hypocrea virens (strain Gv29-8 / FGSC 10586) (Gliocladium virens) (Trichoderma virens)	NA	O-methyltransferase activity [GO:0008171]	GO:0008171	GO:0008171~O-methyltransferase activity	NA	NA
g8389.t1	355	tr|G9MY86|G9MY86_HYPVG	355	99.2	100	7.4e-198	PKS_ER domain-containing protein	TRIVIDRAFT_81170	Hypocrea virens (strain Gv29-8 / FGSC 10586) (Gliocladium virens) (Trichoderma virens)	NA	oxidoreductase activity [GO:0016491]; zinc ion binding [GO:0008270]	GO:0008270; GO:0016491	GO:0008270~zinc ion binding;GO:0016491~oxidoreductase activity	NA	NA
g7318.t1	231	tr|G9MW64|G9MW64_HYPVG	237	97.5	100	1.7e-126	C2H2-type domain-containing protein (Fragment)	TRIVIDRAFT_8116	Hypocrea virens (strain Gv29-8 / FGSC 10586) (Gliocladium virens) (Trichoderma virens)	NA	spliceosomal complex [GO:0005681]; nucleic acid binding [GO:0003676]; zinc ion binding [GO:0008270]; mRNA splicing, via spliceosome [GO:0000398]	GO:0000398; GO:0003676; GO:0005681; GO:0008270	GO:0003676~nucleic acid binding;GO:0008270~zinc ion binding	GO:0000398~mRNA splicing, via spliceosome	GO:0005681~spliceosomal complex
g5983.t1	538	tr|G9MYT3|G9MYT3_HYPVG	538	100	100	0	Uncharacterized protein	TRIVIDRAFT_81149	Hypocrea virens (strain Gv29-8 / FGSC 10586) (Gliocladium virens) (Trichoderma virens)	NA	heme binding [GO:0020037]; iron ion binding [GO:0005506]; monooxygenase activity [GO:0004497]; oxidoreductase activity, acting on paired donors, with incorporation or reduction of molecular oxygen [GO:0016705]	GO:0004497; GO:0005506; GO:0016705; GO:0020037	GO:0004497~monooxygenase activity;GO:0005506~iron ion binding;GO:0016705~oxidoreductase activity, acting on paired donors, with incorporation or reduction of molecular oxygen;GO:0020037~heme binding	NA	NA
g7162.t1	565	tr|G9MYV3|G9MYV3_HYPVG	563	98.6	100	0	RING-type domain-containing protein	TRIVIDRAFT_81140	Hypocrea virens (strain Gv29-8 / FGSC 10586) (Gliocladium virens) (Trichoderma virens)	NA	NA	NA	NA	NA	NA
g7216.t1	996	tr|G9MZ10|G9MZ10_HYPVG	996	99.3	100	0	Uncharacterized protein	TRIVIDRAFT_81118	Hypocrea virens (strain Gv29-8 / FGSC 10586) (Gliocladium virens) (Trichoderma virens)	NA	NA	NA	NA	NA	NA
g7065.t1	450	tr|G9MZV9|G9MZV9_HYPVG	450	98	100	9.9e-256	20S-pre-rRNA D-site endonuclease NOB1	TRIVIDRAFT_81087	Hypocrea virens (strain Gv29-8 / FGSC 10586) (Gliocladium virens) (Trichoderma virens)	NA	nucleolus [GO:0005730]; endoribonuclease activity [GO:0004521]; metal ion binding [GO:0046872]; cleavage involved in rRNA processing [GO:0000469]; ribosomal small subunit biogenesis [GO:0042274]	GO:0000469; GO:0004521; GO:0005730; GO:0042274; GO:0046872	GO:0004521~endoribonuclease activity;GO:0046872~metal ion binding	GO:0000469~cleavage involved in rRNA processing;GO:0042274~ribosomal small subunit biogenesis	GO:0005730~nucleolus
g6936.t1	186	tr|G9MZH2|G9MZH2_HYPVG	186	98.9	100	7e-99	ANK_REP_REGION domain-containing protein	TRIVIDRAFT_81057	Hypocrea virens (strain Gv29-8 / FGSC 10586) (Gliocladium virens) (Trichoderma virens)	NA	NA	NA	NA	NA	NA
g458.t1	280	tr|G9N4I3|G9N4I3_HYPVG	280	98.2	100	1.3e-160	Cytochrome c heme lyase (EC 4.4.1.17)	TRIVIDRAFT_81033	Hypocrea virens (strain Gv29-8 / FGSC 10586) (Gliocladium virens) (Trichoderma virens)	NA	mitochondrial inner membrane [GO:0005743]; holocytochrome-c synthase activity [GO:0004408]; metal ion binding [GO:0046872]	GO:0004408; GO:0005743; GO:0046872	GO:0004408~holocytochrome-c synthase activity;GO:0046872~metal ion binding	NA	GO:0005743~mitochondrial inner membrane
g2080.t1	280	tr|G9N4I3|G9N4I3_HYPVG	280	98.2	100	1.3e-160	Cytochrome c heme lyase (EC 4.4.1.17)	TRIVIDRAFT_81033	Hypocrea virens (strain Gv29-8 / FGSC 10586) (Gliocladium virens) (Trichoderma virens)	NA	mitochondrial inner membrane [GO:0005743]; holocytochrome-c synthase activity [GO:0004408]; metal ion binding [GO:0046872]	GO:0004408; GO:0005743; GO:0046872	GO:0004408~holocytochrome-c synthase activity;GO:0046872~metal ion binding	NA	GO:0005743~mitochondrial inner membrane
g2011.t1	646	tr|G9N4A3|G9N4A3_HYPVG	646	98.8	100	0	Uncharacterized protein	TRIVIDRAFT_81025	Hypocrea virens (strain Gv29-8 / FGSC 10586) (Gliocladium virens) (Trichoderma virens)	NA	cytoplasm [GO:0005737]; ATP binding [GO:0005524]; glutamine-tRNA ligase activity [GO:0004819]; glutaminyl-tRNA aminoacylation [GO:0006425]	GO:0004819; GO:0005524; GO:0005737; GO:0006425	GO:0004819~glutamine-tRNA ligase activity;GO:0005524~ATP binding	GO:0006425~glutaminyl-tRNA aminoacylation	GO:0005737~cytoplasm
g1956.t1	655	tr|G9N432|G9N432_HYPVG	657	98.5	100	0	Uncharacterized protein	TRIVIDRAFT_81015	Hypocrea virens (strain Gv29-8 / FGSC 10586) (Gliocladium virens) (Trichoderma virens)	NA	NA	NA	NA	NA	NA
g4200.t1	585	tr|G9N1R3|G9N1R3_HYPVG	587	99.8	100	0	Metallophos domain-containing protein	TRIVIDRAFT_80971	Hypocrea virens (strain Gv29-8 / FGSC 10586) (Gliocladium virens) (Trichoderma virens)	NA	integral component of membrane [GO:0016021]; hydrolase activity [GO:0016787]	GO:0016021; GO:0016787	GO:0016787~hydrolase activity	NA	GO:0016021~integral component of membrane
g4093.t1	419	tr|G9N1D8|G9N1D8_HYPVG	420	98.3	100	1.2e-247	T5orf172 domain-containing protein	TRIVIDRAFT_80945	Hypocrea virens (strain Gv29-8 / FGSC 10586) (Gliocladium virens) (Trichoderma virens)	NA	NA	NA	NA	NA	NA
g4083.t1	541	tr|G9N1C8|G9N1C8_HYPVG	541	99.4	100	0	1,3-beta-glucanosyltransferase (EC 2.4.1.-)	TRIVIDRAFT_80941	Hypocrea virens (strain Gv29-8 / FGSC 10586) (Gliocladium virens) (Trichoderma virens)	NA	anchored component of membrane [GO:0031225]; plasma membrane [GO:0005886]; hydrolase activity [GO:0016787]; transferase activity [GO:0016740]	GO:0005886; GO:0016740; GO:0016787; GO:0031225	GO:0016740~transferase activity;GO:0016787~hydrolase activity	NA	GO:0005886~plasma membrane;GO:0031225~anchored component of membrane
g4080.t1	375	tr|G9N1C4|G9N1C4_HYPVG	379	86.8	100	1.9e-183	Uncharacterized protein	TRIVIDRAFT_80940	Hypocrea virens (strain Gv29-8 / FGSC 10586) (Gliocladium virens) (Trichoderma virens)	NA	NA	NA	NA	NA	NA
g4070.t1	454	tr|G9N1A4|G9N1A4_HYPVG	401	90.8	95.59	9.4e-230	PlsC domain-containing protein	TRIVIDRAFT_80938	Hypocrea virens (strain Gv29-8 / FGSC 10586) (Gliocladium virens) (Trichoderma virens)	NA	integral component of membrane [GO:0016021]; transferase activity, transferring acyl groups [GO:0016746]	GO:0016021; GO:0016746	GO:0016746~transferase activity, transferring acyl groups	NA	GO:0016021~integral component of membrane
g4054.t1	363	tr|G9N185|G9N185_HYPVG	363	99.7	100	2.6e-206	Uncharacterized protein	TRIVIDRAFT_80933	Hypocrea virens (strain Gv29-8 / FGSC 10586) (Gliocladium virens) (Trichoderma virens)	NA	oxidoreductase activity [GO:0016491]	GO:0016491	GO:0016491~oxidoreductase activity	NA	NA
g3983.t1	353	tr|G9N103|G9N103_HYPVG	353	99.2	100	3.6e-205	NmrA domain-containing protein	TRIVIDRAFT_80916	Hypocrea virens (strain Gv29-8 / FGSC 10586) (Gliocladium virens) (Trichoderma virens)	NA	NA	NA	NA	NA	NA
g3982.t1	609	tr|G9N102|G9N102_HYPVG	609	99.5	100	0	Phosphate transporter	TRIVIDRAFT_80915	Hypocrea virens (strain Gv29-8 / FGSC 10586) (Gliocladium virens) (Trichoderma virens)	NA	integral component of membrane [GO:0016021]; inorganic phosphate transmembrane transporter activity [GO:0005315]; phosphate ion transport [GO:0006817]	GO:0005315; GO:0006817; GO:0016021	GO:0005315~inorganic phosphate transmembrane transporter activity	GO:0006817~phosphate ion transport	GO:0016021~integral component of membrane
g2930.t1	289	tr|G9MQM8|G9MQM8_HYPVG	289	98.6	100	1.9e-167	Uncharacterized protein	TRIVIDRAFT_80901	Hypocrea virens (strain Gv29-8 / FGSC 10586) (Gliocladium virens) (Trichoderma virens)	NA	NA	NA	NA	NA	NA
g2885.t1	130	tr|G9MQC0|G9MQC0_HYPVG	130	100	100	7.4e-71	Uncharacterized protein	TRIVIDRAFT_80895	Hypocrea virens (strain Gv29-8 / FGSC 10586) (Gliocladium virens) (Trichoderma virens)	NA	NA	NA	NA	NA	NA
g2810.t1	362	tr|G9MQ17|G9MQ17_HYPVG	362	98.9	100	9.2e-204	Semialdhyde_dh domain-containing protein	TRIVIDRAFT_80881	Hypocrea virens (strain Gv29-8 / FGSC 10586) (Gliocladium virens) (Trichoderma virens)	NA	aspartate-semialdehyde dehydrogenase activity [GO:0004073]; NAD binding [GO:0051287]; NADP binding [GO:0050661]; protein dimerization activity [GO:0046983]; cellular amino acid biosynthetic process [GO:0008652]	GO:0004073; GO:0008652; GO:0046983; GO:0050661; GO:0051287	GO:0004073~aspartate-semialdehyde dehydrogenase activity;GO:0046983~protein dimerization activity;GO:0050661~NADP binding;GO:0051287~NAD binding	GO:0008652~cellular amino acid biosynthetic process	NA
g2784.t1	694	tr|G9MPY7|G9MPY7_HYPVG	694	99.9	100	0	AMP-binding domain-containing protein	TRIVIDRAFT_80870	Hypocrea virens (strain Gv29-8 / FGSC 10586) (Gliocladium virens) (Trichoderma virens)	NA	catalytic activity [GO:0003824]	GO:0003824	GO:0003824~catalytic activity	NA	NA
g10523.t1	553	tr|G9N635|G9N635_HYPVG	553	99.3	100	0	Arf-GAP domain-containing protein	TRIVIDRAFT_80823	Hypocrea virens (strain Gv29-8 / FGSC 10586) (Gliocladium virens) (Trichoderma virens)	NA	GTPase activator activity [GO:0005096]; metal ion binding [GO:0046872]	GO:0005096; GO:0046872	GO:0005096~GTPase activator activity;GO:0046872~metal ion binding	NA	NA
g10521.t1	419	tr|G9N633|G9N633_HYPVG	419	99.5	100	3.1e-235	Uncharacterized protein	TRIVIDRAFT_80821	Hypocrea virens (strain Gv29-8 / FGSC 10586) (Gliocladium virens) (Trichoderma virens)	NA	mitochondrial intermembrane space [GO:0005758]; peroxisomal matrix [GO:0005782]; acetyl-CoA C-acyltransferase activity [GO:0003988]; mRNA binding [GO:0003729]; fatty acid beta-oxidation [GO:0006635]	GO:0003729; GO:0003988; GO:0005758; GO:0005782; GO:0006635	GO:0003729~mRNA binding;GO:0003988~acetyl-CoA C-acyltransferase activity	GO:0006635~fatty acid beta-oxidation	GO:0005758~mitochondrial intermembrane space;GO:0005782~peroxisomal matrix
g10476.t1	1161	tr|G9N5Y4|G9N5Y4_HYPVG	1161	99.2	100	0	CPSF_A domain-containing protein	TRIVIDRAFT_80808	Hypocrea virens (strain Gv29-8 / FGSC 10586) (Gliocladium virens) (Trichoderma virens)	NA	nucleus [GO:0005634]; nucleic acid binding [GO:0003676]; DNA repair [GO:0006281]	GO:0003676; GO:0005634; GO:0006281	GO:0003676~nucleic acid binding	GO:0006281~DNA repair	GO:0005634~nucleus
g10475.t1	305	tr|G9N5Y3|G9N5Y3_HYPVG	232	99.1	76.07	1.6e-129	Cytochrome b-c1 complex subunit Rieske, mitochondrial (EC 7.1.1.8)	TRIVIDRAFT_80807	Hypocrea virens (strain Gv29-8 / FGSC 10586) (Gliocladium virens) (Trichoderma virens)	NA	mitochondrial inner membrane [GO:0005743]; respirasome [GO:0070469]; 2 iron, 2 sulfur cluster binding [GO:0051537]; ubiquinol-cytochrome-c reductase activity [GO:0008121]	GO:0005743; GO:0008121; GO:0051537; GO:0070469	GO:0008121~ubiquinol-cytochrome-c reductase activity;GO:0051537~2 iron, 2 sulfur cluster binding	NA	GO:0005743~mitochondrial inner membrane;GO:0070469~respiratory chain
g10391.t1	229	tr|G9N5N9|G9N5N9_HYPVG	229	99.6	100	4.9e-134	Uncharacterized protein	TRIVIDRAFT_80784	Hypocrea virens (strain Gv29-8 / FGSC 10586) (Gliocladium virens) (Trichoderma virens)	NA	integral component of membrane [GO:0016021]	GO:0016021	NA	NA	GO:0016021~integral component of membrane
g10987.t1	268	tr|G9N530|G9N530_HYPVG	248	90.7	100	9.7e-134	Uncharacterized protein	TRIVIDRAFT_80759	Hypocrea virens (strain Gv29-8 / FGSC 10586) (Gliocladium virens) (Trichoderma virens)	NA	NA	NA	NA	NA	NA
g5684.t1	753	tr|G9N2Q4|G9N2Q4_HYPVG	753	99.5	100	0	Amine oxidase (EC 1.4.3.-)	TRIVIDRAFT_80736	Hypocrea virens (strain Gv29-8 / FGSC 10586) (Gliocladium virens) (Trichoderma virens)	NA	copper ion binding [GO:0005507]; primary amine oxidase activity [GO:0008131]; quinone binding [GO:0048038]; amine metabolic process [GO:0009308]	GO:0005507; GO:0008131; GO:0009308; GO:0048038	GO:0005507~copper ion binding;GO:0008131~primary amine oxidase activity;GO:0048038~quinone binding	GO:0009308~amine metabolic process	NA
g5680.t1	462	tr|G9N2Q0|G9N2Q0_HYPVG	462	99.8	100	2.1e-277	TLC domain-containing protein	TRIVIDRAFT_80734	Hypocrea virens (strain Gv29-8 / FGSC 10586) (Gliocladium virens) (Trichoderma virens)	NA	integral component of membrane [GO:0016021]	GO:0016021	NA	NA	GO:0016021~integral component of membrane
g5670.t1	520	tr|G9N3S2|G9N3S2_HYPVG	505	99.2	96.92	1.9e-282	ThiF domain-containing protein	TRIVIDRAFT_80731	Hypocrea virens (strain Gv29-8 / FGSC 10586) (Gliocladium virens) (Trichoderma virens)	NA	integral component of membrane [GO:0016021]; ubiquitin-like modifier activating enzyme activity [GO:0008641]	GO:0008641; GO:0016021	GO:0008641~small protein activating enzyme activity	NA	GO:0016021~integral component of membrane
g5653.t1	173	tr|G9N3Q1|G9N3Q1_HYPVG	173	99.4	100	1.2e-89	Uncharacterized protein	TRIVIDRAFT_80726	Hypocrea virens (strain Gv29-8 / FGSC 10586) (Gliocladium virens) (Trichoderma virens)	NA	nucleus [GO:0005634]; nucleic acid binding [GO:0003676]; ribonuclease P activity [GO:0004526]; tRNA processing [GO:0008033]	GO:0003676; GO:0004526; GO:0005634; GO:0008033	GO:0003676~nucleic acid binding;GO:0004526~ribonuclease P activity	GO:0008033~tRNA processing	GO:0005634~nucleus
g5599.t1	758	tr|G9N3I9|G9N3I9_HYPVG	771	97.4	100	0	Uncharacterized protein	TRIVIDRAFT_80706	Hypocrea virens (strain Gv29-8 / FGSC 10586) (Gliocladium virens) (Trichoderma virens)	NA	integral component of membrane [GO:0016021]; catalytic activity [GO:0003824]	GO:0003824; GO:0016021	GO:0003824~catalytic activity	NA	GO:0016021~integral component of membrane
g5555.t1	1340	tr|G9N3D9|G9N3D9_HYPVG	1340	99.5	100	0	Uncharacterized protein	TRIVIDRAFT_80699	Hypocrea virens (strain Gv29-8 / FGSC 10586) (Gliocladium virens) (Trichoderma virens)	NA	integral component of membrane [GO:0016021]; ATP binding [GO:0005524]; ATPase activity [GO:0016887]; ATPase-coupled transmembrane transporter activity [GO:0042626]	GO:0005524; GO:0016021; GO:0016887; GO:0042626	GO:0005524~ATP binding;GO:0016887~ATPase activity;GO:0042626~ATPase activity, coupled to transmembrane movement of substances	NA	GO:0016021~integral component of membrane
g10909.t1	787	tr|G9N6P1|G9N6P1_HYPVG	961	99.7	98.6	0	Uncharacterized protein	TRIVIDRAFT_80659	Hypocrea virens (strain Gv29-8 / FGSC 10586) (Gliocladium virens) (Trichoderma virens)	NA	RNA polymerase III transcription regulator recruiting activity [GO:0001004]	GO:0001004	GO:0001004~RNA polymerase III promoter sequence-specific DNA binding TFIIIB recruiting transcription factor activity	NA	NA
g10907.t1	225	tr|G9N6N9|G9N6N9_HYPVG	247	99.1	99.11	4.2e-122	Uncharacterized protein	TRIVIDRAFT_80658	Hypocrea virens (strain Gv29-8 / FGSC 10586) (Gliocladium virens) (Trichoderma virens)	NA	integral component of membrane [GO:0016021]; phosphotransferase activity, for other substituted phosphate groups [GO:0016780]; phospholipid biosynthetic process [GO:0008654]	GO:0008654; GO:0016021; GO:0016780	GO:0016780~phosphotransferase activity, for other substituted phosphate groups	GO:0008654~phospholipid biosynthetic process	GO:0016021~integral component of membrane
g10747.t1	556	tr|G9N7B8|G9N7B8_HYPVG	556	99.3	100	0	RRM domain-containing protein	TRIVIDRAFT_80616	Hypocrea virens (strain Gv29-8 / FGSC 10586) (Gliocladium virens) (Trichoderma virens)	NA	RNA binding [GO:0003723]	GO:0003723	GO:0003723~RNA binding	NA	NA
g10694.t1	315	tr|G9N758|G9N758_HYPVG	350	100	95.87	8.9e-171	Phos_pyr_kin domain-containing protein	TRIVIDRAFT_80600	Hypocrea virens (strain Gv29-8 / FGSC 10586) (Gliocladium virens) (Trichoderma virens)	NA	pyridoxal kinase activity [GO:0008478]; pyridoxal 5'-phosphate salvage [GO:0009443]	GO:0008478; GO:0009443	GO:0008478~pyridoxal kinase activity	GO:0009443~pyridoxal 5'-phosphate salvage	NA
g10673.t1	211	tr|G9N735|G9N735_HYPVG	208	98.1	100	3.1e-111	Uncharacterized protein	TRIVIDRAFT_80593	Hypocrea virens (strain Gv29-8 / FGSC 10586) (Gliocladium virens) (Trichoderma virens)	NA	integral component of membrane [GO:0016021]	GO:0016021	NA	NA	GO:0016021~integral component of membrane
g10671.t1	204	tr|G9N733|G9N733_HYPVG	192	92.2	100	6.7e-103	Uncharacterized protein	TRIVIDRAFT_80591	Hypocrea virens (strain Gv29-8 / FGSC 10586) (Gliocladium virens) (Trichoderma virens)	NA	integral component of membrane [GO:0016021]; lipid droplet disassembly [GO:1905691]	GO:0016021; GO:1905691	NA	NA	GO:0016021~integral component of membrane
g10659.t1	217	tr|G9N721|G9N721_HYPVG	227	95.2	100	6.5e-112	Golgi SNAP receptor complex member 1	TRIVIDRAFT_80587	Hypocrea virens (strain Gv29-8 / FGSC 10586) (Gliocladium virens) (Trichoderma virens)	NA	cis-Golgi network [GO:0005801]; Golgi membrane [GO:0000139]; integral component of membrane [GO:0016021]; endoplasmic reticulum to Golgi vesicle-mediated transport [GO:0006888]; protein transport [GO:0015031]	GO:0000139; GO:0005801; GO:0006888; GO:0015031; GO:0016021	NA	GO:0006888~ER to Golgi vesicle-mediated transport;GO:0015031~protein transport	GO:0000139~Golgi membrane;GO:0005801~cis-Golgi network;GO:0016021~integral component of membrane
g10653.t1	791	tr|G9N715|G9N715_HYPVG	791	99.9	100	0	Uncharacterized protein	TRIVIDRAFT_80583	Hypocrea virens (strain Gv29-8 / FGSC 10586) (Gliocladium virens) (Trichoderma virens)	NA	ATP binding [GO:0005524]	GO:0005524	GO:0005524~ATP binding	NA	NA
g10632.t1	446	tr|G9N6Z4|G9N6Z4_HYPVG	445	99.6	100	8.2e-271	WH2 domain-containing protein	TRIVIDRAFT_80575	Hypocrea virens (strain Gv29-8 / FGSC 10586) (Gliocladium virens) (Trichoderma virens)	NA	actin binding [GO:0003779]	GO:0003779	GO:0003779~actin binding	NA	NA
g10601.t1	251	tr|G9N6V9|G9N6V9_HYPVG	251	98.8	100	6.9e-142	Ribulose-phosphate 3-epimerase (EC 5.1.3.1)	TRIVIDRAFT_80566	Hypocrea virens (strain Gv29-8 / FGSC 10586) (Gliocladium virens) (Trichoderma virens)	NA	metal ion binding [GO:0046872]; ribulose-phosphate 3-epimerase activity [GO:0004750]; carbohydrate metabolic process [GO:0005975]; pentose-phosphate shunt [GO:0006098]	GO:0004750; GO:0005975; GO:0006098; GO:0046872	GO:0004750~ribulose-phosphate 3-epimerase activity;GO:0046872~metal ion binding	GO:0005975~carbohydrate metabolic process;GO:0006098~pentose-phosphate shunt	NA
g6375.t1	517	tr|G9N8B4|G9N8B4_HYPVG	544	86.8	100	3.6e-278	Uncharacterized protein	TRIVIDRAFT_80526	Hypocrea virens (strain Gv29-8 / FGSC 10586) (Gliocladium virens) (Trichoderma virens)	NA	integral component of membrane [GO:0016021]; transmembrane transport [GO:0055085]	GO:0016021; GO:0055085	NA	GO:0055085~transmembrane transport	GO:0016021~integral component of membrane
g6338.t1	359	tr|G9N876|G9N876_HYPVG	359	99.7	100	1.3e-202	Eukaryotic translation initiation factor 3 subunit H (eIF3h)	TRIVIDRAFT_80514	Hypocrea virens (strain Gv29-8 / FGSC 10586) (Gliocladium virens) (Trichoderma virens)	NA	eukaryotic 43S preinitiation complex [GO:0016282]; eukaryotic 48S preinitiation complex [GO:0033290]; eukaryotic translation initiation factor 3 complex [GO:0005852]; translation initiation factor activity [GO:0003743]; formation of cytoplasmic translation initiation complex [GO:0001732]	GO:0001732; GO:0003743; GO:0005852; GO:0016282; GO:0033290	GO:0003743~translation initiation factor activity	GO:0001732~formation of cytoplasmic translation initiation complex	GO:0005852~eukaryotic translation initiation factor 3 complex;GO:0016282~eukaryotic 43S preinitiation complex;GO:0033290~eukaryotic 48S preinitiation complex
g6210.t1	551	tr|G9N7T9|G9N7T9_HYPVG	551	99.3	100	0	Uncharacterized protein	TRIVIDRAFT_80487	Hypocrea virens (strain Gv29-8 / FGSC 10586) (Gliocladium virens) (Trichoderma virens)	NA	catalytic activity [GO:0003824]	GO:0003824	GO:0003824~catalytic activity	NA	NA
g6198.t1	885	tr|G9N7S7|G9N7S7_HYPVG	885	99.4	100	0	Uncharacterized protein	TRIVIDRAFT_80481	Hypocrea virens (strain Gv29-8 / FGSC 10586) (Gliocladium virens) (Trichoderma virens)	NA	structural constituent of nuclear pore [GO:0017056]; ribosomal large subunit export from nucleus [GO:0000055]; ribosomal small subunit export from nucleus [GO:0000056]	GO:0000055; GO:0000056; GO:0017056	GO:0017056~structural constituent of nuclear pore	GO:0000055~ribosomal large subunit export from nucleus;GO:0000056~ribosomal small subunit export from nucleus	NA
g6180.t1	1048	tr|G9N7Q9|G9N7Q9_HYPVG	1098	93.1	100	0	Glycoside hydrolase family 18 protein	TRIVIDRAFT_80474	Hypocrea virens (strain Gv29-8 / FGSC 10586) (Gliocladium virens) (Trichoderma virens)	NA	hydrolase activity, hydrolyzing O-glycosyl compounds [GO:0004553]; carbohydrate metabolic process [GO:0005975]	GO:0004553; GO:0005975	GO:0004553~hydrolase activity, hydrolyzing O-glycosyl compounds	GO:0005975~carbohydrate metabolic process	NA
g6175.t1	649	tr|G9N7Q4|G9N7Q4_HYPVG	649	99.8	100	0	Protein kinase domain-containing protein	TRIVIDRAFT_80473	Hypocrea virens (strain Gv29-8 / FGSC 10586) (Gliocladium virens) (Trichoderma virens)	NA	ATP binding [GO:0005524]; protein kinase activity [GO:0004672]	GO:0004672; GO:0005524	GO:0004672~protein kinase activity;GO:0005524~ATP binding	NA	NA
g6156.t1	350	tr|G9N7N6|G9N7N6_HYPVG	324	90.3	100	1.6e-168	Transaldolase (EC 2.2.1.2)	TRIVIDRAFT_80466	Hypocrea virens (strain Gv29-8 / FGSC 10586) (Gliocladium virens) (Trichoderma virens)	Carbohydrate degradation; pentose phosphate pathway; D-glyceraldehyde 3-phosphate and beta-D-fructose 6-phosphate from D-ribose 5-phosphate and D-xylulose 5-phosphate (non-oxidative stage): step 2/3.	cytoplasm [GO:0005737]; sedoheptulose-7-phosphate:D-glyceraldehyde-3-phosphate glyceronetransferase activity [GO:0004801]; carbohydrate metabolic process [GO:0005975]; pentose-phosphate shunt [GO:0006098]	GO:0004801; GO:0005737; GO:0005975; GO:0006098	GO:0004801~sedoheptulose-7-phosphate:D-glyceraldehyde-3-phosphate glyceronetransferase activity	GO:0005975~carbohydrate metabolic process;GO:0006098~pentose-phosphate shunt	GO:0005737~cytoplasm
g6109.t1	305	tr|G9N7I3|G9N7I3_HYPVG	305	98	100	7.1e-165	Mid2 domain-containing protein	TRIVIDRAFT_80446	Hypocrea virens (strain Gv29-8 / FGSC 10586) (Gliocladium virens) (Trichoderma virens)	NA	integral component of membrane [GO:0016021]	GO:0016021	NA	NA	GO:0016021~integral component of membrane
g6070.t1	535	tr|G9N7E1|G9N7E1_HYPVG	531	99.2	99.25	0	Uncharacterized protein	TRIVIDRAFT_80426	Hypocrea virens (strain Gv29-8 / FGSC 10586) (Gliocladium virens) (Trichoderma virens)	NA	NA	NA	NA	NA	NA
g673.t1	205	tr|G9N8X9|G9N8X9_HYPVG	153	99.3	74.63	9.8e-78	Uncharacterized protein	TRIVIDRAFT_80403	Hypocrea virens (strain Gv29-8 / FGSC 10586) (Gliocladium virens) (Trichoderma virens)	NA	prefoldin complex [GO:0016272]; unfolded protein binding [GO:0051082]; protein folding [GO:0006457]	GO:0006457; GO:0016272; GO:0051082	GO:0051082~unfolded protein binding	GO:0006457~protein folding	GO:0016272~prefoldin complex
g691.t1	882	tr|G9N901|G9N901_HYPVG	870	97.8	100	0	Zn(2)-C6 fungal-type domain-containing protein	TRIVIDRAFT_80393	Hypocrea virens (strain Gv29-8 / FGSC 10586) (Gliocladium virens) (Trichoderma virens)	NA	nucleus [GO:0005634]; DNA binding [GO:0003677]; DNA-binding transcription factor activity, RNA polymerase II-specific [GO:0000981]; zinc ion binding [GO:0008270]; transcription, DNA-templated [GO:0006351]	GO:0000981; GO:0003677; GO:0005634; GO:0006351; GO:0008270	GO:0000981~sequence-specific DNA binding RNA polymerase II transcription factor activity;GO:0003677~DNA binding;GO:0008270~zinc ion binding	GO:0006351~transcription, DNA-templated	GO:0005634~nucleus
g738.t1	101	tr|G9N956|G9N956_HYPVG	101	100	100	6e-52	Ubiquitin-like domain-containing protein	TRIVIDRAFT_80384	Hypocrea virens (strain Gv29-8 / FGSC 10586) (Gliocladium virens) (Trichoderma virens)	NA	chromosome, centromeric region [GO:0000775]; linear element [GO:0030998]; mitotic spindle pole body [GO:0044732]; septin ring [GO:0005940]; identical protein binding [GO:0042802]; protein tag [GO:0031386]; chromatin silencing at centromere [GO:0030702]; chromatin silencing at silent mating-type cassette [GO:0030466]; negative regulation of histone H3-K14 acetylation [GO:0071441]; negative regulat…	GO:0000723; GO:0000775; GO:0005940; GO:0016925; GO:0030466; GO:0030702; GO:0030998; GO:0031386; GO:0042802; GO:0044732; GO:0051572; GO:0051573; GO:0071441; GO:1903379	GO:0031386~protein tag;GO:0042802~identical protein binding	GO:0000723~telomere maintenance;GO:0016925~protein sumoylation;GO:0030466~chromatin silencing at silent mating-type cassette;GO:0030702~chromatin silencing at centromere;GO:0051572~negative regulation of histone H3-K4 methylation;GO:0051573~negative regulation of histone H3-K9 methylation;GO:0071441~negative regulation of histone H3-K14 acetylation;GO:1903379~regulation of mitotic chromosome cond…	GO:0000775~chromosome, centromeric region;GO:0005940~septin ring;GO:0030998~linear element;GO:0044732~mitotic spindle pole body
g739.t1	917	tr|G9N958|G9N958_HYPVG	917	99.3	100	0	Nuclear pore complex protein	TRIVIDRAFT_80383	Hypocrea virens (strain Gv29-8 / FGSC 10586) (Gliocladium virens) (Trichoderma virens)	NA	nuclear membrane [GO:0031965]; nuclear pore outer ring [GO:0031080]; structural constituent of nuclear pore [GO:0017056]; mRNA export from nucleus [GO:0006406]; protein import into nucleus [GO:0006606]	GO:0006406; GO:0006606; GO:0017056; GO:0031080; GO:0031965	GO:0017056~structural constituent of nuclear pore	GO:0006406~mRNA export from nucleus;GO:0006606~protein import into nucleus	GO:0031080~nuclear pore outer ring;GO:0031965~nuclear membrane
g772.t1	342	tr|G9N998|G9N998_HYPVG	581	98.2	99.71	2.5e-187	Zn(2)-C6 fungal-type domain-containing protein	TRIVIDRAFT_80369	Hypocrea virens (strain Gv29-8 / FGSC 10586) (Gliocladium virens) (Trichoderma virens)	NA	nucleus [GO:0005634]; DNA binding [GO:0003677]; DNA-binding transcription factor activity, RNA polymerase II-specific [GO:0000981]; zinc ion binding [GO:0008270]; transcription, DNA-templated [GO:0006351]	GO:0000981; GO:0003677; GO:0005634; GO:0006351; GO:0008270	GO:0000981~sequence-specific DNA binding RNA polymerase II transcription factor activity;GO:0003677~DNA binding;GO:0008270~zinc ion binding	GO:0006351~transcription, DNA-templated	GO:0005634~nucleus
g783.t1	1035	tr|G9N9B0|G9N9B0_HYPVG	1035	100	100	0	Uncharacterized protein	TRIVIDRAFT_80360	Hypocrea virens (strain Gv29-8 / FGSC 10586) (Gliocladium virens) (Trichoderma virens)	NA	cohesin complex [GO:0008278]; FACT complex [GO:0035101]; nuclear chromatin [GO:0000790]; replication fork protection complex [GO:0031298]; histone binding [GO:0042393]; nucleosome binding [GO:0031491]; chromatin remodeling [GO:0006338]; DNA replication-independent nucleosome organization [GO:0034724]; DNA-dependent DNA replication [GO:0006261]; nucleosome assembly [GO:0006334]; positive regulatio…	GO:0000790; GO:0006261; GO:0006334; GO:0006338; GO:0007063; GO:0008278; GO:0031298; GO:0031491; GO:0034724; GO:0035101; GO:0042393; GO:0045899	GO:0031491~nucleosome binding;GO:0042393~histone binding	GO:0006261~DNA-dependent DNA replication;GO:0006334~nucleosome assembly;GO:0006338~chromatin remodeling;GO:0007063~regulation of sister chromatid cohesion;GO:0034724~DNA replication-independent nucleosome organization;GO:0045899~positive regulation of RNA polymerase II transcriptional preinitiation complex assembly	GO:0000790~nuclear chromatin;GO:0008278~cohesin complex;GO:0031298~replication fork protection complex;GO:0035101~FACT complex
g792.t1	298	tr|G9N9B9|G9N9B9_HYPVG	309	97	100	4.5e-164	Aldo_ket_red domain-containing protein	TRIVIDRAFT_80356	Hypocrea virens (strain Gv29-8 / FGSC 10586) (Gliocladium virens) (Trichoderma virens)	NA	glutamate-cysteine ligase catalytic subunit binding [GO:0035226]; glutathione biosynthetic process [GO:0006750]	GO:0006750; GO:0035226	GO:0035226~glutamate-cysteine ligase catalytic subunit binding	GO:0006750~glutathione biosynthetic process	NA
g795.t1	192	tr|G9N9C3|G9N9C3_HYPVG	192	96.9	100	3.1e-102	CMD domain-containing protein	TRIVIDRAFT_80355	Hypocrea virens (strain Gv29-8 / FGSC 10586) (Gliocladium virens) (Trichoderma virens)	NA	peroxiredoxin activity [GO:0051920]	GO:0051920	GO:0051920~peroxiredoxin activity	NA	NA
g803.t1	459	tr|G9N9D0|G9N9D0_HYPVG	459	99.6	100	1.5e-264	IFRD domain-containing protein	TRIVIDRAFT_80352	Hypocrea virens (strain Gv29-8 / FGSC 10586) (Gliocladium virens) (Trichoderma virens)	NA	NA	NA	NA	NA	NA
g823.t1	894	tr|G9N9F2|G9N9F2_HYPVG	898	98.6	100	0	Uncharacterized protein	TRIVIDRAFT_80342	Hypocrea virens (strain Gv29-8 / FGSC 10586) (Gliocladium virens) (Trichoderma virens)	NA	zinc ion binding [GO:0008270]	GO:0008270	GO:0008270~zinc ion binding	NA	NA
g835.t1	145	tr|G9N9G5|G9N9G5_HYPVG	145	99.3	100	4.4e-80	Uncharacterized protein	TRIVIDRAFT_80332	Hypocrea virens (strain Gv29-8 / FGSC 10586) (Gliocladium virens) (Trichoderma virens)	NA	integral component of membrane [GO:0016021]	GO:0016021	NA	NA	GO:0016021~integral component of membrane
g848.t1	1131	tr|G9N9I3|G9N9I3_HYPVG	1131	99.7	100	0	Uncharacterized protein	TRIVIDRAFT_80324	Hypocrea virens (strain Gv29-8 / FGSC 10586) (Gliocladium virens) (Trichoderma virens)	NA	nucleus [GO:0005634]; ATP binding [GO:0005524]; DNA binding [GO:0003677]; hydrolase activity, acting on acid anhydrides, in phosphorus-containing anhydrides [GO:0016818]; nucleosome binding [GO:0031491]; ATP-dependent chromatin remodeling [GO:0043044]	GO:0003677; GO:0005524; GO:0005634; GO:0016818; GO:0031491; GO:0043044	GO:0003677~DNA binding;GO:0005524~ATP binding;GO:0016818~hydrolase activity, acting on acid anhydrides, in phosphorus-containing anhydrides;GO:0031491~nucleosome binding	GO:0043044~ATP-dependent chromatin remodeling	GO:0005634~nucleus
g852.t1	834	tr|G9N9I7|G9N9I7_HYPVG	820	98	100	0	E3 ubiquitin-protein ligase (EC 2.3.2.26)	TRIVIDRAFT_80321	Hypocrea virens (strain Gv29-8 / FGSC 10586) (Gliocladium virens) (Trichoderma virens)	Protein modification; protein ubiquitination.	cellular bud tip [GO:0005934]; endosome membrane [GO:0010008]; extrinsic component of cytoplasmic side of plasma membrane [GO:0031234]; Golgi apparatus [GO:0005794]; nucleus [GO:0005634]; ubiquitin ligase complex [GO:0000151]; phosphatidylinositol binding [GO:0035091]; ubiquitin binding [GO:0043130]; ubiquitin protein ligase activity [GO:0061630]; cellular response to UV [GO:0034644]; chromatin a…	GO:0000151; GO:0000209; GO:0005634; GO:0005794; GO:0005934; GO:0006333; GO:0006513; GO:0006808; GO:0007005; GO:0010008; GO:0010793; GO:0010794; GO:0010795; GO:0010796; GO:0016973; GO:0019220; GO:0031234; GO:0031384; GO:0032436; GO:0032443; GO:0032511; GO:0032956; GO:0034517; GO:0034644; GO:0035091; GO:0042493; GO:0043130; GO:0043162; GO:0045723; GO:0045944; GO:0048260; GO:0051865; GO:0061630; GO:…	GO:0035091~phosphatidylinositol binding;GO:0043130~ubiquitin binding;GO:0061630~ubiquitin protein ligase activity	GO:0000209~protein polyubiquitination;GO:0006333~chromatin assembly or disassembly;GO:0006513~protein monoubiquitination;GO:0006808~regulation of nitrogen utilization;GO:0007005~mitochondrion organization;GO:0010793~regulation of mRNA export from nucleus;GO:0010794~regulation of dolichol biosynthetic process;GO:0010795~regulation of ubiquinone biosynthetic process;GO:0010796~regulation of multive…	GO:0000151~ubiquitin ligase complex;GO:0005634~nucleus;GO:0005794~Golgi apparatus;GO:0005934~cellular bud tip;GO:0010008~endosome membrane;GO:0031234~extrinsic component of cytoplasmic side of plasma membrane
g853.t1	332	tr|G9N9I8|G9N9I8_HYPVG	220	100	62.05	7.8e-117	Oxidored_q6 domain-containing protein	TRIVIDRAFT_80320	Hypocrea virens (strain Gv29-8 / FGSC 10586) (Gliocladium virens) (Trichoderma virens)	NA	4 iron, 4 sulfur cluster binding [GO:0051539]; metal ion binding [GO:0046872]; NADH dehydrogenase (ubiquinone) activity [GO:0008137]; quinone binding [GO:0048038]	GO:0008137; GO:0046872; GO:0048038; GO:0051539	GO:0008137~NADH dehydrogenase (ubiquinone) activity;GO:0046872~metal ion binding;GO:0048038~quinone binding;GO:0051539~4 iron, 4 sulfur cluster binding	NA	NA
g972.t1	586	tr|G9N9V5|G9N9V5_HYPVG	586	99.7	100	0	Coronin	TRIVIDRAFT_80288	Hypocrea virens (strain Gv29-8 / FGSC 10586) (Gliocladium virens) (Trichoderma virens)	NA	NA	NA	NA	NA	NA
g983.t1	334	tr|G9N9W9|G9N9W9_HYPVG	336	98.8	100	9.1e-190	Fe2OG dioxygenase domain-containing protein	TRIVIDRAFT_80284	Hypocrea virens (strain Gv29-8 / FGSC 10586) (Gliocladium virens) (Trichoderma virens)	NA	metal ion binding [GO:0046872]; oxidoreductase activity [GO:0016491]	GO:0016491; GO:0046872	GO:0016491~oxidoreductase activity;GO:0046872~metal ion binding	NA	NA
g996.t1	799	tr|G9N9Y3|G9N9Y3_HYPVG	799	99.7	100	0	Zn(2)-C6 fungal-type domain-containing protein	TRIVIDRAFT_80282	Hypocrea virens (strain Gv29-8 / FGSC 10586) (Gliocladium virens) (Trichoderma virens)	NA	nucleus [GO:0005634]; DNA binding [GO:0003677]; DNA-binding transcription factor activity, RNA polymerase II-specific [GO:0000981]; zinc ion binding [GO:0008270]; transcription, DNA-templated [GO:0006351]	GO:0000981; GO:0003677; GO:0005634; GO:0006351; GO:0008270	GO:0000981~sequence-specific DNA binding RNA polymerase II transcription factor activity;GO:0003677~DNA binding;GO:0008270~zinc ion binding	GO:0006351~transcription, DNA-templated	GO:0005634~nucleus
g1008.t1	459	tr|G9N9Z5|G9N9Z5_HYPVG	458	99.8	100	4.5e-264	2-(3-amino-3-carboxypropyl)histidine synthase subunit 1 (EC 2.5.1.108)	TRIVIDRAFT_80277	Hypocrea virens (strain Gv29-8 / FGSC 10586) (Gliocladium virens) (Trichoderma virens)	Protein modification; peptidyl-diphthamide biosynthesis.	transferase activity [GO:0016740]; peptidyl-diphthamide biosynthetic process from peptidyl-histidine [GO:0017183]	GO:0016740; GO:0017183	GO:0016740~transferase activity	GO:0017183~peptidyl-diphthamide biosynthetic process from peptidyl-histidine	NA
g1014.t1	501	tr|G9NA01|G9NA01_HYPVG	502	99	100	0	WW domain-containing protein	TRIVIDRAFT_80272	Hypocrea virens (strain Gv29-8 / FGSC 10586) (Gliocladium virens) (Trichoderma virens)	NA	NA	NA	NA	NA	NA
g1076.t1	471	tr|G9NA68|G9NA68_HYPVG	471	99.6	100	2.9e-266	Uncharacterized protein	TRIVIDRAFT_80254	Hypocrea virens (strain Gv29-8 / FGSC 10586) (Gliocladium virens) (Trichoderma virens)	NA	integral component of membrane [GO:0016021]	GO:0016021	NA	NA	GO:0016021~integral component of membrane
g1083.t1	453	tr|G9NA77|G9NA77_HYPVG	453	99.3	100	1.8e-265	Tubulin alpha chain	TRIVIDRAFT_80252	Hypocrea virens (strain Gv29-8 / FGSC 10586) (Gliocladium virens) (Trichoderma virens)	NA	cytoplasm [GO:0005737]; microtubule [GO:0005874]; GTP binding [GO:0005525]; GTPase activity [GO:0003924]; structural constituent of cytoskeleton [GO:0005200]; microtubule-based process [GO:0007017]	GO:0003924; GO:0005200; GO:0005525; GO:0005737; GO:0005874; GO:0007017	GO:0003924~GTPase activity;GO:0005200~structural constituent of cytoskeleton;GO:0005525~GTP binding	GO:0007017~microtubule-based process	GO:0005737~cytoplasm;GO:0005874~microtubule
g1089.t1	398	tr|G9NA84|G9NA84_HYPVG	398	98.7	100	1.9e-234	Uncharacterized protein	TRIVIDRAFT_80249	Hypocrea virens (strain Gv29-8 / FGSC 10586) (Gliocladium virens) (Trichoderma virens)	NA	integral component of membrane [GO:0016021]	GO:0016021	NA	NA	GO:0016021~integral component of membrane
g411.t1	865	tr|G9NAL7|G9NAL7_HYPVG	865	99.8	100	0	Carn_acyltransf domain-containing protein	TRIVIDRAFT_80215	Hypocrea virens (strain Gv29-8 / FGSC 10586) (Gliocladium virens) (Trichoderma virens)	NA	transferase activity, transferring acyl groups [GO:0016746]	GO:0016746	GO:0016746~transferase activity, transferring acyl groups	NA	NA
g392.t1	624	tr|G9NAP1|G9NAP1_HYPVG	640	99.8	97.28	0	RNA polymerase III subunit C3	TRIVIDRAFT_80209	Hypocrea virens (strain Gv29-8 / FGSC 10586) (Gliocladium virens) (Trichoderma virens)	NA	RNA polymerase III complex [GO:0005666]; DNA-directed 5'-3' RNA polymerase activity [GO:0003899]; single-stranded DNA binding [GO:0003697]; transcription, DNA-templated [GO:0006351]	GO:0003697; GO:0003899; GO:0005666; GO:0006351	GO:0003697~single-stranded DNA binding;GO:0003899~DNA-directed RNA polymerase activity	GO:0006351~transcription, DNA-templated	GO:0005666~DNA-directed RNA polymerase III complex
g306.t1	771	tr|G9NAZ7|G9NAZ7_HYPVG	771	99.6	100	0	Uncharacterized protein	TRIVIDRAFT_80186	Hypocrea virens (strain Gv29-8 / FGSC 10586) (Gliocladium virens) (Trichoderma virens)	NA	integral component of membrane [GO:0016021]	GO:0016021	NA	NA	GO:0016021~integral component of membrane
g264.t1	978	tr|G9NB36|G9NB36_HYPVG	978	99.8	100	0	E3 ubiquitin-protein ligase PEP5 (EC 2.3.2.27)	TRIVIDRAFT_80172	Hypocrea virens (strain Gv29-8 / FGSC 10586) (Gliocladium virens) (Trichoderma virens)	NA	CORVET complex [GO:0033263]; fungal-type vacuole membrane [GO:0000329]; HOPS complex [GO:0030897]; transferase activity [GO:0016740]; intracellular protein transport [GO:0006886]; vesicle-mediated transport [GO:0016192]	GO:0000329; GO:0006886; GO:0016192; GO:0016740; GO:0030897; GO:0033263	GO:0016740~transferase activity	GO:0006886~intracellular protein transport;GO:0016192~vesicle-mediated transport	GO:0000329~fungal-type vacuole membrane;GO:0030897~HOPS complex;GO:0033263~CORVET complex
g251.t1	741	tr|G9NB49|G9NB49_HYPVG	762	99.9	99.73	0	Protein SDA1	TRIVIDRAFT_80169	Hypocrea virens (strain Gv29-8 / FGSC 10586) (Gliocladium virens) (Trichoderma virens)	NA	nucleolus [GO:0005730]; actin cytoskeleton organization [GO:0030036]; ribosomal large subunit biogenesis [GO:0042273]; ribosomal large subunit export from nucleus [GO:0000055]	GO:0000055; GO:0005730; GO:0030036; GO:0042273	NA	GO:0000055~ribosomal large subunit export from nucleus;GO:0030036~actin cytoskeleton organization;GO:0042273~ribosomal large subunit biogenesis	GO:0005730~nucleolus
g235.t1	643	tr|G9NB68|G9NB68_HYPVG	642	97.5	100	0	Uncharacterized protein	TRIVIDRAFT_80163	Hypocrea virens (strain Gv29-8 / FGSC 10586) (Gliocladium virens) (Trichoderma virens)	NA	NA	NA	NA	NA	NA
g160.t1	615	tr|G9NBF8|G9NBF8_HYPVG	615	99.8	100	0	Uncharacterized protein	TRIVIDRAFT_80151	Hypocrea virens (strain Gv29-8 / FGSC 10586) (Gliocladium virens) (Trichoderma virens)	NA	RNA binding [GO:0003723]	GO:0003723	GO:0003723~RNA binding	NA	NA
g62.t1	438	tr|G9NBR4|G9NBR4_HYPVG	433	97	100	1.7e-244	Uncharacterized protein	TRIVIDRAFT_80136	Hypocrea virens (strain Gv29-8 / FGSC 10586) (Gliocladium virens) (Trichoderma virens)	NA	NA	NA	NA	NA	NA
g1628.t1	413	tr|G9NC35|G9NC35_HYPVG	413	99.3	100	2.1e-228	Nickel/cobalt efflux system	TRIVIDRAFT_80124	Hypocrea virens (strain Gv29-8 / FGSC 10586) (Gliocladium virens) (Trichoderma virens)	NA	integral component of plasma membrane [GO:0005887]; nickel cation transmembrane transporter activity [GO:0015099]	GO:0005887; GO:0015099	GO:0015099~nickel cation transmembrane transporter activity	NA	GO:0005887~integral component of plasma membrane
g1556.t1	233	tr|G9NCC0|G9NCC0_HYPVG	233	99.1	100	3.3e-130	Uncharacterized protein	TRIVIDRAFT_80105	Hypocrea virens (strain Gv29-8 / FGSC 10586) (Gliocladium virens) (Trichoderma virens)	NA	integral component of membrane [GO:0016021]	GO:0016021	NA	NA	GO:0016021~integral component of membrane
g1419.t1	314	tr|G9NCR7|G9NCR7_HYPVG	314	100	100	2.4e-176	Uncharacterized protein	TRIVIDRAFT_80049	Hypocrea virens (strain Gv29-8 / FGSC 10586) (Gliocladium virens) (Trichoderma virens)	NA	integral component of membrane [GO:0016021]; mitochondrial inner membrane [GO:0005743]; transmembrane transporter activity [GO:0022857]	GO:0005743; GO:0016021; GO:0022857	GO:0022857~transmembrane transporter activity	NA	GO:0005743~mitochondrial inner membrane;GO:0016021~integral component of membrane
g1409.t1	366	tr|G9NCS7|G9NCS7_HYPVG	366	99.7	100	5.8e-214	Queuosine salvage protein	TRIVIDRAFT_80048	Hypocrea virens (strain Gv29-8 / FGSC 10586) (Gliocladium virens) (Trichoderma virens)	NA	NA	NA	NA	NA	NA
g1367.t1	991	tr|G9NCX6|G9NCX6_HYPVG	991	99.5	100	0	Uncharacterized protein	TRIVIDRAFT_80028	Hypocrea virens (strain Gv29-8 / FGSC 10586) (Gliocladium virens) (Trichoderma virens)	NA	NA	NA	NA	NA	NA
g1262.t1	116	tr|G9ND84|G9ND84_HYPVG	119	99.1	100	4.9e-58	rRNA-processing protein	TRIVIDRAFT_79993	Hypocrea virens (strain Gv29-8 / FGSC 10586) (Gliocladium virens) (Trichoderma virens)	NA	nucleolus [GO:0005730]; rRNA processing [GO:0006364]	GO:0005730; GO:0006364	NA	GO:0006364~rRNA processing	GO:0005730~nucleolus
g1198.t1	1167	tr|G9NDF0|G9NDF0_HYPVG	1197	97.3	100	0	Pyruvate carboxylase (EC 6.4.1.1)	TRIVIDRAFT_79975	Hypocrea virens (strain Gv29-8 / FGSC 10586) (Gliocladium virens) (Trichoderma virens)	NA	ATP binding [GO:0005524]; biotin binding [GO:0009374]; metal ion binding [GO:0046872]; pyruvate carboxylase activity [GO:0004736]; gluconeogenesis [GO:0006094]; pyruvate metabolic process [GO:0006090]	GO:0004736; GO:0005524; GO:0006090; GO:0006094; GO:0009374; GO:0046872	GO:0004736~pyruvate carboxylase activity;GO:0005524~ATP binding;GO:0009374~biotin binding;GO:0046872~metal ion binding	GO:0006090~pyruvate metabolic process;GO:0006094~gluconeogenesis	NA
g2176.t1	246	tr|G9MQL6|G9MQL6_HYPVG	246	99.2	100	2.7e-130	PP28 domain-containing protein	TRIVIDRAFT_79920	Hypocrea virens (strain Gv29-8 / FGSC 10586) (Gliocladium virens) (Trichoderma virens)	NA	NA	NA	NA	NA	NA
g2178.t1	349	tr|G9MMZ3|G9MMZ3_HYPVG	349	100	100	4.9e-194	Uncharacterized protein	TRIVIDRAFT_79918	Hypocrea virens (strain Gv29-8 / FGSC 10586) (Gliocladium virens) (Trichoderma virens)	NA	phosphatidylinositol-4-phosphate binding [GO:0070273]	GO:0070273	GO:0070273~phosphatidylinositol-4-phosphate binding	NA	NA
g2211.t1	262	tr|G9MN28|G9MN28_HYPVG	262	99.6	100	1.8e-153	Carbohydrate-binding module family 50 protein	TRIVIDRAFT_79910	Hypocrea virens (strain Gv29-8 / FGSC 10586) (Gliocladium virens) (Trichoderma virens)	NA	outer membrane [GO:0019867]	GO:0019867	NA	NA	GO:0019867~outer membrane
g2216.t1	556	tr|G9MN34|G9MN34_HYPVG	556	99.8	100	0	T-complex protein 1 subunit eta (TCP-1-eta) (CCT-eta)	TRIVIDRAFT_79907	Hypocrea virens (strain Gv29-8 / FGSC 10586) (Gliocladium virens) (Trichoderma virens)	NA	cytoplasm [GO:0005737]; ATP binding [GO:0005524]; unfolded protein binding [GO:0051082]; protein folding [GO:0006457]	GO:0005524; GO:0005737; GO:0006457; GO:0051082	GO:0005524~ATP binding;GO:0051082~unfolded protein binding	GO:0006457~protein folding	GO:0005737~cytoplasm
g2219.t1	670	tr|G9MN37|G9MN37_HYPVG	670	100	100	0	Uncharacterized protein	TRIVIDRAFT_79905	Hypocrea virens (strain Gv29-8 / FGSC 10586) (Gliocladium virens) (Trichoderma virens)	NA	integral component of membrane [GO:0016021]	GO:0016021	NA	NA	GO:0016021~integral component of membrane
g2223.t1	321	tr|G9MN42|G9MN42_HYPVG	232	93.9	76.95	1.8e-126	Eukaryotic translation initiation factor 3 subunit K (eIF3k) (eIF-3 p25)	TRIVIDRAFT_79902	Hypocrea virens (strain Gv29-8 / FGSC 10586) (Gliocladium virens) (Trichoderma virens)	NA	eukaryotic 43S preinitiation complex [GO:0016282]; eukaryotic 48S preinitiation complex [GO:0033290]; eukaryotic translation initiation factor 3 complex [GO:0005852]; ribosome binding [GO:0043022]; translation initiation factor activity [GO:0003743]; formation of cytoplasmic translation initiation complex [GO:0001732]; regulation of translational initiation [GO:0006446]	GO:0001732; GO:0003743; GO:0005852; GO:0006446; GO:0016282; GO:0033290; GO:0043022	GO:0003743~translation initiation factor activity;GO:0043022~ribosome binding	GO:0001732~formation of cytoplasmic translation initiation complex;GO:0006446~regulation of translational initiation	GO:0005852~eukaryotic translation initiation factor 3 complex;GO:0016282~eukaryotic 43S preinitiation complex;GO:0033290~eukaryotic 48S preinitiation complex
g2347.t1	810	tr|G9MNL6|G9MNL6_HYPVG	810	99.6	100	0	Uncharacterized protein	TRIVIDRAFT_79870	Hypocrea virens (strain Gv29-8 / FGSC 10586) (Gliocladium virens) (Trichoderma virens)	NA	NA	NA	NA	NA	NA
g2406.t1	340	tr|G9MNT1|G9MNT1_HYPVG	340	98.2	100	7.3e-195	Uncharacterized protein	TRIVIDRAFT_79854	Hypocrea virens (strain Gv29-8 / FGSC 10586) (Gliocladium virens) (Trichoderma virens)	NA	NA	NA	NA	NA	NA
g2464.t1	446	tr|G9MNZ2|G9MNZ2_HYPVG	453	97.6	100	2.6e-285	WSC domain-containing protein	TRIVIDRAFT_79838	Hypocrea virens (strain Gv29-8 / FGSC 10586) (Gliocladium virens) (Trichoderma virens)	NA	NA	NA	NA	NA	NA
g2512.t1	431	tr|G9MP47|G9MP47_HYPVG	431	99.3	100	4.8e-252	Fumarylacetoacetase (EC 3.7.1.2) (Fumarylacetoacetate hydrolase)	TRIVIDRAFT_79823	Hypocrea virens (strain Gv29-8 / FGSC 10586) (Gliocladium virens) (Trichoderma virens)	Amino-acid degradation; L-phenylalanine degradation; acetoacetate and fumarate from L-phenylalanine: step 6/6.	fumarylacetoacetase activity [GO:0004334]; metal ion binding [GO:0046872]; L-phenylalanine catabolic process [GO:0006559]; tyrosine catabolic process [GO:0006572]	GO:0004334; GO:0006559; GO:0006572; GO:0046872	GO:0004334~fumarylacetoacetase activity;GO:0046872~metal ion binding	GO:0006559~L-phenylalanine catabolic process;GO:0006572~tyrosine catabolic process	NA
g2558.t1	2185	tr|G9MP98|G9MP98_HYPVG	2185	99.8	100	0	Uncharacterized protein	TRIVIDRAFT_79804	Hypocrea virens (strain Gv29-8 / FGSC 10586) (Gliocladium virens) (Trichoderma virens)	NA	CCR4-NOT core complex [GO:0030015]; regulation of translation [GO:0006417]	GO:0006417; GO:0030015	NA	GO:0006417~regulation of translation	GO:0030015~CCR4-NOT core complex
g2629.t1	322	tr|G9MPH5|G9MPH5_HYPVG	536	97.8	100	1e-185	Uncharacterized protein	TRIVIDRAFT_79786	Hypocrea virens (strain Gv29-8 / FGSC 10586) (Gliocladium virens) (Trichoderma virens)	NA	flavin adenine dinucleotide binding [GO:0050660]; N,N-dimethylaniline monooxygenase activity [GO:0004499]; NADP binding [GO:0050661]	GO:0004499; GO:0050660; GO:0050661	GO:0004499~N,N-dimethylaniline monooxygenase activity;GO:0050660~flavin adenine dinucleotide binding;GO:0050661~NADP binding	NA	NA
g4954.t1	162	tr|G9MFY0|G9MFY0_HYPVG	143	98.5	84.57	5.8e-73	Uncharacterized protein	TRIVIDRAFT_79769	Hypocrea virens (strain Gv29-8 / FGSC 10586) (Gliocladium virens) (Trichoderma virens)	NA	NA	NA	NA	NA	NA
g4980.t1	1166	tr|G9MFV1|G9MFV1_HYPVG	1166	99.8	100	0	Uncharacterized protein	TRIVIDRAFT_79758	Hypocrea virens (strain Gv29-8 / FGSC 10586) (Gliocladium virens) (Trichoderma virens)	NA	ATP binding [GO:0005524]; metal ion binding [GO:0046872]; nitrogen compound metabolic process [GO:0006807]	GO:0005524; GO:0006807; GO:0046872	GO:0005524~ATP binding;GO:0046872~metal ion binding	GO:0006807~nitrogen compound metabolic process	NA
g5038.t1	353	tr|G9MI08|G9MI08_HYPVG	353	100	100	1.4e-209	Peroxidase (EC 1.11.1.-)	TRIVIDRAFT_79736	Hypocrea virens (strain Gv29-8 / FGSC 10586) (Gliocladium virens) (Trichoderma virens)	NA	integral component of membrane [GO:0016021]; heme binding [GO:0020037]; metal ion binding [GO:0046872]; peroxidase activity [GO:0004601]; response to oxidative stress [GO:0006979]	GO:0004601; GO:0006979; GO:0016021; GO:0020037; GO:0046872	GO:0004601~peroxidase activity;GO:0020037~heme binding;GO:0046872~metal ion binding	GO:0006979~response to oxidative stress	GO:0016021~integral component of membrane
g5131.t1	276	tr|G9MHQ9|G9MHQ9_HYPVG	276	99.6	100	8.4e-157	Uncharacterized protein	TRIVIDRAFT_79707	Hypocrea virens (strain Gv29-8 / FGSC 10586) (Gliocladium virens) (Trichoderma virens)	NA	NA	NA	NA	NA	NA
g5177.t1	126	tr|G9MHL2|G9MHL2_HYPVG	126	99.2	100	2.1e-62	SCP2 domain-containing protein	TRIVIDRAFT_79701	Hypocrea virens (strain Gv29-8 / FGSC 10586) (Gliocladium virens) (Trichoderma virens)	NA	NA	NA	NA	NA	NA
g5217.t1	499	tr|G9MHH5|G9MHH5_HYPVG	499	99	100	6.8e-290	Uncharacterized protein	TRIVIDRAFT_79689	Hypocrea virens (strain Gv29-8 / FGSC 10586) (Gliocladium virens) (Trichoderma virens)	NA	integral component of membrane [GO:0016021]	GO:0016021	NA	NA	GO:0016021~integral component of membrane
g5225.t1	375	tr|G9MHG7|G9MHG7_HYPVG	375	98.7	100	1.2e-222	Glycoside hydrolase family 16 protein	TRIVIDRAFT_79686	Hypocrea virens (strain Gv29-8 / FGSC 10586) (Gliocladium virens) (Trichoderma virens)	NA	integral component of membrane [GO:0016021]; hydrolase activity, hydrolyzing O-glycosyl compounds [GO:0004553]; carbohydrate metabolic process [GO:0005975]	GO:0004553; GO:0005975; GO:0016021	GO:0004553~hydrolase activity, hydrolyzing O-glycosyl compounds	GO:0005975~carbohydrate metabolic process	GO:0016021~integral component of membrane
g5245.t1	335	tr|G9MHE6|G9MHE6_HYPVG	335	99.4	100	2.2e-191	PKS_ER domain-containing protein	TRIVIDRAFT_79679	Hypocrea virens (strain Gv29-8 / FGSC 10586) (Gliocladium virens) (Trichoderma virens)	NA	oxidoreductase activity [GO:0016491]; zinc ion binding [GO:0008270]	GO:0008270; GO:0016491	GO:0008270~zinc ion binding;GO:0016491~oxidoreductase activity	NA	NA
g5256.t1	398	tr|G9MHD5|G9MHD5_HYPVG	391	99.7	98.24	6.5e-227	Glutamine amidotransferase class-II protein	TRIVIDRAFT_79678	Hypocrea virens (strain Gv29-8 / FGSC 10586) (Gliocladium virens) (Trichoderma virens)	NA	transferase activity [GO:0016740]; glutamine metabolic process [GO:0006541]	GO:0006541; GO:0016740	GO:0016740~transferase activity	GO:0006541~glutamine metabolic process	NA
g5281.t1	245	tr|G9MHA8|G9MHA8_HYPVG	245	99.6	100	2.4e-131	Uncharacterized protein	TRIVIDRAFT_79668	Hypocrea virens (strain Gv29-8 / FGSC 10586) (Gliocladium virens) (Trichoderma virens)	NA	hydrolase activity [GO:0016787]	GO:0016787	GO:0016787~hydrolase activity	NA	NA
g5285.t1	1608	tr|G9MHA4|G9MHA4_HYPVG	1608	99.8	100	0	Uncharacterized protein	TRIVIDRAFT_79664	Hypocrea virens (strain Gv29-8 / FGSC 10586) (Gliocladium virens) (Trichoderma virens)	NA	ATP binding [GO:0005524]; eukaryotic translation initiation factor 2alpha kinase activity [GO:0004694]; DNA damage checkpoint [GO:0000077]	GO:0000077; GO:0004694; GO:0005524	GO:0004694~eukaryotic translation initiation factor 2alpha kinase activity;GO:0005524~ATP binding	GO:0000077~DNA damage checkpoint	NA
g5333.t1	800	tr|G9MH55|G9MH55_HYPVG	800	99.8	100	0	Rab-GAP TBC domain-containing protein	TRIVIDRAFT_79653	Hypocrea virens (strain Gv29-8 / FGSC 10586) (Gliocladium virens) (Trichoderma virens)	NA	NA	NA	NA	NA	NA
g5386.t1	281	tr|G9MH00|G9MH00_HYPVG	504	99.3	100	3.2e-164	Alpha subunit of hypothetical CAAX farnesyltransferase	TRIVIDRAFT_79642	Hypocrea virens (strain Gv29-8 / FGSC 10586) (Gliocladium virens) (Trichoderma virens)	NA	protein prenyltransferase activity [GO:0008318]; protein prenylation [GO:0018342]	GO:0008318; GO:0018342	GO:0008318~protein prenyltransferase activity	GO:0018342~protein prenylation	NA
g5387.t1	298	tr|G9MH00|G9MH00_HYPVG	504	99	67.79	2.1e-113	Alpha subunit of hypothetical CAAX farnesyltransferase	TRIVIDRAFT_79642	Hypocrea virens (strain Gv29-8 / FGSC 10586) (Gliocladium virens) (Trichoderma virens)	NA	protein prenyltransferase activity [GO:0008318]; protein prenylation [GO:0018342]	GO:0008318; GO:0018342	GO:0008318~protein prenyltransferase activity	GO:0018342~protein prenylation	NA
g6846.t1	460	tr|G9MGV5|G9MGV5_HYPVG	460	100	100	1.4e-268	Uncharacterized protein	TRIVIDRAFT_79625	Hypocrea virens (strain Gv29-8 / FGSC 10586) (Gliocladium virens) (Trichoderma virens)	NA	cytosol [GO:0005829]; 4-aminobutyrate transaminase activity [GO:0003867]; pyridoxal phosphate binding [GO:0030170]; gamma-aminobutyric acid catabolic process [GO:0009450]	GO:0003867; GO:0005829; GO:0009450; GO:0030170	GO:0003867~4-aminobutyrate transaminase activity;GO:0030170~pyridoxal phosphate binding	GO:0009450~gamma-aminobutyric acid catabolic process	GO:0005829~cytosol
g6702.t1	920	tr|G9MEM0|G9MEM0_HYPVG	920	100	100	0	Uncharacterized protein	TRIVIDRAFT_79614	Hypocrea virens (strain Gv29-8 / FGSC 10586) (Gliocladium virens) (Trichoderma virens)	NA	GTP binding [GO:0005525]; GTPase activity [GO:0003924]	GO:0003924; GO:0005525	GO:0003924~GTPase activity;GO:0005525~GTP binding	NA	NA
g6627.t1	467	tr|G9MEC5|G9MEC5_HYPVG	470	99.8	97.43	1.4e-260	Carbohydrate-binding module family 48 protein	TRIVIDRAFT_79595	Hypocrea virens (strain Gv29-8 / FGSC 10586) (Gliocladium virens) (Trichoderma virens)	NA	nucleotide-activated protein kinase complex [GO:0031588]; regulation of protein kinase activity [GO:0045859]; signal transduction [GO:0007165]	GO:0007165; GO:0031588; GO:0045859	NA	GO:0007165~signal transduction;GO:0045859~regulation of protein kinase activity	GO:0031588~AMP-activated protein kinase complex
g6615.t1	107	tr|G9MEB2|G9MEB2_HYPVG	155	65.8	100	3.4e-45	Uncharacterized protein	TRIVIDRAFT_79591	Hypocrea virens (strain Gv29-8 / FGSC 10586) (Gliocladium virens) (Trichoderma virens)	NA	ribonuclease III activity [GO:0004525]; RNA processing [GO:0006396]	GO:0004525; GO:0006396	GO:0004525~ribonuclease III activity	GO:0006396~RNA processing	NA
g6500.t1	180	tr|G9MDY2|G9MDY2_HYPVG	163	90	100	4.9e-81	Uncharacterized protein	TRIVIDRAFT_79554	Hypocrea virens (strain Gv29-8 / FGSC 10586) (Gliocladium virens) (Trichoderma virens)	NA	NA	NA	NA	NA	NA
g9981.t1	178	tr|G9MDK1|G9MDK1_HYPVG	178	98.3	100	5.5e-93	Uncharacterized protein	TRIVIDRAFT_79522	Hypocrea virens (strain Gv29-8 / FGSC 10586) (Gliocladium virens) (Trichoderma virens)	NA	NA	NA	NA	NA	NA
g9948.t1	359	tr|G9MFF9|G9MFF9_HYPVG	359	98.6	100	7.7e-211	Amidohydro-rel domain-containing protein	TRIVIDRAFT_79510	Hypocrea virens (strain Gv29-8 / FGSC 10586) (Gliocladium virens) (Trichoderma virens)	NA	hydrolase activity [GO:0016787]	GO:0016787	GO:0016787~hydrolase activity	NA	NA
g9882.t1	595	tr|G9MF87|G9MF87_HYPVG	595	99.8	100	0	Uncharacterized protein	TRIVIDRAFT_79497	Hypocrea virens (strain Gv29-8 / FGSC 10586) (Gliocladium virens) (Trichoderma virens)	NA	integral component of membrane [GO:0016021]; transmembrane transporter activity [GO:0022857]; oligopeptide transport [GO:0006857]	GO:0006857; GO:0016021; GO:0022857	GO:0022857~transmembrane transporter activity	GO:0006857~oligopeptide transport	GO:0016021~integral component of membrane
g9840.t1	997	tr|G9MF43|G9MF43_HYPVG	997	99	100	0	Uncharacterized protein	TRIVIDRAFT_79485	Hypocrea virens (strain Gv29-8 / FGSC 10586) (Gliocladium virens) (Trichoderma virens)	NA	hydrolase activity [GO:0016787]	GO:0016787	GO:0016787~hydrolase activity	NA	NA
g9808.t1	617	tr|G9MF06|G9MF06_HYPVG	617	99.7	100	0	UDPG_MGDP_dh_C domain-containing protein	TRIVIDRAFT_79475	Hypocrea virens (strain Gv29-8 / FGSC 10586) (Gliocladium virens) (Trichoderma virens)	NA	NAD binding [GO:0051287]; UDP-glucose 6-dehydrogenase activity [GO:0003979]	GO:0003979; GO:0051287	GO:0003979~UDP-glucose 6-dehydrogenase activity;GO:0051287~NAD binding	NA	NA
g9807.t1	267	tr|G9MF05|G9MF05_HYPVG	267	98.5	100	5.1e-143	Uncharacterized protein	TRIVIDRAFT_79474	Hypocrea virens (strain Gv29-8 / FGSC 10586) (Gliocladium virens) (Trichoderma virens)	NA	integral component of membrane [GO:0016021]	GO:0016021	NA	NA	GO:0016021~integral component of membrane
g9806.t1	295	tr|G9MF04|G9MF04_HYPVG	295	98	100	1.5e-167	IRG-type G domain-containing protein	TRIVIDRAFT_79473	Hypocrea virens (strain Gv29-8 / FGSC 10586) (Gliocladium virens) (Trichoderma virens)	NA	membrane [GO:0016020]; GTP binding [GO:0005525]	GO:0005525; GO:0016020	GO:0005525~GTP binding	NA	GO:0016020~membrane
g9786.t1	346	tr|G9MEY5|G9MEY5_HYPVG	367	99.1	100	1.1e-201	Uncharacterized protein	TRIVIDRAFT_79465	Hypocrea virens (strain Gv29-8 / FGSC 10586) (Gliocladium virens) (Trichoderma virens)	NA	NA	NA	NA	NA	NA
g9743.t1	412	tr|G9MEU0|G9MEU0_HYPVG	412	97.6	100	2.5e-221	SRP40_C domain-containing protein	TRIVIDRAFT_79453	Hypocrea virens (strain Gv29-8 / FGSC 10586) (Gliocladium virens) (Trichoderma virens)	NA	nucleolus [GO:0005730]	GO:0005730	NA	NA	GO:0005730~nucleolus
g9738.t1	545	tr|G9MET5|G9MET5_HYPVG	545	99.8	100	0	C2H2-type domain-containing protein	TRIVIDRAFT_79452	Hypocrea virens (strain Gv29-8 / FGSC 10586) (Gliocladium virens) (Trichoderma virens)	NA	nucleic acid binding [GO:0003676]; zinc ion binding [GO:0008270]	GO:0003676; GO:0008270	GO:0003676~nucleic acid binding;GO:0008270~zinc ion binding	NA	NA
g9724.t1	268	tr|G9MES2|G9MES2_HYPVG	268	100	100	6.5e-154	Uncharacterized protein	TRIVIDRAFT_79448	Hypocrea virens (strain Gv29-8 / FGSC 10586) (Gliocladium virens) (Trichoderma virens)	NA	U1 snRNP [GO:0005685]; mRNA binding [GO:0003729]; mRNA splice site selection [GO:0006376]	GO:0003729; GO:0005685; GO:0006376	GO:0003729~mRNA binding	GO:0006376~mRNA splice site selection	GO:0005685~U1 snRNP
g9712.t1	524	tr|G9MEQ8|G9MEQ8_HYPVG	523	99.6	100	5.8e-292	Uncharacterized protein	TRIVIDRAFT_79446	Hypocrea virens (strain Gv29-8 / FGSC 10586) (Gliocladium virens) (Trichoderma virens)	NA	integral component of membrane [GO:0016021]	GO:0016021	NA	NA	GO:0016021~integral component of membrane
g9675.t1	503	tr|G9MDH4|G9MDH4_HYPVG	504	96.6	100	1.4e-279	Nudix hydrolase domain-containing protein	TRIVIDRAFT_79440	Hypocrea virens (strain Gv29-8 / FGSC 10586) (Gliocladium virens) (Trichoderma virens)	NA	hydrolase activity [GO:0016787]; cellular metabolic process [GO:0044237]	GO:0016787; GO:0044237	GO:0016787~hydrolase activity	GO:0044237~cellular metabolic process	NA
g9673.t1	430	tr|G9MDH2|G9MDH2_HYPVG	430	99.5	100	5e-241	Uncharacterized protein	TRIVIDRAFT_79439	Hypocrea virens (strain Gv29-8 / FGSC 10586) (Gliocladium virens) (Trichoderma virens)	NA	NA	NA	NA	NA	NA
g10081.t1	430	tr|G9MDH2|G9MDH2_HYPVG	430	99.5	100	5e-241	Uncharacterized protein	TRIVIDRAFT_79439	Hypocrea virens (strain Gv29-8 / FGSC 10586) (Gliocladium virens) (Trichoderma virens)	NA	NA	NA	NA	NA	NA
g10201.t1	136	tr|G9MK03|G9MK03_HYPVG	136	100	100	8.6e-70	40S ribosomal protein S24	TRIVIDRAFT_79416	Hypocrea virens (strain Gv29-8 / FGSC 10586) (Gliocladium virens) (Trichoderma virens)	NA	ribosome [GO:0005840]; structural constituent of ribosome [GO:0003735]; translation [GO:0006412]	GO:0003735; GO:0005840; GO:0006412	GO:0003735~structural constituent of ribosome	GO:0006412~translation	GO:0005840~ribosome
g10195.t1	388	tr|G9MJZ4|G9MJZ4_HYPVG	388	100	100	2.5e-223	Actin-related protein 2	TRIVIDRAFT_79414	Hypocrea virens (strain Gv29-8 / FGSC 10586) (Gliocladium virens) (Trichoderma virens)	NA	Arp2/3 protein complex [GO:0005885]; mitochondrion [GO:0005739]; actin binding [GO:0003779]; ATP binding [GO:0005524]; ATPase activity [GO:0016887]; actin cortical patch organization [GO:0044396]; Arp2/3 complex-mediated actin nucleation [GO:0034314]; ascospore wall assembly [GO:0030476]; establishment of mitochondrion localization [GO:0051654]; mitochondrion inheritance [GO:0000001]	GO:0000001; GO:0003779; GO:0005524; GO:0005739; GO:0005885; GO:0016887; GO:0030476; GO:0034314; GO:0044396; GO:0051654	GO:0003779~actin binding;GO:0005524~ATP binding;GO:0016887~ATPase activity	GO:0000001~mitochondrion inheritance;GO:0030476~ascospore wall assembly;GO:0034314~Arp2/3 complex-mediated actin nucleation;GO:0044396~actin cortical patch organization;GO:0051654~establishment of mitochondrion localization	GO:0005739~mitochondrion;GO:0005885~Arp2/3 protein complex
g8730.t1	366	tr|G9MJS3|G9MJS3_HYPVG	294	31	78.42	3.7e-27	Uncharacterized protein	TRIVIDRAFT_79402	Hypocrea virens (strain Gv29-8 / FGSC 10586) (Gliocladium virens) (Trichoderma virens)	NA	NA	NA	NA	NA	NA
g10125.t1	291	tr|G9MJS3|G9MJS3_HYPVG	294	90	100	4.1e-146	Uncharacterized protein	TRIVIDRAFT_79402	Hypocrea virens (strain Gv29-8 / FGSC 10586) (Gliocladium virens) (Trichoderma virens)	NA	NA	NA	NA	NA	NA
g10118.t1	552	tr|G9MJR5|G9MJR5_HYPVG	552	99.5	100	0	Uncharacterized protein	TRIVIDRAFT_79399	Hypocrea virens (strain Gv29-8 / FGSC 10586) (Gliocladium virens) (Trichoderma virens)	NA	NA	NA	NA	NA	NA
g10116.t1	480	tr|G9MJR3|G9MJR3_HYPVG	470	99.4	97.08	1.8e-276	Uncharacterized protein	TRIVIDRAFT_79398	Hypocrea virens (strain Gv29-8 / FGSC 10586) (Gliocladium virens) (Trichoderma virens)	NA	NA	NA	NA	NA	NA
g10097.t1	450	tr|G9MJN8|G9MJN8_HYPVG	450	99.3	100	6.6e-252	Uncharacterized protein	TRIVIDRAFT_79393	Hypocrea virens (strain Gv29-8 / FGSC 10586) (Gliocladium virens) (Trichoderma virens)	NA	NA	NA	NA	NA	NA
g8723.t1	372	tr|G9MJM6|G9MJM6_HYPVG	372	99.7	100	2.7e-214	Uncharacterized protein	TRIVIDRAFT_79390	Hypocrea virens (strain Gv29-8 / FGSC 10586) (Gliocladium virens) (Trichoderma virens)	NA	peptidyl-prolyl cis-trans isomerase activity [GO:0003755]; protein folding [GO:0006457]	GO:0003755; GO:0006457	GO:0003755~peptidyl-prolyl cis-trans isomerase activity	GO:0006457~protein folding	NA
g10086.t1	372	tr|G9MJM6|G9MJM6_HYPVG	372	99.7	100	2.7e-214	Uncharacterized protein	TRIVIDRAFT_79390	Hypocrea virens (strain Gv29-8 / FGSC 10586) (Gliocladium virens) (Trichoderma virens)	NA	peptidyl-prolyl cis-trans isomerase activity [GO:0003755]; protein folding [GO:0006457]	GO:0003755; GO:0006457	GO:0003755~peptidyl-prolyl cis-trans isomerase activity	GO:0006457~protein folding	NA
g8767.t1	166	tr|G9MJI5|G9MJI5_HYPVG	166	100	100	5.7e-92	LMWPc domain-containing protein	TRIVIDRAFT_79380	Hypocrea virens (strain Gv29-8 / FGSC 10586) (Gliocladium virens) (Trichoderma virens)	NA	cytoplasm [GO:0005737]; acid phosphatase activity [GO:0003993]; non-membrane spanning protein tyrosine phosphatase activity [GO:0004726]	GO:0003993; GO:0004726; GO:0005737	GO:0003993~acid phosphatase activity;GO:0004726~non-membrane spanning protein tyrosine phosphatase activity	NA	GO:0005737~cytoplasm
g8774.t1	150	tr|G9MJH8|G9MJH8_HYPVG	150	100	100	6.5e-79	Uncharacterized protein	TRIVIDRAFT_79374	Hypocrea virens (strain Gv29-8 / FGSC 10586) (Gliocladium virens) (Trichoderma virens)	NA	integral component of membrane [GO:0016021]	GO:0016021	NA	NA	GO:0016021~integral component of membrane
g8843.t1	350	tr|G9MJA5|G9MJA5_HYPVG	350	99.1	100	8.6e-199	Aldo_ket_red domain-containing protein	TRIVIDRAFT_79352	Hypocrea virens (strain Gv29-8 / FGSC 10586) (Gliocladium virens) (Trichoderma virens)	NA	oxidoreductase activity [GO:0016491]	GO:0016491	GO:0016491~oxidoreductase activity	NA	NA
g8889.t1	565	tr|G9MJ54|G9MJ54_HYPVG	565	99.3	100	0	Uncharacterized protein	TRIVIDRAFT_79337	Hypocrea virens (strain Gv29-8 / FGSC 10586) (Gliocladium virens) (Trichoderma virens)	NA	NA	NA	NA	NA	NA
g8922.t1	670	tr|G9MJ16|G9MJ16_HYPVG	670	98.5	100	0	Uncharacterized protein	TRIVIDRAFT_79322	Hypocrea virens (strain Gv29-8 / FGSC 10586) (Gliocladium virens) (Trichoderma virens)	NA	NA	NA	NA	NA	NA
g8944.t1	697	tr|G9MIZ1|G9MIZ1_HYPVG	697	98.9	100	0	AA_TRNA_LIGASE_II domain-containing protein (Fragment)	TRIVIDRAFT_79308	Hypocrea virens (strain Gv29-8 / FGSC 10586) (Gliocladium virens) (Trichoderma virens)	NA	cytoplasm [GO:0005737]; aminoacyl-tRNA ligase activity [GO:0004812]; ATP binding [GO:0005524]; tRNA aminoacylation for protein translation [GO:0006418]	GO:0004812; GO:0005524; GO:0005737; GO:0006418	GO:0004812~aminoacyl-tRNA ligase activity;GO:0005524~ATP binding	GO:0006418~tRNA aminoacylation for protein translation	GO:0005737~cytoplasm
g8951.t1	349	tr|G9MIY3|G9MIY3_HYPVG	349	98.9	100	3.6e-205	DAO domain-containing protein	TRIVIDRAFT_79305	Hypocrea virens (strain Gv29-8 / FGSC 10586) (Gliocladium virens) (Trichoderma virens)	NA	D-amino-acid oxidase activity [GO:0003884]; FAD binding [GO:0071949]; D-amino acid metabolic process [GO:0046416]	GO:0003884; GO:0046416; GO:0071949	GO:0003884~D-amino-acid oxidase activity;GO:0071949~FAD binding	GO:0046416~D-amino acid metabolic process	NA
g8967.t1	417	tr|G9MIW5|G9MIW5_HYPVG	420	97.1	100	1.8e-240	Uncharacterized protein	TRIVIDRAFT_79303	Hypocrea virens (strain Gv29-8 / FGSC 10586) (Gliocladium virens) (Trichoderma virens)	NA	NA	NA	NA	NA	NA
g9030.t1	462	tr|G9MIP7|G9MIP7_HYPVG	462	100	100	1.3e-279	TGc domain-containing protein	TRIVIDRAFT_79277	Hypocrea virens (strain Gv29-8 / FGSC 10586) (Gliocladium virens) (Trichoderma virens)	NA	NA	NA	NA	NA	NA
g9178.t1	163	tr|G9MI83|G9MI83_HYPVG	161	100	98.16	7.1e-87	Ribosomal_S17_N domain-containing protein	TRIVIDRAFT_79227	Hypocrea virens (strain Gv29-8 / FGSC 10586) (Gliocladium virens) (Trichoderma virens)	NA	ribosome [GO:0005840]; structural constituent of ribosome [GO:0003735]; translation [GO:0006412]	GO:0003735; GO:0005840; GO:0006412	GO:0003735~structural constituent of ribosome	GO:0006412~translation	GO:0005840~ribosome
g9288.t1	123	tr|G9MKB1|G9MKB1_HYPVG	123	100	100	6.3e-72	Uncharacterized protein	TRIVIDRAFT_79197	Hypocrea virens (strain Gv29-8 / FGSC 10586) (Gliocladium virens) (Trichoderma virens)	NA	NA	NA	NA	NA	NA
g3042.t1	286	tr|G9MLK1|G9MLK1_HYPVG	286	100	100	1.9e-164	Complex1_30kDa domain-containing protein	TRIVIDRAFT_79190	Hypocrea virens (strain Gv29-8 / FGSC 10586) (Gliocladium virens) (Trichoderma virens)	NA	NADH dehydrogenase (ubiquinone) activity [GO:0008137]	GO:0008137	GO:0008137~NADH dehydrogenase (ubiquinone) activity	NA	NA
g3047.t1	2899	tr|G9MLJ6|G9MLJ6_HYPVG	2922	98.6	100	0	Ribosomal protein L19	TRIVIDRAFT_79187	Hypocrea virens (strain Gv29-8 / FGSC 10586) (Gliocladium virens) (Trichoderma virens)	NA	cytosolic large ribosomal subunit [GO:0022625]; protein kinase binding [GO:0019901]; protein kinase regulator activity [GO:0019887]; ribosome binding [GO:0043022]; structural constituent of ribosome [GO:0003735]; positive regulation of kinase activity [GO:0033674]; regulation of translation [GO:0006417]; translation [GO:0006412]	GO:0003735; GO:0006412; GO:0006417; GO:0019887; GO:0019901; GO:0022625; GO:0033674; GO:0043022	GO:0003735~structural constituent of ribosome;GO:0019887~protein kinase regulator activity;GO:0019901~protein kinase binding;GO:0043022~ribosome binding	GO:0006412~translation;GO:0006417~regulation of translation;GO:0033674~positive regulation of kinase activity	GO:0022625~cytosolic large ribosomal subunit
g3104.t1	404	tr|G9ML83|G9ML83_HYPVG	405	99.3	100	1.1e-216	PHB domain-containing protein	TRIVIDRAFT_79167	Hypocrea virens (strain Gv29-8 / FGSC 10586) (Gliocladium virens) (Trichoderma virens)	NA	membrane [GO:0016020]	GO:0016020	NA	NA	GO:0016020~membrane
g3170.t1	385	tr|G9ML02|G9ML02_HYPVG	378	99.7	95.84	1.7e-216	Aldo_ket_red domain-containing protein	TRIVIDRAFT_79145	Hypocrea virens (strain Gv29-8 / FGSC 10586) (Gliocladium virens) (Trichoderma virens)	NA	oxidoreductase activity [GO:0016491]	GO:0016491	GO:0016491~oxidoreductase activity	NA	NA
g3219.t1	655	tr|G9MKU6|G9MKU6_HYPVG	655	99.4	100	0	Uncharacterized protein	TRIVIDRAFT_79134	Hypocrea virens (strain Gv29-8 / FGSC 10586) (Gliocladium virens) (Trichoderma virens)	NA	nucleus [GO:0005634]; mRNA transport [GO:0051028]	GO:0005634; GO:0051028	NA	GO:0051028~mRNA transport	GO:0005634~nucleus
g3279.t1	1013	tr|G9MKM4|G9MKM4_HYPVG	1013	99.9	100	0	DNA helicase (EC 3.6.4.12)	TRIVIDRAFT_79120	Hypocrea virens (strain Gv29-8 / FGSC 10586) (Gliocladium virens) (Trichoderma virens)	NA	MCM complex [GO:0042555]; nucleus [GO:0005634]; ATP binding [GO:0005524]; DNA binding [GO:0003677]; DNA helicase activity [GO:0003678]; DNA replication initiation [GO:0006270]	GO:0003677; GO:0003678; GO:0005524; GO:0005634; GO:0006270; GO:0042555	GO:0003677~DNA binding;GO:0003678~DNA helicase activity;GO:0005524~ATP binding	GO:0006270~DNA replication initiation	GO:0005634~nucleus;GO:0042555~MCM complex
g3283.t1	488	tr|G9MKM0|G9MKM0_HYPVG	488	98.4	100	2.6e-278	Dolichyl-diphosphooligosaccharide--protein glycosyltransferase subunit 1	TRIVIDRAFT_79118	Hypocrea virens (strain Gv29-8 / FGSC 10586) (Gliocladium virens) (Trichoderma virens)	Protein modification; protein glycosylation.	endoplasmic reticulum membrane [GO:0005789]; integral component of membrane [GO:0016021]; dolichyl-diphosphooligosaccharide-protein glycotransferase activity [GO:0004579]; protein glycosylation [GO:0006486]	GO:0004579; GO:0005789; GO:0006486; GO:0016021	GO:0004579~dolichyl-diphosphooligosaccharide-protein glycotransferase activity	GO:0006486~protein glycosylation	GO:0005789~endoplasmic reticulum membrane;GO:0016021~integral component of membrane
g3558.t1	501	tr|G9MMA5|G9MMA5_HYPVG	338	98.2	67.47	1.2e-185	Glyceraldehyde-3-phosphate dehydrogenase (EC 1.2.1.12)	TRIVIDRAFT_79043	Hypocrea virens (strain Gv29-8 / FGSC 10586) (Gliocladium virens) (Trichoderma virens)	Carbohydrate degradation; glycolysis; pyruvate from D-glyceraldehyde 3-phosphate: step 1/5.	glyceraldehyde-3-phosphate dehydrogenase (NAD+) (phosphorylating) activity [GO:0004365]; NAD binding [GO:0051287]; NADP binding [GO:0050661]; glucose metabolic process [GO:0006006]; glycolytic process [GO:0006096]	GO:0004365; GO:0006006; GO:0006096; GO:0050661; GO:0051287	GO:0004365~glyceraldehyde-3-phosphate dehydrogenase (NAD+) (phosphorylating) activity;GO:0050661~NADP binding;GO:0051287~NAD binding	GO:0006006~glucose metabolic process;GO:0006096~glycolytic process	NA
g3571.t1	583	tr|G9MM93|G9MM93_HYPVG	583	100	100	0	Uncharacterized protein	TRIVIDRAFT_79041	Hypocrea virens (strain Gv29-8 / FGSC 10586) (Gliocladium virens) (Trichoderma virens)	NA	ATP binding [GO:0005524]; protein refolding [GO:0042026]	GO:0005524; GO:0042026	GO:0005524~ATP binding	GO:0042026~protein refolding	NA
g3605.t1	391	tr|G9MM59|G9MM59_HYPVG	391	100	100	3.4e-228	Uncharacterized protein	TRIVIDRAFT_79029	Hypocrea virens (strain Gv29-8 / FGSC 10586) (Gliocladium virens) (Trichoderma virens)	NA	ribosome [GO:0005840]; structural constituent of ribosome [GO:0003735]; translation [GO:0006412]	GO:0003735; GO:0005840; GO:0006412	GO:0003735~structural constituent of ribosome	GO:0006412~translation	GO:0005840~ribosome
g3643.t1	395	tr|G9MM17|G9MM17_HYPVG	390	98.2	100	1.8e-224	GFO_IDH_MocA domain-containing protein	TRIVIDRAFT_79012	Hypocrea virens (strain Gv29-8 / FGSC 10586) (Gliocladium virens) (Trichoderma virens)	NA	oxidoreductase activity [GO:0016491]	GO:0016491	GO:0016491~oxidoreductase activity	NA	NA
g3703.t1	699	tr|G9MLV6|G9MLV6_HYPVG	699	97.9	100	0	Glycoside hydrolase family 2 protein	TRIVIDRAFT_78991	Hypocrea virens (strain Gv29-8 / FGSC 10586) (Gliocladium virens) (Trichoderma virens)	NA	hydrolase activity, hydrolyzing O-glycosyl compounds [GO:0004553]; carbohydrate metabolic process [GO:0005975]	GO:0004553; GO:0005975	GO:0004553~hydrolase activity, hydrolyzing O-glycosyl compounds	GO:0005975~carbohydrate metabolic process	NA
g3707.t1	904	tr|G9MLV2|G9MLV2_HYPVG	904	99.8	100	0	Uncharacterized protein	TRIVIDRAFT_78989	Hypocrea virens (strain Gv29-8 / FGSC 10586) (Gliocladium virens) (Trichoderma virens)	NA	integral component of membrane [GO:0016021]	GO:0016021	NA	NA	GO:0016021~integral component of membrane
g3728.t1	264	tr|G9MLS6|G9MLS6_HYPVG	264	99.2	100	2.3e-148	Uncharacterized protein	TRIVIDRAFT_78984	Hypocrea virens (strain Gv29-8 / FGSC 10586) (Gliocladium virens) (Trichoderma virens)	NA	integral component of membrane [GO:0016021]	GO:0016021	NA	NA	GO:0016021~integral component of membrane
g3792.t1	276	tr|G9MLI0|G9MLI0_HYPVG	270	97.5	100	1.6e-147	Uncharacterized protein	TRIVIDRAFT_78967	Hypocrea virens (strain Gv29-8 / FGSC 10586) (Gliocladium virens) (Trichoderma virens)	NA	NA	NA	NA	NA	NA
g3795.t1	286	tr|G9MLH8|G9MLH8_HYPVG	286	99.3	100	3.5e-158	Uncharacterized protein	TRIVIDRAFT_78965	Hypocrea virens (strain Gv29-8 / FGSC 10586) (Gliocladium virens) (Trichoderma virens)	NA	NA	NA	NA	NA	NA
g3824.t1	404	tr|G9MLE4|G9MLE4_HYPVG	408	97.5	99.75	1.1e-232	Uncharacterized protein	TRIVIDRAFT_78959	Hypocrea virens (strain Gv29-8 / FGSC 10586) (Gliocladium virens) (Trichoderma virens)	NA	nutrient reservoir activity [GO:0045735]; oxalate metabolic process [GO:0033609]	GO:0033609; GO:0045735	GO:0045735~nutrient reservoir activity	GO:0033609~oxalate metabolic process	NA
g7489.t1	397	tr|G9MT00|G9MT00_HYPVG	397	99.7	100	1.5e-228	Uncharacterized protein	TRIVIDRAFT_78927	Hypocrea virens (strain Gv29-8 / FGSC 10586) (Gliocladium virens) (Trichoderma virens)	NA	NA	NA	NA	NA	NA
g7520.t1	479	tr|G9MT33|G9MT33_HYPVG	479	99.4	100	6.1e-272	Arf-GAP domain-containing protein	TRIVIDRAFT_78921	Hypocrea virens (strain Gv29-8 / FGSC 10586) (Gliocladium virens) (Trichoderma virens)	NA	GTPase activator activity [GO:0005096]; metal ion binding [GO:0046872]	GO:0005096; GO:0046872	GO:0005096~GTPase activator activity;GO:0046872~metal ion binding	NA	NA
g7602.t1	146	tr|G9MTM1|G9MTM1_HYPVG	146	100	100	4.4e-80	Cupin_2 domain-containing protein	TRIVIDRAFT_78898	Hypocrea virens (strain Gv29-8 / FGSC 10586) (Gliocladium virens) (Trichoderma virens)	NA	NA	NA	NA	NA	NA
g7605.t1	677	tr|G9MTM5|G9MTM5_HYPVG	678	99.9	100	0	Uncharacterized protein	TRIVIDRAFT_78895	Hypocrea virens (strain Gv29-8 / FGSC 10586) (Gliocladium virens) (Trichoderma virens)	NA	mitochondrion [GO:0005739]; ATP binding [GO:0005524]; ATPase activity [GO:0016887]; unfolded protein binding [GO:0051082]; protein folding [GO:0006457]	GO:0005524; GO:0005739; GO:0006457; GO:0016887; GO:0051082	GO:0005524~ATP binding;GO:0016887~ATPase activity;GO:0051082~unfolded protein binding	GO:0006457~protein folding	GO:0005739~mitochondrion
g7618.t1	658	tr|G9MTN8|G9MTN8_HYPVG	658	99.5	100	0	Nucleolar GTP-binding protein 1	TRIVIDRAFT_78890	Hypocrea virens (strain Gv29-8 / FGSC 10586) (Gliocladium virens) (Trichoderma virens)	NA	nucleolus [GO:0005730]; preribosome, large subunit precursor [GO:0030687]; GTP binding [GO:0005525]; assembly of large subunit precursor of preribosome [GO:1902626]; ribosomal large subunit biogenesis [GO:0042273]; ribosomal subunit export from nucleus [GO:0000054]; rRNA processing [GO:0006364]	GO:0000054; GO:0005525; GO:0005730; GO:0006364; GO:0030687; GO:0042273; GO:1902626	GO:0005525~GTP binding	GO:0000054~ribosomal subunit export from nucleus;GO:0006364~rRNA processing;GO:0042273~ribosomal large subunit biogenesis;GO:1902626~assembly of large subunit precursor of preribosome	GO:0005730~nucleolus;GO:0030687~preribosome, large subunit precursor
g7711.t1	347	tr|G9MQW6|G9MQW6_HYPVG	347	99.7	100	9.7e-203	Autophagy-related protein 3	TRIVIDRAFT_78861	Hypocrea virens (strain Gv29-8 / FGSC 10586) (Gliocladium virens) (Trichoderma virens)	NA	cytoplasm [GO:0005737]; autophagy [GO:0006914]; protein transport [GO:0015031]	GO:0005737; GO:0006914; GO:0015031	NA	GO:0006914~autophagy;GO:0015031~protein transport	GO:0005737~cytoplasm
g794.t1	239	tr|G9N9C2|G9N9C2_HYPVG	234	99.6	97.91	4.9e-129	Uncharacterized protein (Fragment)	TRIVIDRAFT_7885	Hypocrea virens (strain Gv29-8 / FGSC 10586) (Gliocladium virens) (Trichoderma virens)	NA	integral component of membrane [GO:0016021]	GO:0016021	NA	NA	GO:0016021~integral component of membrane
g7755.t1	543	tr|G9MR16|G9MR16_HYPVG	543	100	100	0	MFS domain-containing protein	TRIVIDRAFT_78848	Hypocrea virens (strain Gv29-8 / FGSC 10586) (Gliocladium virens) (Trichoderma virens)	NA	integral component of membrane [GO:0016021]; transmembrane transporter activity [GO:0022857]	GO:0016021; GO:0022857	GO:0022857~transmembrane transporter activity	NA	GO:0016021~integral component of membrane
g7984.t1	84	tr|G9MRR1|G9MRR1_HYPVG	111	100	95.24	2.2e-36	Uncharacterized protein	TRIVIDRAFT_78785	Hypocrea virens (strain Gv29-8 / FGSC 10586) (Gliocladium virens) (Trichoderma virens)	NA	mitochondrial matrix [GO:0005759]; protein folding chaperone [GO:0044183]; mitochondrial respiratory chain complex III assembly [GO:0034551]	GO:0005759; GO:0034551; GO:0044183	GO:0044183~protein binding involved in protein folding	GO:0034551~mitochondrial respiratory chain complex III assembly	GO:0005759~mitochondrial matrix
g8143.t1	453	tr|G9MS93|G9MS93_HYPVG	453	98.7	100	1.3e-263	Peptidase A1 domain-containing protein	TRIVIDRAFT_78763	Hypocrea virens (strain Gv29-8 / FGSC 10586) (Gliocladium virens) (Trichoderma virens)	NA	aspartic-type endopeptidase activity [GO:0004190]	GO:0004190	GO:0004190~aspartic-type endopeptidase activity	NA	NA
g8177.t1	506	tr|G9MSI4|G9MSI4_HYPVG	506	99.8	100	6e-302	Uncharacterized protein	TRIVIDRAFT_78759	Hypocrea virens (strain Gv29-8 / FGSC 10586) (Gliocladium virens) (Trichoderma virens)	NA	integral component of membrane [GO:0016021]; transmembrane transport [GO:0055085]	GO:0016021; GO:0055085	NA	GO:0055085~transmembrane transport	GO:0016021~integral component of membrane
g8233.t1	276	tr|G9MSU0|G9MSU0_HYPVG	276	97.5	100	2.1e-152	Uncharacterized protein	TRIVIDRAFT_78757	Hypocrea virens (strain Gv29-8 / FGSC 10586) (Gliocladium virens) (Trichoderma virens)	NA	NA	NA	NA	NA	NA
g4419.t1	688	tr|G9MU54|G9MU54_HYPVG	688	99	100	0	Amine oxidase (EC 1.4.3.-)	TRIVIDRAFT_78714	Hypocrea virens (strain Gv29-8 / FGSC 10586) (Gliocladium virens) (Trichoderma virens)	NA	copper ion binding [GO:0005507]; primary amine oxidase activity [GO:0008131]; quinone binding [GO:0048038]; amine metabolic process [GO:0009308]	GO:0005507; GO:0008131; GO:0009308; GO:0048038	GO:0005507~copper ion binding;GO:0008131~primary amine oxidase activity;GO:0048038~quinone binding	GO:0009308~amine metabolic process	NA
g10932.t1	416	tr|G9MUN0|G9MUN0_HYPVG	471	99.1	81.73	9.3e-200	Glucanase (EC 3.2.1.-)	TRIVIDRAFT_78675	Hypocrea virens (strain Gv29-8 / FGSC 10586) (Gliocladium virens) (Trichoderma virens)	NA	extracellular region [GO:0005576]; cellulose binding [GO:0030248]; hydrolase activity, hydrolyzing O-glycosyl compounds [GO:0004553]; cellulose catabolic process [GO:0030245]	GO:0004553; GO:0005576; GO:0030245; GO:0030248	GO:0004553~hydrolase activity, hydrolyzing O-glycosyl compounds;GO:0030248~cellulose binding	GO:0030245~cellulose catabolic process	GO:0005576~extracellular region
g8659.t1	307	tr|G9MVR0|G9MVR0_HYPVG	307	99.3	100	2.2e-174	Uricase (EC 1.7.3.3) (Urate oxidase)	TRIVIDRAFT_78632	Hypocrea virens (strain Gv29-8 / FGSC 10586) (Gliocladium virens) (Trichoderma virens)	Purine metabolism; urate degradation; (S)-allantoin from urate: step 1/3.	peroxisome [GO:0005777]; urate oxidase activity [GO:0004846]; purine nucleobase metabolic process [GO:0006144]; urate catabolic process [GO:0019628]	GO:0004846; GO:0005777; GO:0006144; GO:0019628	GO:0004846~urate oxidase activity	GO:0006144~purine nucleobase metabolic process;GO:0019628~urate catabolic process	GO:0005777~peroxisome
g8665.t1	573	tr|G9MVR6|G9MVR6_HYPVG	630	98	96.68	0	tRNA-synt_1c domain-containing protein	TRIVIDRAFT_78627	Hypocrea virens (strain Gv29-8 / FGSC 10586) (Gliocladium virens) (Trichoderma virens)	NA	ATP binding [GO:0005524]; glutamate-tRNA ligase activity [GO:0004818]; zinc ion binding [GO:0008270]; glutamyl-tRNA aminoacylation [GO:0006424]	GO:0004818; GO:0005524; GO:0006424; GO:0008270	GO:0004818~glutamate-tRNA ligase activity;GO:0005524~ATP binding;GO:0008270~zinc ion binding	GO:0006424~glutamyl-tRNA aminoacylation	NA
g8721.t1	435	tr|G9MVY1|G9MVY1_HYPVG	435	96.8	100	5.6e-256	EHN domain-containing protein	TRIVIDRAFT_78584	Hypocrea virens (strain Gv29-8 / FGSC 10586) (Gliocladium virens) (Trichoderma virens)	NA	cis-stilbene-oxide hydrolase activity [GO:0033961]	GO:0033961	GO:0033961~cis-stilbene-oxide hydrolase activity	NA	NA
g4860.t1	655	tr|G9MG88|G9MG88_HYPVG	656	99.2	100	0	RING-type domain-containing protein	TRIVIDRAFT_78575	Hypocrea virens (strain Gv29-8 / FGSC 10586) (Gliocladium virens) (Trichoderma virens)	NA	metal ion binding [GO:0046872]	GO:0046872	GO:0046872~metal ion binding	NA	NA
g5932.t1	336	tr|G9MVM9|G9MVM9_HYPVG	336	98.8	100	1.6e-189	Uncharacterized protein	TRIVIDRAFT_78544	Hypocrea virens (strain Gv29-8 / FGSC 10586) (Gliocladium virens) (Trichoderma virens)	NA	NA	NA	NA	NA	NA
g5910.t1	493	tr|G9MVK7|G9MVK7_HYPVG	514	95.1	100	1.4e-282	alpha-1,2-Mannosidase (EC 3.2.1.-)	TRIVIDRAFT_78530	Hypocrea virens (strain Gv29-8 / FGSC 10586) (Gliocladium virens) (Trichoderma virens)	NA	membrane [GO:0016020]; calcium ion binding [GO:0005509]; mannosyl-oligosaccharide 1,2-alpha-mannosidase activity [GO:0004571]; metabolic process [GO:0008152]	GO:0004571; GO:0005509; GO:0008152; GO:0016020	GO:0004571~mannosyl-oligosaccharide 1,2-alpha-mannosidase activity;GO:0005509~calcium ion binding	GO:0008152~metabolic process	GO:0016020~membrane
g5900.t1	424	tr|G9MVJ7|G9MVJ7_HYPVG	494	100	100	5.8e-242	Fe-ADH domain-containing protein	TRIVIDRAFT_78522	Hypocrea virens (strain Gv29-8 / FGSC 10586) (Gliocladium virens) (Trichoderma virens)	NA	metal ion binding [GO:0046872]; oxidoreductase activity [GO:0016491]	GO:0016491; GO:0046872	GO:0016491~oxidoreductase activity;GO:0046872~metal ion binding	NA	NA
g5888.t1	1918	tr|G9MVI4|G9MVI4_HYPVG	1887	96.1	97.03	0	HECT domain-containing protein	TRIVIDRAFT_78510	Hypocrea virens (strain Gv29-8 / FGSC 10586) (Gliocladium virens) (Trichoderma virens)	NA	ubiquitin-protein transferase activity [GO:0004842]	GO:0004842	GO:0004842~ubiquitin-protein transferase activity	NA	NA
g1785.t1	398	tr|G9MWC0|G9MWC0_HYPVG	410	100	100	8.5e-227	Uncharacterized protein	TRIVIDRAFT_78479	Hypocrea virens (strain Gv29-8 / FGSC 10586) (Gliocladium virens) (Trichoderma virens)	NA	integral component of membrane [GO:0016021]; magnesium ion transmembrane transporter activity [GO:0015095]	GO:0015095; GO:0016021	GO:0015095~magnesium ion transmembrane transporter activity	NA	GO:0016021~integral component of membrane
g1784.t1	263	tr|G9MWC1|G9MWC1_HYPVG	263	100	100	1.1e-142	KH type-2 domain-containing protein	TRIVIDRAFT_78477	Hypocrea virens (strain Gv29-8 / FGSC 10586) (Gliocladium virens) (Trichoderma virens)	NA	cytosolic small ribosomal subunit [GO:0022627]; preribosome, small subunit precursor [GO:0030688]; DNA-(apurinic or apyrimidinic site) endonuclease activity [GO:0003906]; protein kinase A catalytic subunit binding [GO:0034236]; RNA binding [GO:0003723]; structural constituent of ribosome [GO:0003735]; ribosomal small subunit export from nucleus [GO:0000056]; rRNA export from nucleus [GO:0006407];…	GO:0000056; GO:0003723; GO:0003735; GO:0003906; GO:0006407; GO:0006412; GO:0022627; GO:0030688; GO:0034236	GO:0003723~RNA binding;GO:0003735~structural constituent of ribosome;GO:0003906~DNA-(apurinic or apyrimidinic site) lyase activity;GO:0034236~protein kinase A catalytic subunit binding	GO:0000056~ribosomal small subunit export from nucleus;GO:0006407~rRNA export from nucleus;GO:0006412~translation	GO:0022627~cytosolic small ribosomal subunit;GO:0030688~preribosome, small subunit precursor
g1782.t1	598	tr|G9MWC3|G9MWC3_HYPVG	598	100	100	0	B5 domain-containing protein	TRIVIDRAFT_78470	Hypocrea virens (strain Gv29-8 / FGSC 10586) (Gliocladium virens) (Trichoderma virens)	NA	cytoplasm [GO:0005737]; ATP binding [GO:0005524]; magnesium ion binding [GO:0000287]; phenylalanine-tRNA ligase activity [GO:0004826]; RNA binding [GO:0003723]; phenylalanyl-tRNA aminoacylation [GO:0006432]	GO:0000287; GO:0003723; GO:0004826; GO:0005524; GO:0005737; GO:0006432	GO:0000287~magnesium ion binding;GO:0003723~RNA binding;GO:0004826~phenylalanine-tRNA ligase activity;GO:0005524~ATP binding	GO:0006432~phenylalanyl-tRNA aminoacylation	GO:0005737~cytoplasm
g1757.t1	415	tr|G9MWF4|G9MWF4_HYPVG	415	99.8	100	1.3e-238	Uncharacterized protein	TRIVIDRAFT_78453	Hypocrea virens (strain Gv29-8 / FGSC 10586) (Gliocladium virens) (Trichoderma virens)	NA	integral component of membrane [GO:0016021]; nucleus [GO:0005634]; ribonucleoside-diphosphate reductase complex [GO:0005971]; CDP reductase activity [GO:0051063]; ferrous iron binding [GO:0008198]; protein heterodimerization activity [GO:0046982]; zinc ion binding [GO:0008270]; CDP metabolic process [GO:0046704]; dCDP biosynthetic process [GO:0006240]	GO:0005634; GO:0005971; GO:0006240; GO:0008198; GO:0008270; GO:0016021; GO:0046704; GO:0046982; GO:0051063	GO:0008198~ferrous iron binding;GO:0008270~zinc ion binding;GO:0046982~protein heterodimerization activity;GO:0051063~CDP reductase activity	GO:0006240~dCDP biosynthetic process;GO:0046704~CDP metabolic process	GO:0005634~nucleus;GO:0005971~ribonucleoside-diphosphate reductase complex;GO:0016021~integral component of membrane
g7359.t1	222	tr|G9MW19|G9MW19_HYPVG	197	88.3	100	6.6e-104	Uncharacterized protein	TRIVIDRAFT_78433	Hypocrea virens (strain Gv29-8 / FGSC 10586) (Gliocladium virens) (Trichoderma virens)	NA	integral component of membrane [GO:0016021]; vesicle-mediated transport [GO:0016192]	GO:0016021; GO:0016192	NA	GO:0016192~vesicle-mediated transport	GO:0016021~integral component of membrane
g7347.t1	257	tr|G9MW32|G9MW32_HYPVG	279	91	100	1.5e-144	DLH domain-containing protein	TRIVIDRAFT_78426	Hypocrea virens (strain Gv29-8 / FGSC 10586) (Gliocladium virens) (Trichoderma virens)	NA	hydrolase activity [GO:0016787]	GO:0016787	GO:0016787~hydrolase activity	NA	NA
g7341.t1	459	tr|G9MW40|G9MW40_HYPVG	482	99.3	100	1.1e-267	MFS domain-containing protein	TRIVIDRAFT_78422	Hypocrea virens (strain Gv29-8 / FGSC 10586) (Gliocladium virens) (Trichoderma virens)	NA	integral component of membrane [GO:0016021]; transmembrane transport [GO:0055085]	GO:0016021; GO:0055085	NA	GO:0055085~transmembrane transport	GO:0016021~integral component of membrane
g7334.t1	884	tr|G9MW47|G9MW47_HYPVG	884	100	100	0	Alpha-1,4 glucan phosphorylase (EC 2.4.1.1)	TRIVIDRAFT_78413	Hypocrea virens (strain Gv29-8 / FGSC 10586) (Gliocladium virens) (Trichoderma virens)	NA	glycogen phosphorylase activity [GO:0008184]; linear malto-oligosaccharide phosphorylase activity [GO:0102250]; pyridoxal phosphate binding [GO:0030170]; SHG alpha-glucan phosphorylase activity [GO:0102499]; carbohydrate metabolic process [GO:0005975]	GO:0005975; GO:0008184; GO:0030170; GO:0102250; GO:0102499	GO:0008184~glycogen phosphorylase activity;GO:0030170~pyridoxal phosphate binding	GO:0005975~carbohydrate metabolic process	NA
g7329.t1	370	tr|G9MW52|G9MW52_HYPVG	370	98.9	100	7.2e-212	Uncharacterized protein	TRIVIDRAFT_78410	Hypocrea virens (strain Gv29-8 / FGSC 10586) (Gliocladium virens) (Trichoderma virens)	NA	integral component of membrane [GO:0016021]	GO:0016021	NA	NA	GO:0016021~integral component of membrane
g7319.t1	286	tr|G9MW63|G9MW63_HYPVG	286	100	100	1.1e-159	TP_methylase domain-containing protein	TRIVIDRAFT_78404	Hypocrea virens (strain Gv29-8 / FGSC 10586) (Gliocladium virens) (Trichoderma virens)	NA	diphthine synthase activity [GO:0004164]; peptidyl-diphthamide biosynthetic process from peptidyl-histidine [GO:0017183]	GO:0004164; GO:0017183	GO:0004164~diphthine synthase activity	GO:0017183~peptidyl-diphthamide biosynthetic process from peptidyl-histidine	NA
g4348.t1	562	tr|G9MWJ0|G9MWJ0_HYPVG	562	98.9	100	0	AA_permease domain-containing protein	TRIVIDRAFT_78379	Hypocrea virens (strain Gv29-8 / FGSC 10586) (Gliocladium virens) (Trichoderma virens)	NA	endoplasmic reticulum membrane [GO:0005789]; fungal-type vacuole membrane [GO:0000329]; integral component of plasma membrane [GO:0005887]; transmembrane transporter activity [GO:0022857]; amino acid transport [GO:0006865]; positive regulation of (R)-carnitine transmembrane transport [GO:1902274]; positive regulation of polyamine transmembrane transport [GO:1902269]	GO:0000329; GO:0005789; GO:0005887; GO:0006865; GO:0022857; GO:1902269; GO:1902274	GO:0022857~transmembrane transporter activity	GO:0006865~amino acid transport;GO:1902269~positive regulation of polyamine transmembrane transport;GO:1902274~positive regulation of (R)-carnitine transmembrane transport	GO:0000329~fungal-type vacuole membrane;GO:0005789~endoplasmic reticulum membrane;GO:0005887~integral component of plasma membrane
g4344.t1	2290	tr|G9MWJ5|G9MWJ5_HYPVG	2290	99.8	100	0	Uncharacterized protein	TRIVIDRAFT_78374	Hypocrea virens (strain Gv29-8 / FGSC 10586) (Gliocladium virens) (Trichoderma virens)	NA	acetyl-CoA carboxylase activity [GO:0003989]; ATP binding [GO:0005524]; metal ion binding [GO:0046872]; fatty acid biosynthetic process [GO:0006633]	GO:0003989; GO:0005524; GO:0006633; GO:0046872	GO:0003989~acetyl-CoA carboxylase activity;GO:0005524~ATP binding;GO:0046872~metal ion binding	GO:0006633~fatty acid biosynthetic process	NA
g4339.t1	463	tr|G9MWK2|G9MWK2_HYPVG	463	99.4	100	1e-268	AMP_N domain-containing protein	TRIVIDRAFT_78372	Hypocrea virens (strain Gv29-8 / FGSC 10586) (Gliocladium virens) (Trichoderma virens)	NA	aminopeptidase activity [GO:0004177]; manganese ion binding [GO:0030145]	GO:0004177; GO:0030145	GO:0004177~aminopeptidase activity;GO:0030145~manganese ion binding	NA	NA
g4324.t1	550	tr|G9MWL8|G9MWL8_HYPVG	539	97.8	100	0	MFS domain-containing protein	TRIVIDRAFT_78356	Hypocrea virens (strain Gv29-8 / FGSC 10586) (Gliocladium virens) (Trichoderma virens)	NA	integral component of membrane [GO:0016021]; transmembrane transporter activity [GO:0022857]	GO:0016021; GO:0022857	GO:0022857~transmembrane transporter activity	NA	GO:0016021~integral component of membrane
g4321.t1	186	tr|G9MWM1|G9MWM1_HYPVG	186	98.4	100	7.5e-101	Uncharacterized protein	TRIVIDRAFT_78354	Hypocrea virens (strain Gv29-8 / FGSC 10586) (Gliocladium virens) (Trichoderma virens)	NA	phospholipase A2 activity [GO:0004623]; arachidonic acid secretion [GO:0050482]; phospholipid metabolic process [GO:0006644]	GO:0004623; GO:0006644; GO:0050482	GO:0004623~phospholipase A2 activity	GO:0006644~phospholipid metabolic process;GO:0050482~arachidonic acid secretion	NA
g9321.t1	173	tr|G9MWR4|G9MWR4_HYPVG	173	98.8	100	2.3e-96	Glucosamine 6-phosphate N-acetyltransferase (EC 2.3.1.4)	TRIVIDRAFT_78343	Hypocrea virens (strain Gv29-8 / FGSC 10586) (Gliocladium virens) (Trichoderma virens)	Nucleotide-sugar biosynthesis; UDP-N-acetyl-alpha-D-glucosamine biosynthesis; N-acetyl-alpha-D-glucosamine 1-phosphate from alpha-D-glucosamine 6-phosphate (route I): step 1/2.	glucosamine 6-phosphate N-acetyltransferase activity [GO:0004343]; UDP-N-acetylglucosamine biosynthetic process [GO:0006048]	GO:0004343; GO:0006048	GO:0004343~glucosamine 6-phosphate N-acetyltransferase activity	GO:0006048~UDP-N-acetylglucosamine biosynthetic process	NA
g4233.t1	261	tr|G9NDS7|G9NDS7_HYPVG	261	99.2	100	1.7e-146	Uncharacterized protein	TRIVIDRAFT_78296	Hypocrea virens (strain Gv29-8 / FGSC 10586) (Gliocladium virens) (Trichoderma virens)	NA	NA	NA	NA	NA	NA
g4244.t1	393	tr|G9NDR6|G9NDR6_HYPVG	394	99.5	100	1.6e-217	CID domain-containing protein	TRIVIDRAFT_78277	Hypocrea virens (strain Gv29-8 / FGSC 10586) (Gliocladium virens) (Trichoderma virens)	NA	NA	NA	NA	NA	NA
g4245.t1	236	tr|G9NDR5|G9NDR5_HYPVG	236	100	100	2.8e-129	Clathrin light chain	TRIVIDRAFT_78275	Hypocrea virens (strain Gv29-8 / FGSC 10586) (Gliocladium virens) (Trichoderma virens)	NA	clathrin coat of coated pit [GO:0030132]; clathrin coat of trans-Golgi network vesicle [GO:0030130]; structural molecule activity [GO:0005198]; intracellular protein transport [GO:0006886]; vesicle-mediated transport [GO:0016192]	GO:0005198; GO:0006886; GO:0016192; GO:0030130; GO:0030132	GO:0005198~structural molecule activity	GO:0006886~intracellular protein transport;GO:0016192~vesicle-mediated transport	GO:0030130~clathrin coat of trans-Golgi network vesicle;GO:0030132~clathrin coat of coated pit
g4248.t1	342	tr|G9NDR2|G9NDR2_HYPVG	342	100	100	1.2e-189	t-SNARE coiled-coil homology domain-containing protein	TRIVIDRAFT_78268	Hypocrea virens (strain Gv29-8 / FGSC 10586) (Gliocladium virens) (Trichoderma virens)	NA	integral component of membrane [GO:0016021]; SNARE complex [GO:0031201]; SNAP receptor activity [GO:0005484]; intracellular protein transport [GO:0006886]; vesicle-mediated transport [GO:0016192]	GO:0005484; GO:0006886; GO:0016021; GO:0016192; GO:0031201	GO:0005484~SNAP receptor activity	GO:0006886~intracellular protein transport;GO:0016192~vesicle-mediated transport	GO:0016021~integral component of membrane;GO:0031201~SNARE complex
g4258.t1	149	tr|G9NDQ3|G9NDQ3_HYPVG	149	100	100	1e-79	Uncharacterized protein	TRIVIDRAFT_78256	Hypocrea virens (strain Gv29-8 / FGSC 10586) (Gliocladium virens) (Trichoderma virens)	NA	integral component of membrane [GO:0016021]	GO:0016021	NA	NA	GO:0016021~integral component of membrane
g4264.t1	375	tr|G9NDP7|G9NDP7_HYPVG	375	100	100	1.5e-212	Uncharacterized protein	TRIVIDRAFT_78248	Hypocrea virens (strain Gv29-8 / FGSC 10586) (Gliocladium virens) (Trichoderma virens)	NA	NA	NA	NA	NA	NA
g4273.t1	165	tr|G9NDN5|G9NDN5_HYPVG	165	100	100	3.6e-86	Uncharacterized protein	TRIVIDRAFT_78230	Hypocrea virens (strain Gv29-8 / FGSC 10586) (Gliocladium virens) (Trichoderma virens)	NA	ribosome [GO:0005840]; structural constituent of ribosome [GO:0003735]; translation [GO:0006412]	GO:0003735; GO:0005840; GO:0006412	GO:0003735~structural constituent of ribosome	GO:0006412~translation	GO:0005840~ribosome
g4280.t1	458	tr|G9NDM8|G9NDM8_HYPVG	458	100	100	1.3e-266	AA_TRNA_LIGASE_II domain-containing protein	TRIVIDRAFT_78222	Hypocrea virens (strain Gv29-8 / FGSC 10586) (Gliocladium virens) (Trichoderma virens)	NA	cytoplasmic stress granule [GO:0010494]; ATP binding [GO:0005524]; serine-tRNA ligase activity [GO:0004828]; seryl-tRNA aminoacylation [GO:0006434]	GO:0004828; GO:0005524; GO:0006434; GO:0010494	GO:0004828~serine-tRNA ligase activity;GO:0005524~ATP binding	GO:0006434~seryl-tRNA aminoacylation	GO:0010494~cytoplasmic stress granule
g4282.t1	1200	tr|G9NDM6|G9NDM6_HYPVG	1321	97.6	82.58	0	Cation-transporting ATPase (EC 7.2.2.-)	TRIVIDRAFT_78217	Hypocrea virens (strain Gv29-8 / FGSC 10586) (Gliocladium virens) (Trichoderma virens)	NA	integral component of membrane [GO:0016021]; ATP binding [GO:0005524]; ATPase activity [GO:0016887]; metal ion binding [GO:0046872]; cation transport [GO:0006812]	GO:0005524; GO:0006812; GO:0016021; GO:0016887; GO:0046872	GO:0005524~ATP binding;GO:0016887~ATPase activity;GO:0046872~metal ion binding	GO:0006812~cation transport	GO:0016021~integral component of membrane
g1661.t1	857	tr|G9MX91|G9MX91_HYPVG	857	98.8	100	0	Calpain catalytic domain-containing protein	TRIVIDRAFT_78188	Hypocrea virens (strain Gv29-8 / FGSC 10586) (Gliocladium virens) (Trichoderma virens)	NA	calcium-dependent cysteine-type endopeptidase activity [GO:0004198]	GO:0004198	GO:0004198~calcium-dependent cysteine-type endopeptidase activity	NA	NA
g1665.t1	577	tr|G9MX87|G9MX87_HYPVG	575	95.8	100	0	Poly(A) polymerase (EC 2.7.7.19)	TRIVIDRAFT_78180	Hypocrea virens (strain Gv29-8 / FGSC 10586) (Gliocladium virens) (Trichoderma virens)	NA	cytosol [GO:0005829]; Mmi1 nuclear focus [GO:1990251]; mRNA cleavage and polyadenylation specificity factor complex [GO:0005847]; ATP binding [GO:0005524]; magnesium ion binding [GO:0000287]; polynucleotide adenylyltransferase activity [GO:0004652]; RNA binding [GO:0003723]; mRNA polyadenylation [GO:0006378]; nuclear-transcribed mRNA catabolic process, meiosis-specific transcripts [GO:0033621]; s…	GO:0000287; GO:0003723; GO:0004652; GO:0005524; GO:0005829; GO:0005847; GO:0006378; GO:0033621; GO:0071050; GO:1990251	GO:0000287~magnesium ion binding;GO:0003723~RNA binding;GO:0004652~polynucleotide adenylyltransferase activity;GO:0005524~ATP binding	GO:0006378~mRNA polyadenylation;GO:0033621~nuclear-transcribed mRNA catabolic process, meiosis-specific transcripts;GO:0071050~snoRNA polyadenylation	GO:0005829~cytosol;GO:0005847~mRNA cleavage and polyadenylation specificity factor complex;GO:1990251~Mmi1 nuclear focus complex
g499.t1	389	tr|G9N4M7|G9N4M7_HYPVG	415	99.2	98.97	5.8e-220	Uncharacterized protein	TRIVIDRAFT_78160	Hypocrea virens (strain Gv29-8 / FGSC 10586) (Gliocladium virens) (Trichoderma virens)	NA	cytosol [GO:0005829]; argininosuccinate synthase activity [GO:0004055]; ATP binding [GO:0005524]; arginine biosynthetic process [GO:0006526]	GO:0004055; GO:0005524; GO:0005829; GO:0006526	GO:0004055~argininosuccinate synthase activity;GO:0005524~ATP binding	GO:0006526~arginine biosynthetic process	GO:0005829~cytosol
g509.t1	385	tr|G9N4N8|G9N4N8_HYPVG	374	85.8	100	1.6e-177	Uncharacterized protein	TRIVIDRAFT_78159	Hypocrea virens (strain Gv29-8 / FGSC 10586) (Gliocladium virens) (Trichoderma virens)	NA	integral component of membrane [GO:0016021]	GO:0016021	NA	NA	GO:0016021~integral component of membrane
g520.t1	650	tr|G9N4Q1|G9N4Q1_HYPVG	650	99.5	100	0	Uncharacterized protein	TRIVIDRAFT_78151	Hypocrea virens (strain Gv29-8 / FGSC 10586) (Gliocladium virens) (Trichoderma virens)	NA	integral component of membrane [GO:0016021]; nucleoside transmembrane transporter activity [GO:0005337]	GO:0005337; GO:0016021	GO:0005337~nucleoside transmembrane transporter activity	NA	GO:0016021~integral component of membrane
g539.t1	358	tr|G9N4S1|G9N4S1_HYPVG	358	99.7	100	5.9e-211	Cyanide hydratase (CHT) (EC 4.2.1.66) (Cyanide-degrading nitrilase) (Formamide hydrolyase)	TRIVIDRAFT_78142	Hypocrea virens (strain Gv29-8 / FGSC 10586) (Gliocladium virens) (Trichoderma virens)	NA	cyanide hydratase activity [GO:0030196]; cyanide catabolic process [GO:0019500]	GO:0019500; GO:0030196	GO:0030196~cyanide hydratase activity	GO:0019500~cyanide catabolic process	NA
g546.t1	193	tr|G9N4T1|G9N4T1_HYPVG	398	99.5	100	1.5e-104	Uncharacterized protein	TRIVIDRAFT_78137	Hypocrea virens (strain Gv29-8 / FGSC 10586) (Gliocladium virens) (Trichoderma virens)	NA	integral component of membrane [GO:0016021]	GO:0016021	NA	NA	GO:0016021~integral component of membrane
g6795.t1	567	tr|G9N1U3|G9N1U3_HYPVG	567	99.6	100	0	Uncharacterized protein	TRIVIDRAFT_78067	Hypocrea virens (strain Gv29-8 / FGSC 10586) (Gliocladium virens) (Trichoderma virens)	NA	integral component of membrane [GO:0016021]	GO:0016021	NA	NA	GO:0016021~integral component of membrane
g6803.t1	1220	tr|G9N1T4|G9N1T4_HYPVG	1220	99.8	100	0	Coatomer subunit alpha	TRIVIDRAFT_78060	Hypocrea virens (strain Gv29-8 / FGSC 10586) (Gliocladium virens) (Trichoderma virens)	NA	COPI vesicle coat [GO:0030126]; Golgi membrane [GO:0000139]; structural molecule activity [GO:0005198]; intracellular protein transport [GO:0006886]; vesicle-mediated transport [GO:0016192]	GO:0000139; GO:0005198; GO:0006886; GO:0016192; GO:0030126	GO:0005198~structural molecule activity	GO:0006886~intracellular protein transport;GO:0016192~vesicle-mediated transport	GO:0000139~Golgi membrane;GO:0030126~COPI vesicle coat
g5772.t1	539	tr|G9MXK5|G9MXK5_HYPVG	539	98.7	100	0	Putative GprK-type G-protein coupled receptor protein	TRIVIDRAFT_78031	Hypocrea virens (strain Gv29-8 / FGSC 10586) (Gliocladium virens) (Trichoderma virens)	NA	integral component of membrane [GO:0016021]	GO:0016021	NA	NA	GO:0016021~integral component of membrane
g5781.t1	334	tr|G9MXJ1|G9MXJ1_HYPVG	334	99.7	100	1.6e-189	Very-long-chain 3-oxoacyl-CoA reductase (EC 1.1.1.330) (3-ketoacyl-CoA reductase) (3-ketoreductase) (KAR) (Microsomal beta-keto-reductase)	TRIVIDRAFT_78018	Hypocrea virens (strain Gv29-8 / FGSC 10586) (Gliocladium virens) (Trichoderma virens)	NA	endoplasmic reticulum membrane [GO:0005789]; integral component of membrane [GO:0016021]; 3-oxo-arachidoyl-CoA reductase activity [GO:0102339]; 3-oxo-behenoyl-CoA reductase activity [GO:0102340]; 3-oxo-cerotoyl-CoA reductase activity [GO:0102342]; 3-oxo-lignoceroyl-CoA reductase activity [GO:0102341]; ketoreductase activity [GO:0045703]; fatty acid elongation [GO:0030497]; sphingolipid biosynthet…	GO:0005789; GO:0016021; GO:0030148; GO:0030497; GO:0042761; GO:0045703; GO:0102339; GO:0102340; GO:0102341; GO:0102342	GO:0045703~ketoreductase activity	GO:0030148~sphingolipid biosynthetic process;GO:0030497~fatty acid elongation;GO:0042761~very long-chain fatty acid biosynthetic process	GO:0005789~endoplasmic reticulum membrane;GO:0016021~integral component of membrane
g5794.t1	306	tr|G9MXH6|G9MXH6_HYPVG	306	99.3	100	1.8e-176	WSC domain-containing protein	TRIVIDRAFT_78007	Hypocrea virens (strain Gv29-8 / FGSC 10586) (Gliocladium virens) (Trichoderma virens)	NA	integral component of membrane [GO:0016021]	GO:0016021	NA	NA	GO:0016021~integral component of membrane
g5813.t1	240	tr|G9MXF6|G9MXF6_HYPVG	240	100	100	1.8e-139	GST N-terminal domain-containing protein	TRIVIDRAFT_77999	Hypocrea virens (strain Gv29-8 / FGSC 10586) (Gliocladium virens) (Trichoderma virens)	NA	NA	NA	NA	NA	NA
g4703.t1	297	tr|G9MGR5|G9MGR5_HYPVG	297	100	100	1.3e-166	Protein YIP	TRIVIDRAFT_77979	Hypocrea virens (strain Gv29-8 / FGSC 10586) (Gliocladium virens) (Trichoderma virens)	NA	integral component of membrane [GO:0016021]	GO:0016021	NA	NA	GO:0016021~integral component of membrane
g4709.t1	347	tr|G9MGR0|G9MGR0_HYPVG	347	99.7	100	1.7e-186	ETF domain-containing protein	TRIVIDRAFT_77972	Hypocrea virens (strain Gv29-8 / FGSC 10586) (Gliocladium virens) (Trichoderma virens)	NA	electron transfer activity [GO:0009055]; flavin adenine dinucleotide binding [GO:0050660]	GO:0009055; GO:0050660	GO:0009055~electron carrier activity;GO:0050660~flavin adenine dinucleotide binding	NA	NA
g4716.t1	315	tr|G9MGQ1|G9MGQ1_HYPVG	315	99	100	3.8e-169	Uncharacterized protein	TRIVIDRAFT_77969	Hypocrea virens (strain Gv29-8 / FGSC 10586) (Gliocladium virens) (Trichoderma virens)	NA	cytoplasm [GO:0005737]; ATP phosphoribosyltransferase activity [GO:0003879]; magnesium ion binding [GO:0000287]; histidine biosynthetic process [GO:0000105]	GO:0000105; GO:0000287; GO:0003879; GO:0005737	GO:0000287~magnesium ion binding;GO:0003879~ATP phosphoribosyltransferase activity	GO:0000105~histidine biosynthetic process	GO:0005737~cytoplasm
g4728.t1	367	tr|G9MGN7|G9MGN7_HYPVG	370	97.6	100	3.3e-201	Uncharacterized protein	TRIVIDRAFT_77948	Hypocrea virens (strain Gv29-8 / FGSC 10586) (Gliocladium virens) (Trichoderma virens)	NA	integral component of membrane [GO:0016021]; transmembrane transport [GO:0055085]	GO:0016021; GO:0055085	NA	GO:0055085~transmembrane transport	GO:0016021~integral component of membrane
g4733.t1	608	tr|G9MGN2|G9MGN2_HYPVG	575	93.6	100	0	MFS domain-containing protein	TRIVIDRAFT_77936	Hypocrea virens (strain Gv29-8 / FGSC 10586) (Gliocladium virens) (Trichoderma virens)	NA	integral component of membrane [GO:0016021]; transmembrane transporter activity [GO:0022857]	GO:0016021; GO:0022857	GO:0022857~transmembrane transporter activity	NA	GO:0016021~integral component of membrane
g4738.t1	718	tr|G9MGM7|G9MGM7_HYPVG	718	99.9	100	0	Tryptophan synthase (EC 4.2.1.20)	TRIVIDRAFT_77929	Hypocrea virens (strain Gv29-8 / FGSC 10586) (Gliocladium virens) (Trichoderma virens)	Amino-acid biosynthesis; L-tryptophan biosynthesis; L-tryptophan from chorismate: step 5/5.	tryptophan synthase activity [GO:0004834]	GO:0004834	GO:0004834~tryptophan synthase activity	NA	NA
g4741.t1	506	tr|G9MGM4|G9MGM4_HYPVG	506	99.6	100	8.7e-301	Uncharacterized protein	TRIVIDRAFT_77925	Hypocrea virens (strain Gv29-8 / FGSC 10586) (Gliocladium virens) (Trichoderma virens)	NA	integral component of membrane [GO:0016021]; transmembrane transport [GO:0055085]	GO:0016021; GO:0055085	NA	GO:0055085~transmembrane transport	GO:0016021~integral component of membrane
g4750.t1	139	tr|G9MGL1|G9MGL1_HYPVG	139	98.6	100	1.3e-73	Uncharacterized protein	TRIVIDRAFT_77920	Hypocrea virens (strain Gv29-8 / FGSC 10586) (Gliocladium virens) (Trichoderma virens)	NA	NA	NA	NA	NA	NA
g4755.t1	784	tr|G9MGK5|G9MGK5_HYPVG	784	99.5	100	0	ATP-grasp domain-containing protein	TRIVIDRAFT_77915	Hypocrea virens (strain Gv29-8 / FGSC 10586) (Gliocladium virens) (Trichoderma virens)	NA	ATP binding [GO:0005524]; metal ion binding [GO:0046872]; phosphoribosylamine-glycine ligase activity [GO:0004637]; phosphoribosylformylglycinamidine cyclo-ligase activity [GO:0004641]; 'de novo' IMP biosynthetic process [GO:0006189]; purine nucleobase biosynthetic process [GO:0009113]	GO:0004637; GO:0004641; GO:0005524; GO:0006189; GO:0009113; GO:0046872	GO:0004637~phosphoribosylamine-glycine ligase activity;GO:0004641~phosphoribosylformylglycinamidine cyclo-ligase activity;GO:0005524~ATP binding;GO:0046872~metal ion binding	GO:0006189~'de novo' IMP biosynthetic process;GO:0009113~purine nucleobase biosynthetic process	NA
g4766.t1	447	tr|G9MGJ3|G9MGJ3_HYPVG	447	100	100	1.4e-249	Succinate--CoA ligase [ADP-forming] subunit beta, mitochondrial (EC 6.2.1.5) (Succinyl-CoA synthetase beta chain) (SCS-beta)	TRIVIDRAFT_77905	Hypocrea virens (strain Gv29-8 / FGSC 10586) (Gliocladium virens) (Trichoderma virens)	Carbohydrate metabolism; tricarboxylic acid cycle; succinate from succinyl-CoA (ligase route): step 1/1.	mitochondrion [GO:0005739]; ATP binding [GO:0005524]; magnesium ion binding [GO:0000287]; succinate-CoA ligase (ADP-forming) activity [GO:0004775]; succinyl-CoA metabolic process [GO:0006104]; tricarboxylic acid cycle [GO:0006099]	GO:0000287; GO:0004775; GO:0005524; GO:0005739; GO:0006099; GO:0006104	GO:0000287~magnesium ion binding;GO:0004775~succinate-CoA ligase (ADP-forming) activity;GO:0005524~ATP binding	GO:0006099~tricarboxylic acid cycle;GO:0006104~succinyl-CoA metabolic process	GO:0005739~mitochondrion
g4807.t1	202	tr|G9MGF2|G9MGF2_HYPVG	202	99.5	100	4e-116	Post-SET domain-containing protein	TRIVIDRAFT_77874	Hypocrea virens (strain Gv29-8 / FGSC 10586) (Gliocladium virens) (Trichoderma virens)	NA	NA	NA	NA	NA	NA
g4824.t1	645	tr|G9MGD2|G9MGD2_HYPVG	601	98.4	89.77	0	Rab-GAP TBC domain-containing protein	TRIVIDRAFT_77864	Hypocrea virens (strain Gv29-8 / FGSC 10586) (Gliocladium virens) (Trichoderma virens)	NA	NA	NA	NA	NA	NA
g4825.t1	112	tr|G9MGD1|G9MGD1_HYPVG	525	98.2	100	4.7e-58	Uncharacterized protein	TRIVIDRAFT_77860	Hypocrea virens (strain Gv29-8 / FGSC 10586) (Gliocladium virens) (Trichoderma virens)	NA	mRNA binding [GO:0003729]	GO:0003729	GO:0003729~mRNA binding	NA	NA
g4480.t1	481	tr|G9MXZ8|G9MXZ8_HYPVG	482	99.6	100	3.4e-278	MFS domain-containing protein	TRIVIDRAFT_77839	Hypocrea virens (strain Gv29-8 / FGSC 10586) (Gliocladium virens) (Trichoderma virens)	NA	integral component of membrane [GO:0016021]; transmembrane transporter activity [GO:0022857]	GO:0016021; GO:0022857	GO:0022857~transmembrane transporter activity	NA	GO:0016021~integral component of membrane
g4487.t1	383	tr|G9MXZ0|G9MXZ0_HYPVG	377	97.7	100	2.2e-219	TauD domain-containing protein	TRIVIDRAFT_77829	Hypocrea virens (strain Gv29-8 / FGSC 10586) (Gliocladium virens) (Trichoderma virens)	NA	oxidoreductase activity [GO:0016491]	GO:0016491	GO:0016491~oxidoreductase activity	NA	NA
g4521.t1	426	tr|G9MXV7|G9MXV7_HYPVG	426	99.8	100	9.7e-245	Uncharacterized protein	TRIVIDRAFT_77810	Hypocrea virens (strain Gv29-8 / FGSC 10586) (Gliocladium virens) (Trichoderma virens)	NA	integral component of membrane [GO:0016021]	GO:0016021	NA	NA	GO:0016021~integral component of membrane
g4547.t1	1618	tr|G9MXT1|G9MXT1_HYPVG	1618	98	100	0	RING-type domain-containing protein	TRIVIDRAFT_77807	Hypocrea virens (strain Gv29-8 / FGSC 10586) (Gliocladium virens) (Trichoderma virens)	NA	RQC complex [GO:1990112]; ubiquitin protein ligase activity [GO:0061630]; zinc ion binding [GO:0008270]; ribosome-associated ubiquitin-dependent protein catabolic process [GO:1990116]	GO:0008270; GO:0061630; GO:1990112; GO:1990116	GO:0008270~zinc ion binding;GO:0061630~ubiquitin protein ligase activity	GO:1990116~ribosome-associated ubiquitin-dependent protein catabolic process	GO:1990112~RQC complex
g4555.t1	541	tr|G9MXS0|G9MXS0_HYPVG	541	96.7	100	4.3e-306	Phosphotransferase (EC 2.7.1.-)	TRIVIDRAFT_77800	Hypocrea virens (strain Gv29-8 / FGSC 10586) (Gliocladium virens) (Trichoderma virens)	Carbohydrate degradation; glycolysis; D-glyceraldehyde 3-phosphate and glycerone phosphate from D-glucose: step 1/4.	cell [GO:0005623]; ATP binding [GO:0005524]; glucose binding [GO:0005536]; hexokinase activity [GO:0004396]; cellular glucose homeostasis [GO:0001678]; glycolytic process [GO:0006096]	GO:0001678; GO:0004396; GO:0005524; GO:0005536; GO:0005623; GO:0006096	GO:0004396~hexokinase activity;GO:0005524~ATP binding;GO:0005536~glucose binding	GO:0001678~cellular glucose homeostasis;GO:0006096~glycolytic process	GO:0005623~cell
g9433.t1	1155	tr|G9N2J4|G9N2J4_HYPVG	1155	99.7	100	0	26S proteasome regulatory subunit RPN2	TRIVIDRAFT_77750	Hypocrea virens (strain Gv29-8 / FGSC 10586) (Gliocladium virens) (Trichoderma virens)	NA	proteasome regulatory particle, base subcomplex [GO:0008540]; enzyme regulator activity [GO:0030234]; regulation of protein catabolic process [GO:0042176]	GO:0008540; GO:0030234; GO:0042176	GO:0030234~enzyme regulator activity	GO:0042176~regulation of protein catabolic process	GO:0008540~proteasome regulatory particle, base subcomplex
g9496.t1	404	tr|G9N2C6|G9N2C6_HYPVG	395	95.8	100	3.9e-219	Aminotran_1_2 domain-containing protein	TRIVIDRAFT_77713	Hypocrea virens (strain Gv29-8 / FGSC 10586) (Gliocladium virens) (Trichoderma virens)	NA	catalytic activity [GO:0003824]; pyridoxal phosphate binding [GO:0030170]; biosynthetic process [GO:0009058]	GO:0003824; GO:0009058; GO:0030170	GO:0003824~catalytic activity;GO:0030170~pyridoxal phosphate binding	GO:0009058~biosynthetic process	NA
g9500.t1	166	tr|G9N2C3|G9N2C3_HYPVG	166	100	100	4.5e-89	Uncharacterized protein	TRIVIDRAFT_77707	Hypocrea virens (strain Gv29-8 / FGSC 10586) (Gliocladium virens) (Trichoderma virens)	NA	ribosome [GO:0005840]; structural constituent of ribosome [GO:0003735]; translation [GO:0006412]	GO:0003735; GO:0005840; GO:0006412	GO:0003735~structural constituent of ribosome	GO:0006412~translation	GO:0005840~ribosome
g9519.t1	118	tr|G9N2A2|G9N2A2_HYPVG	118	100	100	1.8e-60	Uncharacterized protein	TRIVIDRAFT_77686	Hypocrea virens (strain Gv29-8 / FGSC 10586) (Gliocladium virens) (Trichoderma virens)	NA	NA	NA	NA	NA	NA
g9562.t1	291	tr|G9N253|G9N253_HYPVG	278	98.9	92.78	3.3e-143	PCI domain-containing protein	TRIVIDRAFT_77664	Hypocrea virens (strain Gv29-8 / FGSC 10586) (Gliocladium virens) (Trichoderma virens)	NA	NA	NA	NA	NA	NA
g8493.t1	497	tr|G9MYK4|G9MYK4_HYPVG	475	95.4	100	6.4e-264	Uncharacterized protein	TRIVIDRAFT_77634	Hypocrea virens (strain Gv29-8 / FGSC 10586) (Gliocladium virens) (Trichoderma virens)	NA	Prp19 complex [GO:0000974]; ubiquitin protein ligase activity [GO:0061630]; DNA repair [GO:0006281]; mRNA splicing, via spliceosome [GO:0000398]	GO:0000398; GO:0000974; GO:0006281; GO:0061630	GO:0061630~ubiquitin protein ligase activity	GO:0000398~mRNA splicing, via spliceosome;GO:0006281~DNA repair	GO:0000974~Prp19 complex
g8486.t1	210	tr|G9MYJ8|G9MYJ8_HYPVG	196	92.9	100	2e-105	Uncharacterized protein	TRIVIDRAFT_77631	Hypocrea virens (strain Gv29-8 / FGSC 10586) (Gliocladium virens) (Trichoderma virens)	NA	mitochondrial envelope [GO:0005740]; cytochrome-c oxidase activity [GO:0004129]	GO:0004129; GO:0005740	GO:0004129~cytochrome-c oxidase activity	NA	GO:0005740~mitochondrial envelope
g8475.t1	502	tr|G9MYI5|G9MYI5_HYPVG	511	92.6	100	2.5e-260	Adenylosuccinate lyase (ASL) (EC 4.3.2.2) (Adenylosuccinase)	TRIVIDRAFT_77621	Hypocrea virens (strain Gv29-8 / FGSC 10586) (Gliocladium virens) (Trichoderma virens)	Purine metabolism; AMP biosynthesis via de novo pathway; AMP from IMP: step 2/2. Purine metabolism; IMP biosynthesis via de novo pathway; 5-amino-1-(5-phospho-D-ribosyl)imidazole-4-carboxamide from 5-amino-1-(5-phospho-D-ribosyl)imidazole-4-carboxylate: step 2/2.	(S)-2-(5-amino-1-(5-phospho-D-ribosyl)imidazole-4-carboxamido)succinate AMP-lyase (fumarate-forming) activity [GO:0070626]; N6-(1,2-dicarboxyethyl)AMP AMP-lyase (fumarate-forming) activity [GO:0004018]; 'de novo' AMP biosynthetic process [GO:0044208]; 'de novo' IMP biosynthetic process [GO:0006189]	GO:0004018; GO:0006189; GO:0044208; GO:0070626	GO:0004018~N6-(1,2-dicarboxyethyl)AMP AMP-lyase (fumarate-forming) activity;GO:0070626~(S)-2-(5-amino-1-(5-phospho-D-ribosyl)imidazole-4-carboxamido)succinate AMP-lyase (fumarate-forming) activity	GO:0006189~'de novo' IMP biosynthetic process;GO:0044208~'de novo' AMP biosynthetic process	NA
g8459.t1	610	tr|G9MYG7|G9MYG7_HYPVG	606	96.2	100	0	Uncharacterized protein	TRIVIDRAFT_77616	Hypocrea virens (strain Gv29-8 / FGSC 10586) (Gliocladium virens) (Trichoderma virens)	NA	dihydroxy-acid dehydratase activity [GO:0004160]; branched-chain amino acid biosynthetic process [GO:0009082]	GO:0004160; GO:0009082	GO:0004160~dihydroxy-acid dehydratase activity	GO:0009082~branched-chain amino acid biosynthetic process	NA
[truncated: 10,057 more rows]
