# Supplementary material for: Comparative Phenotypic, Genomic, and Transcriptomic Analyses of Two Contrasting Strains of the Plant Beneficial Fungus Trichoderma virens
Source: Microbiol Spectr. 2023 Jan 31;11(2):e03024-22. doi: 10.1128/spectrum.03024-22 (PMC10100780; doi:10.1128/spectrum.03024-22)
Supplement: Supplemental file 5 — Table S5. Download spectrum.03024-22-s0005.xlsx, XLSX file, 0.03 MB [file spectrum.03024-22-s0005.xlsx]

## Sheet: P unique list after analysis
Protein_ID (Query)	Protein_length	Protein ID(Subject ID) from Uniprot	Query_coverage	% Identity	E-value	Protein Names	Gene Name	Organism Name
g9893.t1	84	No Uniprot ID available	77	81.4	2e-29	Uncharacterized protein	CFAM422_010542	Trichoderma lentiforme
g9644.t1	332	No Uniprot ID available	100	94.1	0	Uncharacterized protein	TrVFT333_010774	Trichoderma virens FT-333
g8979.t1	295	No Uniprot ID available	40	58.87	2e-22	Uncharacterized protein	TsFJ059_005259	Trichoderma semiorbis
g897.t1	148	No Uniprot ID available	29	90	1e-18	Uncharacterized protein	TrAtP1_004663	Trichoderma atroviride
g8472.t1	468	A0A1T3CIV3 · A0A1T3CIV3_9HYPO	100	68.14	0	2EXR domain-containing protein	A0O28_0009860	Trichoderma guizhouense
g8140.t1	599	No Uniprot ID available	100	0.9883	0	Uncharacterized protein	TrVFT333_002228	Trichoderma virens FT-333
g8085.t1	301	A0A1T3CCU4 · A0A1T3CCU4_9HYPO	98	51.93	4e-111	Heterokaryon incompatibility protein (HET)	A0O28_0020000	Trichoderma guizhouense
g8030.t1	180	No hit					No hit
g7517.t1	221	A0A2T4AUR9 · A0A2T4AUR9_TRIHA	63	54	4e-31	Uncharacterized protein	M431DRAFT_197112	Trichoderma harzianum CBS 226.95
g7332.t1	253	No Uniprot ID available	56	46.24	5e-16	Uncharacterized protein	CI102_5927	Trichoderma harzianum (Hypocrea lixii)
g7236.t1	149	A0A0J9W1I4 · A0A0J9W1I4_FUSO4	84	51.11	5e-36	CAMK protein kinase	FOXG_21828	Fusarium oxysporum f. sp. lycopersici 4287
g7141.t1	432	A0A2T3ZRZ9 · A0A2T3ZRZ9_TRIHA	100	0.9282	0	GDP-mannose 4,6-dehydratase	M431DRAFT_501913	Trichoderma harzianum CBS 226.95
g6905.t1	331	A0A2N1LXS5 · A0A2N1LXS5_TRIHA	42	47	2e-14	DUF4439 domain-containing protein	CI102_997	Trichoderma harzianum (Hypocrea lixii)
g6794.t1	187	No Uniprot ID available	53	53.69	5e-32	Uncharacterized protein	CFAM422_011109	Trichoderma lentiforme
g6597.t1	124	A0A2P5A120 · A0A2P5A120_9HYPO	96	62	4e-22	Zn(2)-C6 fungal-type domain-containing protein	TGAM01_v200652	Trichoderma gamsii
g6415.t1	305	A0A395NW11 · A0A395NW11_TRIAR	16	74.5	5e-11	polynucleotide adenylyltransferase	TARUN_2034	Trichoderma arundinaceum
g6247.t1	235	A0A0F9Z9B4 · A0A0F9Z9B4_TRIHA	51	48.48	4e-18	Transmembrane protein	THAR02_10716	Trichoderma harzianum (Hypocrea lixii)
g6089.t1	151	A0A395N9N2 · A0A395N9N2_TRIAR	28	79	1e-11	AMP-binding domain-containing protein	TARUN_9434	Trichoderma arundinaceum
g5752.t1	207	No Uniprot ID available	97	62.32	2e-74	Peptidase domain in the S8 and S53 families	TrVFT333_010337	Trichoderma virens FT-333
g5702.t1	295	A0A8G0LQK1 · A0A8G0LQK1_9HYPO	99	68	5e-141	HET domain-containing protein	H0G86_010966	Trichoderma simmonsii
g5444.t1	148	No Uniprot ID available	54	60	9e-22	Uncharacterized protein	CFAM422_011944	Trichoderma lentiforme
g5180.t1	192	A0A2T4ALW5 · A0A2T4ALW5_TRIHA	75	50.31	3e-21	Uncharacterized protein	M431DRAFT_357522	Trichoderma harzianum CBS 226.95
g5107.t1	192	A0A2T4ALI6 · A0A2T4ALI6_TRIHA	98	41.58	9e-31	Transmembrane protein	M431DRAFT_548069	Trichoderma harzianum CBS 226.95
g506.t1	299	A0A2T4A8F8 · A0A2T4A8F8_TRIHA	15	75	1e-14	Uncharacterized protein	M431DRAFT_461198	Trichoderma harzianum CBS 226.95
g4944.t1	121	No Uniprot ID available	100	50.4	1e-25	A0A2T4AK97 · A0A2T4AK97_TRIHA	M431DRAFT_528426	Trichoderma harzianum CBS 226.95
g4562.t1	227	A0A8G0L4J3 · A0A8G0L4J3_9HYPO	100	78	1e-127	Uncharacterized protein	H0G86_000234	Trichoderma simmonsii
g4534.t1	212	A0A2T4A4Y0 · A0A2T4A4Y0_TRIHA	60	50	9e-33	BAH domain-containing protein	M431DRAFT_91699	Trichoderma harzianum CBS 226.95
g4513.t1	131	A0A2T4A4W2 · A0A2T4A4W2_TRIHA	38	70	7e-11	Uncharacterized protein	M431DRAFT_484187	Trichoderma harzianum CBS 226.95
g4362.t1	246	No Uniprot ID available	76	81.91	3e-102	Uncharacterized protein	TrVFT333_004699	Trichoderma virens FT-333
g426.t1	160	No Uniprot ID available	38	0.7705	4e-20	Uncharacterized protein	CFAM422_011505	Trichoderma lentiforme
g3937.t1	365	No Uniprot ID available	100	70.41	0	2EXR family	CFAM422_013366	Trichoderma lentiforme
g3423.t1	412	A0A2K0TYP6 · A0A2K0TYP6_TRIHA	98	80.41	0	Podospora anserina S mat+ genomic DNA chromosome 7, supercontig 1	THARTR1_08668	Trichoderma harzianum (Hypocrea lixii)
g3342.t1	115	A0A8G0PFW5 · A0A8G0PFW5_9HYPO	98	75	4e-48	Uncharacterized protein	H0G86_008183	Trichoderma simmonsii
g3086.t1	81	A0A2N1L5X7 · A0A2N1L5X7_TRIHA	58	81	1e-16	Uncharacterized protein	CI102_6946	Trichoderma harzianum (Hypocrea lixii)
g3025.t1	213	A0A1T3CI64 · A0A1T3CI64_9HYPO	90	63.41	3e-73	DUF6604 domain-containing protein	A0O28_0008650	Trichoderma guizhouense
g2938.t1	96	No Uniprot ID available	100	84.3	6e-47	Uncharacterized protein	TrVFT333_004532	Trichoderma virens FT-333
g2864.t1	179	No hit					No hit
g2695.t1	239	No Uniprot ID available	15	77.78	2e-06	Uncharacterized protein	THAR02_05621	Trichoderma harzianum (Hypocrea lixii)
g2348.t1	179	A0A2K0TG08 · A0A2K0TG08_9HYPO	91	76.69	1e-82	DDE-1 domain-containing protein	TGAMA5MH_03792	Trichoderma gamsii
g1853.t1	659	No Uniprot ID available	99	62.53	0	hAT family C-terminal dimerization region	FPRO04_14073	Fusarium proliferatum
g1848.t1	238	No Uniprot ID available	95	96	6e-165	Hemerythrin HHE cation binding domain	TrAFT101_004366	Trichoderma asperellum
g1839.t1	422	No Uniprot ID available	92	98.72	0	Uncharacterized protein	TrVFT333_006812	Trichoderma virens FT-333
g1838.t1	200	No Uniprot ID available	55	43	3e-10	Uncharacterized protein	Trco_005393	Trichoderma cornu-damae
g148.t1	110	No Uniprot ID available	100	95	3e-70	The Phox Homology domain	TrVFT333_009562	Trichoderma virens FT-333
g1295.t1	200	A0A2N1LKC5 · A0A2N1LKC5_TRIHA	62	53.44	4e-24	cDNA	CI102_5129	Trichoderma harzianum (Hypocrea lixii)
g11048.t1	140	No Uniprot ID available	100	70	3e-64	Ankyrin repeats	LI328DRAFT_168353	Trichoderma asperelloides
g10718.t1	172	A0A2T4AB31 · A0A2T4AB31_TRIHA	94	37.5	0.0002	Uncharacterized protein	M431DRAFT_453750	Trichoderma harzianum CBS 226.95
g10491.t1	152	No Uniprot ID available	88	79	9e-63	Uncharacterized protein	TrVFT333_007497	Trichoderma virens FT-333
g10308.t1	154	No Uniprot ID available	100	89.6	3e-79	Uncharacterized protein	TrVFT333_004597	Trichoderma virens FT-333
g10120.t1	212	A0A395NMY1 · A0A395NMY1_TRIAR	83	0.4898	2e-34	Uncharacterized protein	TARUN_5024	Trichoderma arundinaceum
g10104.t1	302	No Uniprot ID available	92	75	6e-97	Domain of unknown function (DUF4188)	CFAM422_004344	Trichoderma lentiforme
g9576.t1	737	tr|A0A0B4GX51|A0A0B4GX51_METGA	94	85.15	0	Transposase	MGU_10631	Metarhizium guizhouense (strain ARSEF 977)
g5802.t1	655	A0A428TMW9_9HYPO	100	56.12	0	Uncharacterized protein	CDV31_010534	Fusarium ambrosium
g3645.t1	1167	A0A4Q4WA44 · A0A4Q4WA44_9PEZI	87	0.4041	0	Reverse transcriptase	DL768_009354	Monosporascus sp. mg162
g9734.t1	117	tr|A0A2K0TD93|A0A2K0TD93_9HYPO	100	93.2	5.8e-59	Uncharacterized protein	TGAMA5MH_04462	Trichoderma gamsii
g970.t1	72	tr|A0A0W4ZDN9|A0A0W4ZDN9_PNEJ7	37.5	88.9	3.2e-07	Formin Homology 2 Domain	T551_03421	Pneumocystis jirovecii (strain RU7) (Human pneumocystis pneumonia agent)
g9590.t1	278	No Uniprot ID available	99	88	3e-178	Uncharacterized protein	J7T54_001396	Emericellopsis cladophorae
g7651.t1	773	No Uniprot ID available	93	0.9517	0	Uncharacterized protein	TrVFT333_001689	Trichoderma virens FT-333
g7140.t1	142	No Uniprot ID available	100	0.7042	2e-64	Uncharacterized protein	BGZ63DRAFT_253194	Mariannaea sp. PMI_226
g5755.t1	205	No Uniprot ID available	100	0.7171	2e-102	Uncharacterized protein	GGR58DRAFT_496221	Xylaria digitata
g5754.t1	136	No Uniprot ID available	100	99.26	5e-96	Uncharacterized protein	TrVFT333_011281	Trichoderma virens FT-333
g562.t1	333	No Uniprot ID available	100	100	0	Uncharacterized protein	TrVFT333_006365	Trichoderma virens FT-333
g5171.t1	282	No Uniprot ID available	0.83	0.9576	2e-155	Uncharacterized protein	TrVFT333_000610	Trichoderma virens FT-333
g4425.t1	73	No Uniprot ID available	100	0.6712	1e-24	Cytochrome P450	Hyafin1_919416	Hyaloscypha finlandica
g4390.t1	187	No Uniprot ID available	100	0.7593	9e-115	Uncharacterized protein	TrVFT333_004726	Trichoderma virens FT-333
g4387.t1	288	No Uniprot ID available	100	0.9931	0	Uncharacterized protein	TrVFT333_004724	Trichoderma virens FT-333
g4386.t1	114	No Uniprot ID available	100	0.7887	2e-63	Uncharacterized protein	TrVFT333_004723	Trichoderma virens FT-333
g4308.t1	151	tr|A0A2K0U0E9|A0A2K0U0E9_TRIHA	95.36	46.5	2.5e-22	Uncharacterized protein	THARTR1_08089	Trichoderma harzianum (Hypocrea lixii)
g3978.t1	340	A0A6A6PG40_9PEZI	97	0.4029	8e-85	C2H2-type domain-containing protein	BDY17DRAFT_60980	Neohortaea acidophila
g3908.t1	470	No Uniprot ID available	100	0.5489	9e-179	Uncharacterized protein	F4802DRAFT_619165	Xylaria palmicola
g3903.t1	93	No Uniprot ID available	100	100	4e-59	Uncharacterized protein	TrVFT333_011885	Trichoderma virens FT-333
g3902.t1	175	tr|A0A2N1LII9|A0A2N1LII9_TRIHA	52.57	92.4	1.8e-43	Uncharacterized protein	CI102_4812	Trichoderma harzianum (Hypocrea lixii)
g3646.t1	211	tr|A0A1T3CAT3|A0A1T3CAT3_9HYPO	95.73	43.6	1e-46	Uncharacterized protein	A0O28_0012980	Trichoderma guizhouense
g2958.t1	664	tr|A0A2K0TZU0|A0A2K0TZU0_TRIHA	100	52	0	Subtilisin	ABW21_db0209755	Drechslerella brochopaga
g2835.t1	842	No Uniprot ID available	97	42	0	Uncharacterized protein	B7494_g1786	Chlorociboria aeruginascens
g2834.t1	568	No Uniprot ID available	99	70	0	Uncharacterized protein	B7494_g1787	Chlorociboria aeruginascens
g254.t1	193	tr|A0A395NL62|A0A395NL62_TRIAR	66	43.5	3.3e-27	Uncharacterized protein	TARUN_5439	Trichoderma arundinaceum
g1850.t1	72	A0A2P5A384 · A0A2P5A384_9HYPO	87.5	100	1e-37	Conidiation-specific protein 10	TGAM01_v200428	Trichoderma gamsii
g1845.t1	1021	tr|A0A2N1KXZ6|A0A2N1KXZ6_TRIHA	72.9	34	0	Cyclic nucleotide-binding domain-containing protein	CI102_12844	Trichoderma harzianum (Hypocrea lixii)
g1844.t1	118	No Uniprot ID available	99	100	2e-75	Uncharacterized protein	TrVFT333_006816	Trichoderma virens FT-333
g1843.t1	406	No Uniprot ID available	100	100	0	Uncharacterized protein	TrVFT333_006816	Trichoderma virens FT-333
g1842.t1	175	No Uniprot ID available	100	100	1e-123	Uncharacterized protein	TrVFT333_006815	Trichoderma virens FT-333
g1840.t1	173	No Uniprot ID available	100	100	3e-124	Uncharacterized protein	TrVFT333_006813	Trichoderma virens FT-333
g1833.t1	740	No Uniprot ID available	0.85	0.9698	0	Uncharacterized protein	TrVFT333_006805	Trichoderma virens FT-333
g11000.t1	966	No Uniprot ID available	0.76	0.9852	0	Uncharacterized protein	TrVFT333_007786	Trichoderma virens FT-333
g10811.t1	141	UPI001D45F9CC	0.77	0.3231	2e-09	Hydrophobic surface binding protein A domain-containing protein	E4U57_006207	Claviceps arundinis
g1841.t1	140	No Uniprot ID available	100	0.9929	1e-96	Uncharacterized protein	TrVFT333_006814	Trichoderma virens FT-333
g9594.t1	9594	No Uniprot ID available	95	0.8845	0	MFS general substrate transporter	GQ53DRAFT_859351	Thozetella sp. PMI_491
g9592.t1	515	No Uniprot ID available	100	0.8629	0	Uncharacterized protein	J7T54_001398	Emericellopsis cladophorae
g9591.t1	449	No Uniprot ID available	100	0.8004	0	Uncharacterized protein	J7T54_001397	Emericellopsis cladophorae
g9588.t1	564	tr|A0A084B7U9|A0A084B7U9_STACB	100	81.98	0	Cytochrome P450	S7711_09566	Stachybotrys chartarum (strain CBS 109288 / IBT 7711) (Toxic black mold) (Stilbospora chartarum)
g9587.t1	272	No Uniprot ID available	100	86.4	2e-175	Uncharacterized protein	J7T54_000982	Emericellopsis cladophorae
g9586.t1	2068	tr|A0A167ZFP0|A0A167ZFP0_9HYPO	95	75.52	0	Glucan 1,3-beta-glucosidase	AAL_06225	Moelleriella libera RCEF 2490
g9574.t1	608	No Uniprot ID available	100	0.9167	0	Uncharacterized protein	B0J11DRAFT_581621	Dendryphion nanum
g9490.t1	249	A0A2H2ZDC5_9HYPO	99	43.91	1e-62	LysM domain-containing protein	A9Z42_0056480	Trichoderma parareesei
g9488.t1	1665	No Uniprot ID available	94	0.8066	0	Uncharacterized protein	TrVFT333_003522	Trichoderma virens FT-333
g944.t1	551	A0A2K0TGU6_9HYPO	100	98.37	0	HeLo domain-containing protein	TGAMA5MH_03539	Trichoderma gamsii
g942.t1	820	No Uniprot ID available	94	0.9897	0	Uncharacterized protein	TrVFT333_005474	Trichoderma virens FT-333
g9274.t1	417	A0A0G0A1W9_TRIHA	57	74.71	8e-131	Uncharacterized protein	THAR02_01567	Trichoderma harzianum (Hypocrea lixii)
g8608.t1	1140	A0A1T3CTS0_9HYPO	99	59.88	0	ANK_REP_REGION domain-containing protein	A0O28_0027980	Trichoderma guizhouense
g8580.t1	358	A0A395NZR3_TRIAR	100	100	0	guanine nucleotide-binding subunit beta	TARUN_698	Trichoderma arundinaceum
g8548.t1	826	A0A8G0LLL4 · A0A8G0LLL4_9HYPO	97	0.597	0	Ankyrin repeat domain-containing protein	H0G86_010087	Trichoderma simmonsii
g8547.t1	176	No Uniprot ID available	82	0.7143	1e-68	Uncharacterized protein	TsFJ059_009388	Trichoderma semiorbis
g8448.t1	512	No Uniprot ID available	100	0.6685	0	Uncharacterized protein	TrAFT101_003956	Trichoderma asperellum
g8338.t1	296	No Uniprot ID available	96	50	1e-89	Methyltransf_25 domain-containing protein	FDECE_9356	Fusarium decemcellulare
g8213.t1	141	A0A135TA44 · A0A135TA44_9PEZI	100	0.7021	8e-64	Cytochrome P450	CSIM01_01139	Colletotrichum simmondsii
g8178.t1	96	tr|A0A2T4ASL2|A0A2T4ASL2_TRIHA	100	68.8	2.1e-30	Crotonase/Enoyl-Coenzyme A (CoA) hydratase superfamily.	M431DRAFT_155	Trichoderma harzianum CBS 226.95
g7272.t1	280	No Uniprot ID available	99	69.89	7e-142	Uncharacterized protein	B0J13DRAFT_556050	Dactylonectria estremocensis
g7271.t1	621	No Uniprot ID available	98	0.6591	0	Uncharacterized protein	B0J13DRAFT_556052	Dactylonectria estremocensis
g724.t1	1094	No Uniprot ID available	100	0.5104	0	Uncharacterized protein	F5B21DRAFT_524704	Xylaria acuta
g7227.t1	322	tr|A0A084RSL2|A0A084RSL2_STACH	94.41	61.8	3.8e-108	HET domain-containing protein	S40288_02391	Stachybotrys chartarum IBT 40288
g7138.t1	877	A0A1L7UZE8 · A0A1L7UZE8_FUSPR	99	0.3658	3e-173	Fibronectin type-III domain-containing protein	FPRO_02058	Fusarium proliferatum (strain ET1) (Orchid endophyte fungus)
g7137.t1	2436	No Uniprot ID available	97	0.8175	0	65kDa B protein-domain-containing protein	BGZ63DRAFT_510715	Mariannaea sp. PMI_226
g7134.t1	1580	A0A8G0PG44 · A0A8G0PG44_9HYPO	98	0.8826	0	Carrier domain-containing protein	H0G86_005166	Trichoderma simmonsii
g7133.t1	505	No Uniprot ID available	99	0.7188	0	Uncharacterized protein	LOZ65_000109	Ophidiomyces ophidiicola
g7132.t1	553	A0A8G0LC19 · A0A8G0LC19_9HYPO	99	0.8993	0	Nicotinamide riboside transporter 1	H0G86_005164	Trichoderma simmonsii
g7130.t1	315	A0A8G0LE63 · A0A8G0LE63_9HYPO	100	0.9175	0	Thioredoxin reductase	H0G86_005162	Trichoderma simmonsii
g7129.t1	401	tr|A0A2B7Y2V8|A0A2B7Y2V8_9EURO	67.9	100	1.4e-168	MBOAT_2 domain-containing protein	AJ80_05547	Polytolypa hystricis UAMH7299
g7128.t1	244	A0A8G0PCT7 · A0A8G0PCT7_9HYPO	99	94.39	2e-132	Trichodiene oxygenase	H0G86_005167	Trichoderma simmonsii
g7127.t1	911	No Uniprot ID available	53	0.8791	0	Uncharacterized protein	Trco_001669	Trichoderma cornu-damae
g7125.t1	254	A0A8G0LE33 · A0A8G0LE33_9HYPO	100	0.9157	1e-174	GST C-terminal domain-containing protein	H0G86_005172	Trichoderma simmonsii
g7124.t1	558	A0A8G0L916 · A0A8G0L916_9HYPO	100	0.8964	0	MFS domain-containing protein	H0G86_005173	Trichoderma simmonsii
g7122.t1	518	A0A8G0LE72 · A0A8G0LE72_9HYPO	99	0.9207	0	Cytochrome P450	H0G86_005176	Trichoderma simmonsii
g7121.t1	452	A0A8G0L990 · A0A8G0L990_9HYPO	99	0.8259	0	Cytochrome P450	H0G86_005177	Trichoderma simmonsii
g7049.t1	256	A0A2T4AMQ3_TRIHA	99	72.04	4e-33	Crotonase/Enoyl-Coenzyme A (CoA) hydratase superfamily	M431DRAFT_110690	Trichoderma harzianum CBS 226.95
g7048.t1	1081	A0A8G0L3K7 · A0A8G0L3K7_9HYPO	98	0.6422	0	Subtilisin, putative	H0G86_002476	Trichoderma simmonsii
g7047.t1	282	A0A8G0L8U6 · A0A8G0L8U6_9HYPO	100	0.8723	0	Cadherin domain-containing protein	H0G86_002475	Trichoderma simmonsii
g7046.t1	1855	A0A8G0L8B1 · A0A8G0L8B1_9HYPO	90	0.6756	0	Protein SSH4	H0G86_002474	Trichoderma simmonsii
g7045.t1	310	A0A0F7ZP98 · A0A0F7ZP98_9HYPO	0.98	0.4322	8e-79	PNP_UDP_1 domain-containing protein	HIM_05611	Hirsutella minnesotensis 3608
g621.t1	237	No Uniprot ID available	100	0.6891	4e-119	Uncharacterized protein	BX600DRAFT_475750	Xylariales sp. PMI_506
g620.t1	2557	No Uniprot ID available	98.67	63.96	0	Polyketide synthase-1	GIQ15_03684	Arthroderma uncinatum
g6052.t1	1828	No Uniprot ID available	99	0.8126	0	Uncharacterized protein	J7T54_000979	Emericellopsis cladophorae
g6051.t1	338	No Uniprot ID available	91	0.835	0	Uncharacterized protein	J7T54_000980	Emericellopsis cladophorae
g6050.t1	259	No Uniprot ID available	100	0.6691	7e-118	Uncharacterized protein	J7T54_000981	Emericellopsis cladophorae
g5918.t1	495	No Uniprot ID available	100	0.7116	0	Uncharacterized protein	TrVFT333_006998	Trichoderma virens FT-333
g5917.t1	269	No Uniprot ID available	98	0.6906	3e-133	Uncharacterized protein	F4805DRAFT_442881	Annulohypoxylon moriforme
g5916.t1	907	No Uniprot ID available	99	0.5553	0	subtilase	GGS22DRAFT_171260	Annulohypoxylon maeteangense
g5873.t1	115	A0A2T3YQB4 · A0A2T3YQB4_9HYPO	100	0.8174	5e-53	Glyco_trans_2-like domain-containing protein	M441DRAFT_85102	Trichoderma asperellum CBS 433.97
g5803.t1	1151	A0A430M727 · A0A430M727_9HYPO	97	0.5696	0	Stage V sporulation protein K	BHE90_001583	Fusarium euwallaceae
g5632.t1	262	No Uniprot ID available	93	0.7034	3e-129	Uncharacterized protein	TgHK011_007840	Trichoderma gracile
g563.t1	574	No Uniprot ID available	88	0.9783	0	Uncharacterized protein	TrVFT333_006366	Trichoderma virens FT-333
g5603.t1	1573	No Uniprot ID available	100	83.79	0	Nephrocystin-3	CFAM422_009436	Trichoderma lentiforme
g5474.t1	996	A0A8G0LPF0 · A0A8G0LPF0_9HYPO	96	0.5613	0	Peptidase_S8 domain-containing protein	H0G86_011462	Trichoderma simmonsii
g5473.t1	222	A0A8G0LLM3 · A0A8G0LLM3_9HYPO	100	0.6441	1e-96	RHD domain-containing protein	H0G86_011461	Trichoderma simmonsii
g5472.t1	1469	A0A8G0LLK7 · A0A8G0LLK7_9HYPO	95	0.5517	0	ANK_REP_REGION domain-containing protein	H0G86_011460	Trichoderma simmonsii
g4649.t1	370	No Uniprot ID available	100	0.9676	0	Uncharacterized protein	TrVFT333_010766	Trichoderma virens FT-333
g4610.t1	192	No Uniprot ID available	78	80.5	2e-80	putative NRPS-like protein biosynthetic cluster	TrVFT333_010719	Trichoderma virens FT-333
g4554.t1	285	A0A0L0NEH7_TOLOC	98	58	7e-113	Uncharacterized protein	TOPH_02943	Tolypocladium ophioglossoides (strain CBS 100239) (Elaphocordyceps ophioglossoides)
g4392.t1	320	No Uniprot ID available	96	0.9871	0	Uncharacterized protein	TrVFT333_004728	Trichoderma virens FT-333
g4391.t1	243	No Uniprot ID available	100	99.18	3e-173	Uncharacterized protein	TrVFT333_004727	Trichoderma virens FT-333
g4389.t1	254	No Uniprot ID available	100	0.802	2e-165	Uncharacterized protein	TrVFT333_004725	Trichoderma virens FT-333
g4388.t1	178	A0A5N5WU77 · A0A5N5WU77_9EURO	91	0.5212	1e-54	Uncharacterized protein	BDV29DRAFT_158907	Aspergillus leporis
g4385.t1	194	No Uniprot ID available	100	98.97	1e-143	Uncharacterized protein	TrVFT333_004722	Trichoderma virens FT-333
g4384.t1	225	No Uniprot ID available	100	0.96	6e-158	Uncharacterized protein	TrVFT333_004721	Trichoderma virens FT-333
g4383.t1	237	No Uniprot ID available	0.59	0.4414	3e-35	Uncharacterized protein	HFD88_009805	Aspergillus terreus
g4382.t1	110	No Uniprot ID available	100	99	2e-75	Uncharacterized protein	TrVFT333_004720	Trichoderma virens FT-333
g4341.t1	1747	A0A0F9X4H1_TRIHA	77	56.28	0	ANK_REP_REGION domain-containing protein	THAR02_07819	Trichoderma harzianum (Hypocrea lixii)
g4298.t1	710	No Uniprot ID available	100	0.8325	0	serine threonine- kinase sgk2	Trco_006168	Trichoderma cornu-damae
g4087.t1	563	A0A5N6Z0U0 · A0A5N6Z0U0_9EURO	93	0.4218	1e-132	C6 zinc finger domain protein	BDV28DRAFT_58812	Aspergillus coremiiformis
g4086.t1	312	S0EPW0 · S0EPW0_GIBF5	97	0.6842	6e-144	Related to alcohol dehydrogenase homolog Bli-4	FFUJ_11879	Gibberella fujikuroi (strain CBS 195.34 / IMI 58289 / NRRL A-6831) (Bakanae and foot rot disease fungus) (Fusarium fujikuroi)
g3921.t1	337	No Uniprot ID available	97	0.4561	2e-76	Uncharacterized protein	B0T10DRAFT_552444	Thelonectria olida
g3920.t1	561	A0A0C3E218 · A0A0C3E218_9PEZI	96	0.3576	6e-94	Hsp70 family chaperone	OIDMADRAFT_100156	Oidiodendron maius Zn
g3904.t1	253	tr|A0A2T3ZRZ0|A0A2T3ZRZ0_TRIHA	0.98	0.8628	4e-172	Domain of unknown function (DUF3328)	M431DRAFT_101951	Trichoderma harzianum CBS 226.95
g3884.t1	115	A0A2T3YQB4 · A0A2T3YQB4_9HYPO	100	0.8174	5e-53	Glyco_trans_2-like domain-containing protein	M441DRAFT_85102	Trichoderma asperellum CBS 433.97
g3835.t1	332	No Uniprot ID available	100	93.07	0	NADP-dependent alcohol dehydrogenase C 2	CFAM422_007426	Trichoderma lentiforme
g3553.t1	252	No Uniprot ID available	100	0.9167	8e-170	Uncharacterized protein	TrVFT333_008294	Trichoderma virens FT-333
g3132.t1	601	A0A1T3CGI4 · A0A1T3CGI4_9HYPO	100	0.8295	0	DotA/TraY family protein	A0O28_0002980	Trichoderma guizhouense
g2751.t1	659	tr|A0A2K0UQT7|A0A2K0UQT7_TRIHA	0.35	68	3e-127	Uncharacterized protein	THARTR1_00165	Trichoderma harzianum (Hypocrea lixii)
g2509.t1	296	No Uniprot ID available	98	0.7475	3e-154	Uncharacterized protein	LI328DRAFT_168439	Trichoderma asperelloides
g2088.t1	522	No Uniprot ID available	96	0.5859	0	Uncharacterized protein	MCOR01_010312	Pyricularia oryzae
g2087.t1	572	tr|A0A0U1M8M9|A0A0U1M8M9_TALIS	78.6	100	1.3e-265	Putative HC-toxin efflux carrier TOXA	PISL3812_09011	Talaromyces islandicus
g1939.t1	825	No Uniprot ID available	99	0.4669	0	Uncharacterized protein	BGZ61DRAFT_592601	Ilyonectria robusta
g1938.t1	345	No Uniprot ID available	97	0.2842	5e-27	Uncharacterized protein	M1839_002581	Geoglossum umbratile
g1849.t1	211	tr|A0A2K0TSB8|A0A2K0TSB8_9HYPO	100	99	3e-152	phosphatidylserine decarboxylase	TGAMA5MH_00460	Trichoderma gamsii
g1836.t1	817	No Uniprot ID available	66	0.7888	0	Uncharacterized protein	TrVFT333_006810	Trichoderma virens FT-333
g1749.t1	127	No Uniprot ID available	0.96	0.9187	1e-65	Uncharacterized protein	TrVFT333_005927	Trichoderma virens FT-333
g1501.t1	860	No Uniprot ID available	0.56	0.5666	0	Uncharacterized protein	TrVFT333_004892	Trichoderma virens FT-333
g10893.t1	160	No Uniprot ID available	98	0.6266	2e-62	Uncharacterized protein	EDB81DRAFT_703337	Dactylonectria macrodidyma
g10874.t1	435	No Uniprot ID available	96	0.388	1e-100	Uncharacterized protein	M1839_004758	Geoglossum umbratile
g10171.t1	370	No Uniprot ID available	93	0.4855	1e-114	Uncharacterized protein	B0T10DRAFT_495462	Thelonectria olida
g9582.t1	217	A0A2N1L9I1 · A0A2N1L9I1_TRIHA	96	0.6083	2e-90	Secreted protein	CI102_9759	Trichoderma harzianum (Hypocrea lixii)
g8624.t1	449	No Uniprot ID available	77	0.9052	0	alpha/beta hydrolase fold	TrVFT333_006841	Trichoderma virens FT-333
g8293.t1	272	A0A0A1TSN6 · A0A0A1TSN6_9HYPO	93	54.39	3e-96	Cytochrome P450	VHEMI10680	[Torrubiella] hemipterigena
g8174.t1	147	No Uniprot ID available	88	0.7154	1e-52	Acyl transferase domain in polyketide synthase (PKS) enzymes	CRV2_00014858	Clonostachys rosea f. rosea IK726
g8050.t1	333	No Uniprot ID available	99	0.8468	0	Uncharacterized protein	TrVFT333_002131	Trichoderma virens FT-333
g7143.t1	555	A0A2T3ZS01 · A0A2T3ZS01_TRIHA	100	0.893	0	POT family proton-dependent oligopeptide transporter	M431DRAFT_101937	Trichoderma harzianum CBS 226.95
g7085.t1	248	No Uniprot ID available	95	0.8819	2e-145	NAD(P)-dependent dehydrogenase	TrVFT333_000097	Trichoderma virens FT-333
g6687.t1	1359	No Uniprot ID available	100	0.6957	0	Ankyrin repeat domain-containing protein 50	CFAM422_003461	Trichoderma lentiforme
g6472.t1	421	No Uniprot ID available	93	90.89	0	WD domain-containing protein/Ankyrin repeat/HET	TrVFT333_009275	Trichoderma virens FT-333
g6280.t1	265	No Uniprot ID available	98	58.87	3e-99	Peptidase M35 family	TrVFT333_009079	Trichoderma virens FT-333
g454.t1	216	No Uniprot ID available	85	0.8586	1	Medium chain reductase/dehydrogenase (MDR)/zinc-dependent alcohol dehydrogenase-like family	TrVFT333_006261	Trichoderma virens FT-333
g4437.t1	222	A0A2T3ZMA8 · A0A2T3ZMA8_9HYPO	94	0.7545	2e-113	Fungal_trans domain-containing protein	M441DRAFT_155240	Trichoderma asperellum CBS 433.97
g4381.t1	562	A0A8K0TRZ1 · A0A8K0TRZ1_9PEZI	95	0.6728	0	NACHT domain-containing protein	B0T11DRAFT_251498	Plectosphaerella cucumerina
g4186.t1	243	A0A2N1L128 · A0A2N1L128_TRIHA	86	70	4e-92	Helicase ATP-binding domain-containing protein	CI102_13080	Trichoderma harzianum (Hypocrea lixii)
g2143.t1	421	No Uniprot ID available	93	0.9089	0	WD domain-containing protein/Ankyrin repeat/HET	TrVFT333_009275	Trichoderma virens FT-333
g2076.t1	216	No Uniprot ID available	85	0.8586	7e-112	Medium chain reductase/dehydrogenase (MDR)/zinc-dependent alcohol dehydrogenase-like family	TrVFT333_006260	Trichoderma virens FT-333
g1846.t1	259	No Uniprot ID available	97	0.9921	0	Uncharacterized protein	TrVFT333_006819	Trichoderma virens FT-333
g1837.t1	754	No Uniprot ID available	46	86.77	0	MAEBL; Provisional	TrVFT333_006811	Trichoderma virens FT-333
g1808.t1	194	No Uniprot ID available	37	0.9722	8e-43	Uncharacterized protein	TrVFT333_005988	Trichoderma virens FT-333
g1119.t1	595	No Uniprot ID available	99	0.7919	0	N-terminal helicase domain of the DEAD-box helicase superfamily	TsFJ059_003602	Trichoderma semiorbis
g1101.t1	147	No Uniprot ID available	97	0.6376	8e-52	mechanosensitive channel MscK	PMIN01_11739	Paraphaeosphaeria minitans
g10783.t1	708	No Uniprot ID available	94	0.4494	0	Protein of unknown function (DUF4246)	TrVFT333_007176	Trichoderma virens FT-333
