# Supplementary material for: Comparative Phenotypic, Genomic, and Transcriptomic Analyses of Two Contrasting Strains of the Plant Beneficial Fungus Trichoderma virens
Source: Microbiol Spectr. 2023 Jan 31;11(2):e03024-22. doi: 10.1128/spectrum.03024-22 (PMC10100780; doi:10.1128/spectrum.03024-22)
Supplement: Supplemental file 6 — Table S6. Download spectrum.03024-22-s0006.xlsx, XLSX file, 0.1 MB [file spectrum.03024-22-s0006.xlsx]

## Sheet: up
Gene ID	CDD Domain (up in PSr vs P)	Putative functions	Gene position	baseMean	log2FoldChange Ps vs P	FoldChange Ps vs P	pvalue Ps vs P	padj Ps vs P	flag Ps vs P	Normalized counts Ps1 Ps2 Ps3	Normalized counts P1 P2 P3 P4	Significantly DE Ps vs P	Status in QSxQ	Number in Figure S10
60983	No domain	Hypothetical	scaffold_6:38291-39276	60.4049	6.50009	90.5151	3.51285e-18	4.42708e-16	Tested	43.85;336.29;85.73	0;0;0;1.42	Up	up	1
145079	TPP-dependent 2-oxoacid decarboxylase, includes indolepyruvate decarboxylase	Energy Generation	scaffold_3:2505459-2507805	62.7731	6.36377	82.3542	6.08764e-13	4.36033e-11	Tested	270.85;381.2;66.13	0;0.92;0;0	Up	No change	2
151663	Glycosyl hydrolase family 3 C-terminal domain, Fibronectin type III-like domain	CAZyme	scaffold_59:30585-33419	159.334	6.31449	79.5887	4.05131e-30	1.55134e-27	Tested	673.25;780.83;327.24	5.95;4.61;7.09;2.84	Up	up	3
230434	No domain	Hypothetical	scaffold_5:3085001-3086178	515.506	6.03197	65.434	9.60651e-35	6.37616e-32	Tested	1243.32;3564.41;965.07	20.81;26.75;22.16;18.48	Up	up	4
49834	Peptidase A4 family	Peptidase/protease	scaffold_78:477832-478529	12061	5.95289	61.9439	7.00981e-75	3.48948e-71	Tested	43542.01;39201.57;17505.91	514.35;533.18;382.85;490.34	Up	up	5
56601	OPT oligopeptide transporter protein	Transporter	scaffold_91:1643001-1645811	4245.44	5.86723	58.3732	3.1299e-69	7.79033e-66	Tested	14630.94;12709.79;16275.32	234.88;236.15;186.99;224.56	Up	up	6
221423	No domain	Hypothetical	scaffold_6:33750-34617	121.003	5.85062	57.7047	8.18135e-19	1.08605e-16	Tested	74.81;981.22;183.22	0;4.61;4.43;5.69	Up	up	7
64946	FAD dependent oxidoreductase	Oxidoreductase	scaffold_91:1530334-1532130	55.0971	5.78855	55.2748	1.63281e-21	2.90291e-19	Tested	239.89;301.74;72.01	0;0.92;4.43;2.84	Up	No change	8
46824	Glycosyl hydrolase family 30 TIM-barrel domain	CAZyme	scaffold_82:110029-111575	77.6853	5.76085	54.2236	2.1687e-25	5.68198e-23	Tested	335.34;269.49;218	5.95;2.77;1.77;5.69	Up	up	9
30331	Peptidase A4 family	Peptidase/protease	scaffold_4:2410197-2410910	3134.11	5.62936	49.5002	2.90677e-72	9.64659e-69	Tested	9048.9;11479.81;3556.05	154.6;157.74;139.14;135.02	Up	up	10
46230	OPT oligopeptide transporter protein	Transporter	scaffold_83:480560-482949	422.107	5.58057	47.854	2.34253e-34	1.45764e-31	Tested	941.52;1208.1;1301.61	14.87;23.98;11.52;25.58	Up	up	11
87425	peptidases S53 (sedolisin) family	Peptidase/protease	scaffold_91:1660370-1662661	16165	5.44917	43.6881	7.4695e-64	1.23944e-60	Tested	37240.28;37941.65;51155.85	951.4;972.27;730.25;815.82	Up	up	12
57251	No domain, SSCP	SSCP	scaffold_89:1328012-1328948	262.136	5.42377	42.9258	1.4232e-57	1.57437e-54	Tested	603.6;769.31;1150.73	14.87;23.06;10.63;21.32	Up	up	13
158376	MFS, Yeast Polyamine transporter 1 (Tpo1) and similar multidrug resistance (MDR) transporters	Transporter	scaffold_86:819387-821003	29.2232	5.42354	42.9188	2.82896e-17	3.39339e-15	Tested	123.82;100.19;64.66	2.97;0;1.77;1.42	Up	up	14
29562	Alpha/beta hydrolase family	Other Hydrolases	scaffold_6:16697-17586	127.327	5.19199	36.5547	4.43463e-09	1.81692e-07	Tested	1052.44;435.33;7.84	11.89;2.77;3.54;1.42	Up	No change	15
47780	cytochrome P450	Cytochrome P450/Oxidoreductase	scaffold_81:670673-672464	14.3546	4.99974	31.9942	3.88205e-08	1.36091e-06	Tested	56.75;105.95;3.92	0;0;0;1.42	Up	No change	16
46209	No domain	Hypothetical	scaffold_83:54641-55908	293.257	4.97803	31.5163	7.28577e-20	1.05126e-17	Tested	1176.25;492.91;340.47	11.89;23.98;12.41;12.79	Up	up	17
89752	Pepsin-like aspartic proteases	Peptidase/protease	scaffold_82:16717-18200	106667	4.97375	31.4231	8.72176e-62	1.24048e-58	Tested	231373.68;174854.03;212932.26	6181.1;7047.61;4570.26;6400.05	Up	up	18
205739	Major Facilitator Superfamily	Transporter	scaffold_89:742543-744639	22.1499	4.96422	31.2162	1.35621e-11	8.23321e-10	Tested	134.13;70.25;43.11	0;3.69;0.89;0	Up	No change	19
68992	SDR family oxidoreductase	Oxidoreductase	scaffold_79:73864-74817	1384.08	4.96133	31.1537	1.05469e-26	3.00013e-24	Tested	6771.2;3999.74;1866.94	80.27;128.22;147.11;79.59	Up	up	20
40262	double-psi beta-barrel fold of RlpA, SSCP	SSCP	scaffold_91:1659331-1659918	46.3169	4.9085	30.0334	4.48994e-17	5.25904e-15	Tested	46.43;164.69;245.92	2.97;3.69;3.54;4.26	Up	up
38632	MFS, Yeast Polyamine transporter 1 (Tpo1) and similar multidrug resistance (MDR) transporters	Transporter	scaffold_92:87864-89443	14.5703	4.81643	28.1767	2.26433e-08	8.2881e-07	Tested	92.86;59.89;8.33	0;0;1.77;0	Up	No change
68860	No domain, SSCP	SSCP	scaffold_80:376962-377459	60.5692	4.78492	27.5679	3.70551e-25	8.99807e-23	Tested	152.19;150.87;90.14	5.95;2.77;2.66;5.69	Up	up
36225	Lipase (class 3)	Other Hydrolases	scaffold_2:265659-266796	187.377	4.78265	27.5246	4.42475e-20	6.57505e-18	Tested	503;567.77;490.37	8.92;16.6;11.52;19.9	Up	up
78757	No domain	Hypothetical	scaffold_6:3062927-3064290	26945	4.76127	27.1197	1.10255e-64	2.19539e-61	Tested	44029.54;40268.01;58272.35	1587.64;1958.39;1324.02;1678.54	Up	up
52793	RTA1 like protein, involved in resistance to 7-aminocholesterol	Resistance	scaffold_69:101318-102348	93.1353	4.74895	26.8891	9.85616e-13	6.72537e-11	Tested	157.35;818.83;59.77	17.84;9.22;4.43;4.26	Up	No change
204745	Rossmann-fold NAD(P)(+)-binding proteins	Oxidoreductase	scaffold_86:1164604-1165527	7.45885	4.73203	26.5757	5.83822e-08	1.99059e-06	Tested	25.8;47.22;13.23	0;0;0.89;0	Up	No change
221425	no domain	Hypothetical	scaffold_6:39726-41077	52.848	4.72105	26.3742	1.3185e-15	1.27446e-13	Tested	64.49;332.83;139.62	11.89;3.69;5.32;1.42	Up	up
228199	carotenoid 1,2-hydratase	Other Hydrolases	scaffold_91:1638968-1640487	10.3452	4.66777	25.4179	1.52585e-09	6.90516e-08	Tested	33.53;25.34;51.44	2.97;0;0;1.42	Up	No change
193201	electron transfer DM13	Other Hydrolases	scaffold_82:113896-115369	391.891	4.64306	24.9861	6.99544e-25	1.61969e-22	Tested	590.71;1418.85;433.05	29.73;23.98;23.04;32.69	Up	up
192117	Rossmann-fold NAD(P)(+)-binding proteins	Oxidoreductase	scaffold_70:131360-132593	656.317	4.5951	24.1692	1.40559e-25	3.78219e-23	Tested	2040.39;2706.42;652.03	95.14;53.5;39.88;66.8	Up	up
81563	Pectate lyase superfamily protein	CAZyme	scaffold_69:128729-131494	204.543	4.59367	24.1453	5.69484e-24	1.23256e-21	Tested	255.37;562.01;968.99	17.84;29.52;16.84;17.06	Up	up
216912	no domain, very small, cysteine-rich, not secreted	Hypothetical	scaffold_89:808710-809469	11873.1	4.48604	22.4095	1.18948e-59	1.48031e-56	Tested	28635.06;42742.94;21761.5	1379.52;1261.93;901.29;1665.75	Up	up
69527	Rossmann-fold NAD(P)(+)-binding proteins	Oxidoreductase	scaffold_2:2253427-2254169	7.01057	4.45551	21.9402	5.39574e-07	1.47989e-05	Tested	5.16;23.03;49.97	0;0.92;0;0	Up	No change
43901	no domain	Hypothetical	scaffold_85:469902-470690	54.2232	4.44135	21.726	5.10629e-17	5.84348e-15	Tested	82.54;176.2;311.56	2.97;6.46;9.75;7.11	Up	up
223858	no domain	Hypothetical	scaffold_79:322636-323561	28.2733	4.43916	21.6931	6.52734e-14	5.24083e-12	Tested	103.18;80.62;61.24	0;1.84;4.43;2.84	Up	up
227326	Electron transfer DM13	Oxidoreductase	scaffold_90:339693-340235	203.378	4.4042	21.1736	1.13467e-08	4.39563e-07	Tested	503;543.59;54.87	5.95;9.22;8.86;8.53	Up	up
29836	Aldo/keto reductase, Escherichia coli YajO and similar proteins	Oxidoreductase	scaffold_4:1871756-1872904	56.8284	4.40347	21.163	1.59394e-13	1.2114e-11	Tested	410.14;169.29;59.28	0;10.15;10.63;5.69	Up	No change
66287	Multicopper oxidase with three cupredoxin domains	Oxidoreductase	scaffold_89:1428283-1430205	65.9048	4.36747	20.6414	1.53089e-21	2.77119e-19	Tested	193.46;181.96;306.67	11.89;7.38;6.2;14.21	Up	No change
180959	Peptidase domain in the S53 family	Peptidase/protease	scaffold_78:453609-455805	5544.4	4.34507	20.3234	1.42991e-36	1.18635e-33	Tested	11574.23;11451.02;19666.28	505.43;687.23;358.03;989.21	Up	up
45218	Peptidase M3 thimet oligopeptidase (TOP)	Peptidase/protease	scaffold_87:951740-953680	489.041	4.3125	19.8697	2.40126e-27	7.03146e-25	Tested	1421.31;2375.89;1166.41	41.62;84.87;66.47;95.23	Up	up
192452	Peptidase domain in the S53 family	Peptidase/protease	scaffold_76:133537-135574	1068.27	4.30328	19.7431	1.16083e-30	4.6229e-28	Tested	1534.8;2420.8;3299.35	95.14;117.15;49.63;176.24	Up	up
77560	No domain	Hypothetical	scaffold_79:223101-223997	147.284	4.23555	18.8377	3.70385e-24	8.19456e-22	Tested	162.51;338.59;574.14	14.87;23.06;12.41;15.63	Up	up
38049	Serine aminopeptidase, S33	Peptidase/protease	scaffold_92:302509-303751	5.95666	4.17304	18.0389	3.69145e-06	8.35273e-05	Tested	30.95;13.82;6.86	0;0;0;0	Up	up
81777	Aspergillopepsin_like, aspartic proteases of fungal origin	Peptidase/protease	scaffold_4:200340-201873	8744.24	4.16112	17.8905	1.81251e-32	9.49754e-30	Tested	11736.74;10581.51;27986.42	802.74;956.59;687.71;959.37	Up	up
214232	No domain	Hypothetical	scaffold_89:278376-279596	83.5975	4.12877	17.4938	1.08053e-31	4.67728e-29	Tested	170.25;194.63;226.82	5.95;15.68;11.52;4.26	Up	up
153399	alpha/beta hydrolases	Other Hydrolases	scaffold_76:119628-121011	35.5645	4.1074	17.2365	9.16515e-13	6.34069e-11	Tested	43.85;115.17;96.02	2.97;0;7.09;4.26	Up	up
89740	Mannosyltransferase OCH1	CAZyme	scaffold_82:69462-70862	1132.61	4.09075	17.0388	6.42184e-39	5.81235e-36	Tested	2525.33;2906.81;3449.74	124.87;264.75;123.19;126.49	Up	up
195287	Iron permease FTR1 family	Transporter	scaffold_89:1426287-1427393	14.136	4.07945	16.9058	7.83586e-09	3.10812e-07	Tested	41.27;51.82;49.97	0;1.84;1.77;2.84	Up	No change
47385	MFS, Major Facilitator Superfamily	Transporter	scaffold_86:719794-721590	292.237	4.07512	16.8551	1.28661e-32	7.1164e-30	Tested	833.18;1059.53;957.23	29.73;47.05;50.51;75.33	Up	up
34059	Rossmann-fold NAD(P)(+)-binding proteins	Oxidoreductase	scaffold_1:153730-154821	265.85	4.0644	16.7304	1.6329e-44	1.62572e-41	Tested	394.66;386.96;257.19	26.76;23.06;11.52;19.9	Up	up
69846	MFS, Major Facilitator Superfamily	Transporter	scaffold_86:1229992-1231817	443.293	4.06273	16.711	4.7345e-32	2.35684e-29	Tested	665.51;1510.99;1728.79	53.52;70.11;49.63;110.86	Up	up
222197	No domain	Transporter	scaffold_6:2751160-2751528	5.35832	3.99976	15.9974	4.48059e-06	9.95731e-05	Tested	15.48;12.67;24.98	0;0;0;1.42	Up	No change
155828	Yeast Polyamine transporter 1 (Tpo1) and similar multidrug resistance (MDR) transporters	Transporter	scaffold_82:124271-125995	502.841	3.99241	15.9161	2.18021e-23	4.61834e-21	Tested	755.79;861.45;484.49	53.52;41.51;28.36;35.53	Up	up
86039	Rossmann-fold NAD(P)(+)-binding proteins	Oxidoreductase	scaffold_2:26550-27968	571.992	3.97461	15.7209	2.15223e-21	3.75924e-19	Tested	835.76;633.42;1286.92	62.44;58.12;31.02;55.43	Up	up
64933	Zinc peptidases M18, M20, M28, and M42	Peptidase/protease	scaffold_91:1565150-1566646	82.4286	3.95676	15.5276	2.75094e-21	4.64209e-19	Tested	136.71;81.77;109.24	5.95;6.46;4.43;7.11	Up	up
175739	Rossmann-fold NAD(P)(+)-binding proteins	Oxidoreductase	scaffold_1:751595-752851	111.915	3.9304	15.2465	5.59844e-28	1.85794e-25	Tested	157.35;289.07;292.46	17.84;18.45;11.52;12.79	Up	up
81610	No domain	Hypothetical	scaffold_65:69853-70527	810.478	3.91612	15.0962	2.52114e-14	2.14534e-12	Tested	2455.69;4498.41;1485.81	136.76;103.32;226.87;135.02	Up	up
60427	fungal type ribonuclease	Other Hydrolases	scaffold_6:2109899-2110460	770.894	3.89466	14.8733	7.94962e-32	3.76888e-29	Tested	2904.52;2778.97;1375.1	104.06;137.45;104.57;234.51	Up	up
78763	Aspergillopepsin_like, aspartic proteases of fungal origin	Peptidase/protease	scaffold_6:2790715-2792380	453.291	3.894	14.8666	3.47578e-25	8.65122e-23	Tested	1096.29;694.45;1135.54	47.57;58.12;40.77;89.54	Up	up
230804	Low affinity iron permease	Transporter	scaffold_68:2738-4886	136.629	3.8841	14.7649	5.49105e-29	1.88513e-26	Tested	139.29;194.63;191.05	5.95;15.68;7.98;11.37	Up	up
220595	SnoaL-like domain	SM/PK cyclase	scaffold_5:331702-332259	3.22893	3.88074	14.7305	5.02397e-05	0.000830874	Tested	10.32;17.27;9.8	0;0;0;0	Up	No change
201619	alpha/beta hydrolases	Other Hydrolases	scaffold_57:14494-16496	49.5532	3.87198	14.6413	1.794e-18	2.31961e-16	Tested	98.02;196.93;216.53	5.95;9.22;18.61;4.26	Up	No change
90243	Haloacid Dehalogenase-like Hydrolases	Other Hydrolases	scaffold_79:316269-319917	44151.1	3.8604	14.5244	9.7164e-32	4.39711e-29	Tested	74617.28;68718.77;129234.09	5345.65;6737.66;3778.86;7295.46	Up	up
28826	Rossmann-fold NAD(P)(+)-binding proteins	Oxidoreductase	scaffold_6:3039146-3040304	6.34847	3.85379	14.4579	4.33418e-06	9.67388e-05	Tested	5.16;27.64;15.19	0;0.92;0;0	Up	No change
155459	no domain	Hypothetical	scaffold_81:2913-3377	17.185	3.84371	14.3573	9.5692e-05	0.00143914	Tested	116.08;56.43;6.37	0;0.92;0;0	Up	No change
28354	no domain	Hypothetical	scaffold_6:35441-37349	35.4606	3.83635	14.2843	9.03408e-15	7.95959e-13	Tested	108.34;157.78;70.54	0;4.61;7.98;11.37	Up	No change
52534	Phospholipase D, Phosphatidylserine/phosphatidylglycerophosphate/cardiolipin synthase or related enzyme	Other Hydrolases	scaffold_71:188630-190510	456.299	3.83536	14.2744	6.58431e-15	5.90571e-13	Tested	1514.17;1398.12;963.6	53.52;77.49;33.68;135.02	Up	up
130120	S1/P1 Nuclease	Other Hydrolases	scaffold_86:696737-697629	33.2521	3.78461	13.7811	1.00543e-19	1.40986e-17	Tested	79.96;96.74;97	2.97;6.46;8.86;2.84	Up	up
60986	Rossmann-fold NAD(P)(+)-binding proteins	Oxidoreductase	scaffold_6:31862-32830	36.2598	3.77542	13.6935	4.8721e-13	3.56666e-11	Tested	90.28;184.27;60.75	11.89;8.3;3.54;5.69	Up	up
32996	No domain, SSCP	SSCP	scaffold_3:2460474-2461430	61.7906	3.75514	13.5023	1.1394e-16	1.27459e-14	Tested	74.81;141.65;167.54	2.97;11.07;7.98;8.53	Up	up
193210	NmrA/HSCARG family protein	Transcription regulator	scaffold_82:148073-149336	102.573	3.74953	13.45	2.71881e-23	5.63926e-21	Tested	552.01;300.58;242.49	26.76;32.29;15.95;24.16	Up	up
52678	Domain of unknown function (DUF4863)	Hypothetical	scaffold_71:17565-18180	76.764	3.74358	13.3946	4.15889e-16	4.33903e-14	Tested	278.59;274.1;70.54	23.78;12.91;9.75;9.95	Up	No change
50865	MFS, Monocarboxylate transporter (MCT) family	Transporter	scaffold_86:1078757-1080306	29.6027	3.73323	13.2989	2.60146e-14	2.19493e-12	Tested	103.18;108.26;74.46	11.89;6.46;4.43;4.26	Up	No change
202252	Glycosyl hydrolases	CAZyme	scaffold_75:29300-30848	9.58138	3.72899	13.2598	4.19808e-07	1.18068e-05	Tested	10.32;27.64;36.25	0;0;2.66;1.42	Up	up
41936	Rossmann-fold NAD(P)(+)-binding proteins	Oxidoreductase	scaffold_89:1336878-1337989	35.9928	3.72433	13.217	2.99915e-10	1.50048e-08	Tested	20.64;54.13;108.75	0;5.53;3.54;2.84	Up	up
65505	Glycosyl hydrolases family 11	CAZyme	scaffold_90:1285822-1286560	6.77886	3.67045	12.7325	0.000176561	0.00244145	Tested	41.27;25.34;0	0;0;0;0	Up	No change
46692	Pectate lyase superfamily protein; WSC domain	CAZyme	scaffold_83:56105-59724	75.1018	3.66515	12.6858	5.16396e-13	3.75273e-11	Tested	281.17;279.85;160.68	14.87;12.91;20.38;14.21	Up	No change
189327	OPT oligopeptide transporter protein	Transporter	scaffold_3:1548542-1551291	34.3439	3.64481	12.5082	8.21799e-20	1.16883e-17	Tested	105.76;143.96;94.55	8.92;10.15;5.32;9.95	Up	No change
223420	lysozyme-like domains	CAZyme	scaffold_76:105265-105937	13.8473	3.64219	12.4856	2.51562e-06	5.93496e-05	Tested	12.9;32.25;79.85	0;0.92;0;7.11	Up	up
80916	Rossmann-fold NAD(P)(+)-binding proteins	Oxidoreductase	scaffold_83:217823-219015	196.175	3.63996	12.4663	1.49039e-16	1.64871e-14	Tested	500.42;459.51;192.03	41.62;34.13;23.93;9.95	Up	up
217176	Peptidase domain in the S53 family	Peptidase/protease	scaffold_91:1667563-1669747	4554.32	3.63579	12.4303	9.61569e-22	1.77285e-19	Tested	6361.05;7367.21;12435.63	484.62;808.08;283.59;962.21	Up	up
85551	GH18_hevamine_XipI_class_III and fCBD domain-containing protein	CAZyme	scaffold_1:182201-184055	154.205	3.62975	12.3784	6.17863e-18	7.68931e-16	Tested	118.66;333.98;480.08	20.81;25.83;18.61;24.16	Up	up
119290	LICD family of proteins	Transferase	scaffold_91:839608-840505	16.3948	3.62901	12.372	4.53804e-11	2.56709e-09	Tested	41.27;50.67;36.25	2.97;0.92;4.43;2.84	Up	up
59885	RTA1 like protein	Resistance	scaffold_67:6770-7768	73.1844	3.62384	12.3277	6.00527e-16	6.10086e-14	Tested	183.14;221.12;190.07	0;11.99;20.38;18.48	Up	up
191329	The Major Facilitator Superfamily (MFS)	Transporter	scaffold_6:1595857-1598359	1423.34	3.60276	12.1489	3.99917e-35	3.06275e-32	Tested	2115.19;2344.79;2057.5	169.47;152.21;140.91;216.04	Up	up
46430	Crotonase/Enoyl-Coenzyme A (CoA) hydratase superfamily	Other Hydrolases	scaffold_83:806451-807326	19.7295	3.59599	12.0921	1.30536e-06	3.30692e-05	Tested	18.06;31.09;20.09	0;0;1.77;1.42	Up	up
189996	Lactonase; 6-phosphogluconolactonase, cycloisomerase 2 family	Other Hydrolases	scaffold_4:1698350-1699650	192.257	3.58191	11.9746	1.04076e-09	4.9108e-08	Tested	381.77;169.29;207.22	17.84;23.06;5.32;18.48	Up	up
46957	NADH-FMN oxidoreductase RutF, flavin reductase (DIM6/NTAB) family	Oxidoreductase	scaffold_82:152330-153212	7.45601	3.5674	11.8548	6.46975e-06	0.000137049	Tested	38.69;23.03;16.66	2.97;0.92;0;2.84	Up	No change
134586	Solute carrier families 5 and 6-like	Transporter	scaffold_3:2564033-2565609	2597.5	3.55038	11.7158	1.28416e-33	7.52066e-31	Tested	9224.3;8630.59;5627.27	832.47;525.8;613.27;554.3	Up	up
223556	No domain, 60 aa	Hypothetical	scaffold_77:189039-189354	5.99311	3.53735	11.6105	4.8834e-05	0.000810837	Tested	10.32;38;6.86	2.97;0;0.89;0	Up	No change
44787	Carbonic anhydrases (CA)	Others	scaffold_87:1088543-1089296	54.2297	3.5001	11.3145	4.90362e-07	1.3599e-05	Tested	257.95;225.73;11.27	0;19.37;11.52;5.69	Up	No change
191936	Major Facilitator Superfamily (MFS)	Transporter	scaffold_64:8101-9982	182.103	3.49524	11.2764	2.42882e-15	2.28126e-13	Tested	466.89;681.79;181.26	56.49;26.75;31.9;27	Up	up
193040	TIM-like beta/alpha barrel domains	Others	scaffold_81:232202-233705	11.7287	3.49425	11.2687	1.84158e-07	5.60696e-06	Tested	69.65;21.88;26.45	0;2.77;0.89;5.69	Up	No change
52700	NRPS-like	SM	scaffold_69:115608-118905	516.91	3.49398	11.2666	2.95496e-15	2.74949e-13	Tested	1413.57;1497.17;1043.94	136.76;99.63;69.13;106.6	Up	up
31831	UbiA family of prenyltransferases (PTases)	SM/Tex5 cluster	scaffold_3:2517486-2518427	16.7016	3.49122	11.2451	4.98538e-06	0.000108848	Tested	38.69;108.26;35.76	0;0;2.66;11.37	Up	No change
138237	NADPH oxidase (NOX)	Oxidoreductase	scaffold_90:342023-342706	27.7344	3.48983	11.2342	3.97799e-05	0.000680497	Tested	59.33;55.28;10.78	0;2.77;0;2.84	Up	up
70655	Rossmann-fold NAD(P)(+)-binding proteins	Oxidoreductase	scaffold_69:157456-158536	29.4401	3.47608	11.1277	1.21199e-10	6.35083e-09	Tested	43.85;71.4;41.64	14.87;1.84;1.77;2.84	Up	up
45437	Major Facilitator Superfamily (MFS)	Transporter	scaffold_5:2622736-2624353	5.20472	3.46241	11.0227	2.43391e-05	0.000443809	Tested	2.58;14.97;15.68	0;0;0;1.42	Up	No change
189843	FAD_binding_4 super family	Oxidoreductase	scaffold_4:1042250-1044036	69.4396	3.44111	10.8612	4.23945e-15	3.90815e-13	Tested	170.25;178.51;169.99	8.92;6.46;23.04;15.63	Up	up, less than log2:2
49577	No domain	Hypothetical	scaffold_84:738034-738837	4.28297	3.44039	10.8558	9.54678e-05	0.00143794	Tested	25.8;12.67;7.84	0;0.92;0;1.42	Up	No change
76832	Glycosyl hydrolase family 71; Family of alpha-1,3-glucanases	CAZyme	scaffold_5:2690844-2693244	346.967	3.43334	10.8029	7.00712e-21	1.10735e-18	Tested	306.96;770.46;1097.33	59.46;78.41;47.86;61.12	Up	up
46989	YjgF_YER057c_UK114_family	Others	scaffold_82:112747-113250	914.996	3.41462	10.6636	1.7673e-12	1.17301e-10	Tested	830.6;1337.08;409.54	65.41;72.87;54.06;82.43	Up	up
147373	P-type ATPase, alpha subunit	Transporter	scaffold_5:580297-583593	52.4804	3.40409	10.5861	2.87453e-11	1.68346e-09	Tested	87.7;198.09;197.91	17.84;11.99;19.5;2.84	Up	No change
192646	NADPH oxidase (NOX); Ferric reductase like transmembrane	Oxidoreductase	scaffold_78:321021-323008	202.385	3.40366	10.5829	6.23712e-12	3.93017e-10	Tested	162.51;491.76;305.2	26.76;25.83;28.36;21.32	Up	up, less than log2:2
141673	Protein of unknown function (DUF3759)	Hypothetical	scaffold_2:394278-394652	30274.8	3.39769	10.5392	2.1688e-27	6.54321e-25	Tested	89065.08;120145.28;56837.49	7783.6;5528.31;6641.37;11599.11	Up	up
196763	No domain	Hypothetical	scaffold_1:471908-473177	53.2351	3.38318	10.4337	1.85729e-06	4.54329e-05	Tested	95.44;81.77;19.11	0;6.46;3.54;4.26	Up	up
190955	cytochrome P450 family 60	Cytochrome P450/Oxidoreductase	scaffold_5:2918735-2920495	898.902	3.36861	10.3289	3.92775e-25	9.31064e-23	Tested	3278.55;3080.71;2713.94	211.09;142.98;397.91;335.42	Up	No change
163295	Von Willebrand factor type A (vWA) domain	Signalling	scaffold_91:1812011-1814154	328.503	3.36797	10.3243	1.37905e-27	4.42899e-25	Tested	683.57;824.59;814.67	65.41;65.49;71.78;79.59	Up	up
205390	No domain	Hypothetical	scaffold_88:832593-833789	11.9484	3.35729	10.2481	8.78163e-06	0.000178428	Tested	56.75;13.82;12.74	0;0;1.77;4.26	Up	up
40073	Major Facilitator Superfamily (MFS)	Transporter	scaffold_91:1516665-1518245	115.825	3.3463	10.1703	8.57142e-09	3.35973e-07	Tested	128.98;392.72;336.55	5.95;36.9;25.7;17.06	Up	up
159843	no domain	Hypothetical	scaffold_87:847182-848237	6.64115	3.34162	10.1374	8.27417e-06	0.000169501	Tested	7.74;16.12;22.04	0;0;0.89;2.84	Up	up
53182	branched-chain amino acid aminotransferase	Transferase	scaffold_39:10525-11746	195.308	3.30608	9.89076	4.77593e-10	2.35392e-08	Tested	67.07;274.1;60.75	8.92;13.84;13.29;7.11	Up	up
51781	The vicinal oxygen chelate (VOC) superfamily	Oxidoreductase	scaffold_74:171954-172407	127.363	3.29855	9.83924	1.07348e-11	6.63823e-10	Tested	523.64;257.97;105.32	35.68;19.37;29.25;19.9	Up	up
81434	Cellular and retroviral pepsin-like aspartate proteases	Peptidase/protease	scaffold_75:265113-266342	2710.34	3.28929	9.77628	1.13261e-24	2.56278e-22	Tested	4065.3;3466.52;4445.18	279.47;449.24;291.57;511.66	Up	up
56363	Glycosyl transferase family 90	CAZyme	scaffold_92:1049077-1050708	27.7791	3.28893	9.77388	9.19963e-09	3.57779e-07	Tested	36.11;28.79;47.03	5.95;3.69;0;4.26	Up	up
78142	Nitrilases, cyanide hydratase (CH)s	Resistance	scaffold_86:1088694-1090171	5123.89	3.28358	9.73772	1.56713e-29	5.77863e-27	Tested	16083.2;11022.6;17733.21	1421.15;1266.54;1349.72;1778.03	Up	up
189365	Predicted membrane protein (DUF2306)	Hypothetical	scaffold_3:1721325-1722469	21.2311	3.27856	9.70386	6.34458e-11	3.50926e-09	Tested	54.17;71.4;59.28	2.97;9.22;1.77;7.11	Up	up, less than log2:2
193041	enoyl reductase of the MDR family	Oxidoreductase	scaffold_81:233966-235076	106.629	3.26528	9.61495	1.09006e-15	1.07452e-13	Tested	183.14;173.9;70.54	17.84;12.91;10.63;12.79	Up	No change
176493	Lysophospholipase, alpha-beta hydrolase superfamily	Other Hydrolases	scaffold_2:805023-806687	145.029	3.25541	9.5494	3.36322e-08	1.19161e-06	Tested	521.06;423.81;102.39	35.68;29.52;35.45;14.21	Up	up
70960	No domain	Hypothetical	scaffold_48:23249-25256	38.7213	3.22367	9.3416	2.00649e-09	8.87851e-08	Tested	46.43;72.55;19.11	2.97;2.77;2.66;7.11	Up	up, less than log2:2
69678	DNA repair exonuclease SbcCD ATPase subunit	Other Hydrolases	scaffold_77:182870-187650	5.91671	3.21133	9.26205	3.92677e-05	0.00067405	Tested	20.64;24.18;10.78	2.97;0.92;1.77;0	Up	No change
176477	NAD-dependent Formate Dehydrogenase (FDH)	Oxidoreductase	scaffold_2:773397-775090	11653.4	3.19809	9.17746	2.3683e-75	2.35788e-71	Tested	16170.9;12352.77;15274.01	1379.52;1802.49;1312.5;1756.71	Up	up
209270	Pimeloyl-ACP methyl ester carboxylesterase	Other Hydrolases	scaffold_6:2338331-2339830	2078.67	3.19114	9.1333	4.32068e-21	7.05191e-19	Tested	2063.6;3062.28;1821.87	148.66;343.16;208.26;243.04	Up	up
42937	alpha/beta hydrolases	Other Hydrolases	scaffold_88:1201183-1202307	50.6118	3.17128	9.00849	7.07928e-12	4.40508e-10	Tested	51.59;82.92;48.5	2.97;4.61;12.41;0	Up	up
203618	beta-lactamase family protein belonging to the transpeptidase superfamily	Resistance	scaffold_83:385036-386496	14.1269	3.16732	8.98379	5.28054e-06	0.000114538	Tested	10.32;19.58;16.17	5.95;0.92;0;0	Up	up
158870	Cytochrome b (N-terminus)/b6/petB	Oxidoreductase	scaffold_86:1146416-1147474	8.88006	3.14078	8.81999	0.000140183	0.00200526	Tested	2.58;8.06;7.84	0;0;0;0	Up	up
79474	no domain	Hypothetical	scaffold_1:767933-769144	41.4478	3.13867	8.80713	8.34199e-09	3.29575e-07	Tested	64.49;131.29;89.65	20.81;10.15;3.54;5.69	Up	up
46594	Beta-lactamase	Resistance	scaffold_83:69662-71552	97.9308	3.11575	8.66829	2.85233e-09	1.22934e-07	Tested	43.85;111.71;285.11	14.87;9.22;7.98;27	Up	up
69432	Solute carrier families 5 and 6-like	Transporter	scaffold_78:329971-331885	6.0462	3.08675	8.49581	0.0008318	0.0089432	Tested	33.53;3.45;3.43	2.97;0;0;0	Up	up
175758	Solute carrier families 5 and 6-like	Transporter	scaffold_1:823681-825780	9116.92	3.08509	8.48605	5.69467e-23	1.1538e-20	Tested	22851.82;30216.27;23555.45	3392.32;2375.34;3440.32;2140.46	Up	up
210995	no domain	Hypothetical	scaffold_91:1628915-1629777	3.37909	3.07243	8.41189	0.000440024	0.00522778	Tested	5.16;10.36;9.8	0;0;0;1.42	Up	No change
204945	enoyl_reductase_like	Oxidoreductase	scaffold_87:561023-562122	48.1669	3.05227	8.29516	2.62219e-05	0.000472945	Tested	36.11;26.49;6.86	0;2.77;0.89;1.42	Up	up
47120	Cysteine hydrolases	Other Hydrolases	scaffold_82:115658-116469	37.386	3.05155	8.29104	1.14453e-06	2.91145e-05	Tested	51.59;25.34;38.21	2.97;2.77;3.54;4.26	Up	up
192197	Tellurite-resistance/Dicarboxylate Transporter (TDT) family includes sulfite sensitivity protein (sulfite efflux pump; SSU1)	Transporter	scaffold_72:19532-21121	45.2757	3.04547	8.25617	1.43352e-06	3.595e-05	Tested	56.75;18.43;18.13	0;2.77;0.89;5.69	Up	up
129149	RTA1 like protein, involved in resistance to 7-aminocholesterol	Resistance	scaffold_92:90553-91610	6.90793	3.04282	8.241	0.000277027	0.00356802	Tested	5.16;5.76;13.23	0;0;0;1.42	Up	up
173869	Purple acid Phosphatase	Other Hydrolases	scaffold_89:1517041-1519757	617.479	3.03562	8.19997	3.66984e-12	2.3272e-10	Tested	717.1;809.62;1726.34	169.47;108.85;44.31;156.34	Up	up
193580	The SulP family high affinity sulphate transporter 1	Transporter	scaffold_84:133910-136095	31.0642	3.03427	8.19232	9.8885e-06	0.000197691	Tested	95.44;39.16;16.66	2.97;3.69;5.32;4.26	Up	up
68249	Uncharacterized domain family DUF302	Hypothetical	scaffold_82:150642-151178	13.8282	3.00282	8.01567	0.000210431	0.00281593	Tested	64.49;51.82;17.64	0;8.3;0;4.26	Up	No change
78159	No domain	Hypothetical	scaffold_86:984265-985842	181.822	2.98139	7.89748	8.33763e-22	1.56622e-19	Tested	286.32;415.75;226.82	59.46;28.6;35.45;32.69	Up	up, less than log2:2
55157	beta-lactamase family protein belonging to the transpeptidase superfamily	SM/Tex5 cluster	scaffold_3:2514950-2516570	196.06	2.96113	7.78734	3.15876e-14	2.64274e-12	Tested	201.2;490.61;193.99	41.62;31.36;35.45;32.69	Up	up
71305	The Major Facilitator Superfamily (MFS)	Transporter	scaffold_6:1437949-1439532	1895.15	2.93042	7.62331	5.60083e-35	3.98299e-32	Tested	3441.06;4389;3266.04	437.05;498.13;421.84;524.45	Up	up
225144	No domain	Hypothetical	scaffold_84:757233-765383	33.1553	2.90866	7.50921	2.78699e-09	1.2064e-07	Tested	67.07;170.45;50.95	11.89;13.84;14.18;4.26	Up	No change
231261	Mannosyltransferase OCH1	CAZyme	scaffold_82:71879-73687	10.7181	2.86677	7.29429	4.74245e-05	0.000793543	Tested	23.22;11.52;23.02	0;0.92;3.54;1.42	Up	No change
60180	cytochrome P450 (CYP) superfamily	SM/Tex14 cluster	scaffold_6:2958935-2960932	3.60781	2.85895	7.25489	0.00204705	0.0191342	Tested	2.58;12.67;22.04	0;0;2.66;0	Up	No change
152078	Solute carrier families 5 and 6-like	Transporter	scaffold_67:33710-35398	888.491	2.85812	7.2507	3.35243e-20	5.21512e-18	Tested	1413.57;2205.44;2409.73	190.28;276.74;194.08;389.43	Up	up
32491	Glutathione-dependent formaldehyde-activating enzyme	Resistance	scaffold_3:1895610-1896195	90.0225	2.85735	7.24685	1.56508e-09	7.05067e-08	Tested	404.98;196.93;82.79	23.78;33.21;19.5;32.69	Up	up
61591	Quercetinase C-terminal cupin domain	Oxidoreductase	scaffold_4:1994679-1995539	29.1743	2.85586	7.23935	5.9781e-05	0.00095688	Tested	43.85;23.03;6.37	0;2.77;2.66;1.42	Up	up
50666	bicupin, oxalate decarboxylase family	Oxalate metabolism	scaffold_84:126032-127533	485.432	2.85468	7.23344	1.65148e-22	3.16195e-20	Tested	1276.85;1014.62;967.52	136.76;142.98;143.57;149.24	Up	up, less than log2:2
217031	Cinnamyl alcohol dehydrogenases (CAD);	Oxidoreductase	scaffold_90:830579-831980	1188.92	2.85375	7.22876	1.52556e-08	5.79713e-07	Tested	7962.93;3344.44;680.45	716.52;362.53;380.19;432.07	Up	No change
47179	No domain	Hypothetical	scaffold_86:223679-225096	20.1766	2.85154	7.21769	3.08573e-05	0.000540872	Tested	49.01;18.43;105.32	0;0.92;5.32;17.06	Up	No change
47671	Aspartate/methionine/tyrosine aminotransferase	Transferase	scaffold_86:430757-432366	25.5951	2.85133	7.21663	9.60275e-08	3.16573e-06	Tested	20.64;27.64;48.5	2.97;6.46;3.54;1.42	Up	up
147207	cytochrome P450 family 503	SM/Tex25 cluster	scaffold_5:530526-531972	11.4663	2.84595	7.18981	0.000268107	0.00346209	Tested	7.74;28.79;13.72	0;0;0;5.69	Up	up
190888	Histidine phosphatase domain found in histidine acid phosphatases and phytases	Other Hydrolases	scaffold_5:2619277-2621180	9.76282	2.81793	7.05152	0.000275758	0.00355627	Tested	23.22;26.49;22.53	2.97;0;4.43;1.42	Up	No change
50383	NRPS	SM	scaffold_77:300230-303815	23.8981	2.81776	7.05066	2.95366e-09	1.26456e-07	Tested	108.34;43.76;58.79	5.95;9.22;6.2;12.79	Up	No change
59360	Fungal-type cellulose-binding domain; Sortilin, neurotensin receptor 3	Signalling	scaffold_86:1109390-1112099	3.52008	2.81038	7.01471	0.00114306	0.0117593	Tested	12.9;3.45;6.37	0;0.92;0;0	Up	No change
144462	Cytochrome b5 reductase	Oxidoreductase	scaffold_3:173309-174803	3.08041	2.80209	6.97448	0.00246379	0.0221987	Tested	12.9;11.52;0.98	0;0;0;1.42	Up	No change
25447	No domain	Hypothetical	scaffold_83:96684-97559	24.7598	2.7758	6.84857	8.80292e-06	0.000178497	Tested	23.22;78.31;134.72	8.92;8.3;1.77;19.9	Up	No change
197156	No domain	Hypothetical	scaffold_1:1773821-1774808	27.7765	2.7721	6.83104	0.00394229	0.0314768	Tested	108.34;142.81;46.54	23.78;0;1.77;0	Up	No change
49120	Right handed beta helix region, some similarity with Pectate lyases	CAZyme	scaffold_79:279922-281552	6.57985	2.77189	6.83004	0.000200271	0.00270176	Tested	23.22;18.43;8.33	2.97;2.77;0.89;0	Up	No change
48258	Rossmann-fold NAD(P)(+)-binding proteins	Oxidoreductase	scaffold_81:406957-408003	19.5402	2.76736	6.80862	8.85066e-07	2.33114e-05	Tested	49.01;76.01;27.92	2.97;3.69;9.75;7.11	Up	No change
36031	multi drug resistance-associated protein (MRP); ABC transporter	Transporter	scaffold_2:754291-759698	49.8152	2.76392	6.7924	1.41049e-09	6.47135e-08	Tested	98.02;78.31;122.47	11.89;23.06;7.98;8.53	Up	up
219637	No domain	Hypothetical	scaffold_3:2513376-2514238	4251.59	2.73345	6.65044	1.73667e-17	2.1346e-15	Tested	9397.13;15249.21;4963.97	1275.46;1087.58;1964.76;1297.63	Up	up, less than log2:2
31415	Old yellow enzyme (OYE)-like FMN binding domain	Oxidoreductase	scaffold_4:16173-17255	111.839	2.73076	6.63807	6.61428e-11	3.61823e-09	Tested	263.11;184.27;173.91	17.84;35.98;12.41;45.48	Up	No change
76629	3-hydroxybenzoate 6-monooxygenase	Oxidoreductase	scaffold_5:1911038-1912437	5.20798	2.72841	6.62724	0.000359906	0.00438583	Tested	10.32;9.21;17.64	0;0.92;0.89;2.84	Up	No change
29580	Rossmann-fold NAD(P)(+)-binding proteins	SM/Tex14 cluster	scaffold_6:2966522-2967746	4.17292	2.72553	6.61402	0.00159997	0.0156323	Tested	7.74;8.06;16.66	0;2.77;0;0	Up	No change
216568	No domain	Hypothetical	scaffold_84:309253-310325	2890.11	2.72433	6.60854	2.87387e-31	1.19218e-28	Tested	8259.57;10233.71;5880.04	1064.37;1335.72;1151.21;1220.88	Up	up, less than log2:2
50427	cytochrome P450 (CYP) superfamily	Cytochrome P450/Oxidoreductase	scaffold_77:123642-125170	41.6252	2.7155	6.5682	3.94667e-14	3.27442e-12	Tested	95.44;105.95;133.74	8.92;21.22;14.18;17.06	Up	up, less than log2:2
177974	putative sialic acid transporter	Transporter	scaffold_4:494505-496680	543.598	2.71302	6.55693	8.25347e-15	7.33675e-13	Tested	740.32;878.72;728.45	98.11;155.9;57.6;136.44	Up	up
62683	Yeast Polyamine transporter 1 (Tpo1) and similar multidrug resistance (MDR) transporters of the Major Facilitator Superfamily	Transporter	scaffold_1:512387-514042	47.4585	2.71017	6.54397	1.8734e-09	8.32659e-08	Tested	49.01;168.14;97.49	20.81;12.91;10.63;17.06	Up	up
69988	thioester reductase domain;Gluconate kinase (GntK); Acyl-CoA synthetase (AMP-forming)/AMP-acid ligase II; Phosphopantetheine attachment site	SM	scaffold_76:158038-161883	31.7229	2.70744	6.53161	2.77571e-07	8.0721e-06	Tested	56.75;107.1;30.86	0;12.91;8.86;8.53	Up	up
215329	no domain	Hypothetical	scaffold_2:2337343-2338202	483.07	2.70196	6.50685	1.44589e-08	5.51544e-07	Tested	1044.7;383.5;196.93	118.92;87.63;31.9;59.69	Up	up
52265	Glutathione-dependent formaldehyde-activating enzyme	Resistance	scaffold_70:130267-130719	4.54309	2.69739	6.48628	0.00195643	0.0184452	Tested	10.32;11.52;4.9	0;1.84;0;0	Up	up
214740	No domain, Very small, 70 aa	Hypothetical	scaffold_92:106679-107368	1155.17	2.69706	6.48481	1.07675e-25	2.9778e-23	Tested	1637.98;1879.52;1863.51	285.42;257.37;221.56;311.26	Up	up
62426	alpha/beta hydrolases	Other Hydrolases	scaffold_3:2190530-2191420	178.546	2.64881	6.27148	3.13936e-17	3.72089e-15	Tested	438.52;389.26;260.13	35.68;53.5;72.67;51.17	Up	up
46167	The Major Facilitator Superfamily (MFS)	Transporter	scaffold_83:182857-184614	700.775	2.64473	6.25377	1.15613e-11	7.10519e-10	Tested	1168.51;1570.87;1450.05	148.66;194.64;118.75;363.85	Up	up
45185	Linalool dehydratase/isomerase	Other Hydrolases	scaffold_87:1002563-1004295	8.71471	2.63868	6.22763	0.000121692	0.00177437	Tested	12.9;25.34;19.11	0;4.61;0.89;2.84	Up	up
32960	Alkylmercury lyase	Other Hydrolases	scaffold_3:1928224-1928907	542.243	2.632	6.19884	2.06869e-27	6.4362e-25	Tested	755.79;851.08;590.8	139.74;107.01;115.21;102.33	Up	up
135901	Ribonuclease T2 (RNase T2)	Other Hydrolases	scaffold_84:678502-679674	579.303	2.62093	6.15148	2.62005e-25	6.68853e-23	Tested	1003.43;1228.83;1612.2	121.9;204.79;211.81;261.52	Up	up
7343	Cupredoxin superfamily	Oxidoreductase	scaffold_5:1029544-1030214	9.13508	2.6196	6.1458	5.25529e-05	0.000866253	Tested	15.48;31.09;17.15	2.97;4.61;0.89;2.84	Up	up
192705	Glycosyl hydrolase family 28, includes polygalacturonase	CAZyme	scaffold_79:60754-61840	38.9341	2.61701	6.13475	2.96353e-07	8.52744e-06	Tested	25.8;76.01;119.53	11.89;11.99;3.54;17.06	Up	up, less than log2:2
192411	Yeast Polyamine transporter 1 (Tpo1) and similar multidrug resistance (MDR), MFS	Transporter	scaffold_75:159243-161067	297.883	2.6028	6.07464	1.5716e-11	9.48293e-10	Tested	1060.18;663.36;542.79	77.3;137.45;71.78;170.55	Up	up
67649	fungal transcription factor regulatory middle homology region	TF	scaffold_5:2626307-2627272	12.4705	2.59856	6.05683	1.03743e-05	0.000206162	Tested	15.48;18.43;19.6	0;3.69;3.54;0	Up	No change
42107	The GH18 (glycosyl hydrolase, family 18) type II chitinases, CBM	CAZyme	scaffold_89:1486871-1488064	64.2165	2.59662	6.0487	1.47169e-05	0.000282315	Tested	49.01;61.04;188.6	2.97;10.15;3.54;36.95	Up	up
84930	calcium/proton exchanger (cax); Transport and binding proteins	Transporter	scaffold_3:46262-47817	208.914	2.59578	6.04516	2.26405e-17	2.74888e-15	Tested	82.54;148.56;166.56	14.87;23.06;18.61;27	Up	up
77999	Glutathione S-transferase; Thioredoxin_like	Resistance	scaffold_77:163127-164140	549.591	2.5773	5.9682	1.72056e-14	1.50262e-12	Tested	1104.03;1540.93;1003.77	142.71;155.9;151.54;319.79	Up	up, less than log2:2
215479	Acetyltransferase (GNAT) domain	Transferase	scaffold_3:1731728-1732536	787.295	2.56741	5.92746	9.86243e-13	6.72537e-11	Tested	590.71;982.37;1261.93	98.11;137.45;101.03;262.94	Up	up
38147	Major Facilitator Superfamily (MFS)	Transporter	scaffold_92:120881-122512	71.2239	2.56714	5.92632	6.38392e-11	3.51151e-09	Tested	185.72;187.72;161.66	56.49;25.83;16.84;21.32	Up	up
123060	Peptidase S8 family domain	Peptidase/protease	scaffold_90:1717541-1720121	30.6998	2.56352	5.91148	2.75805e-06	6.43071e-05	Tested	82.54;66.8;144.03	0;19.37;7.98;27	Up	No change
110616	Domain of unknown function (DUF427)	Hypothetical	scaffold_6:491604-492313	10219.8	2.55146	5.86227	5.83993e-09	2.35394e-07	Tested	25771.81;19703.86;6190.14	3172.31;2239.74;2964.42;2320.96	Up	up, less than log2:2
32748	Sugar (and other) transporter, MFS	Transporter	scaffold_3:2339385-2341177	131.872	2.54691	5.84382	3.34726e-16	3.62231e-14	Tested	325.02;305.19;359.08	71.35;66.42;46.08;35.53	Up	No change
42950	3-hydroxybenzoate 6-monooxygenase	Oxidoreductase	scaffold_88:1211947-1213435	8.6819	2.5446	5.83445	0.00278773	0.0242611	Tested	15.48;70.25;1.96	0;3.69;6.2;1.42	Up	No change
199137	FAD/FMN-containing dehydrogenase	Oxidoreductase	scaffold_4:1026363-1027820	19.5143	2.53893	5.8116	0.000181023	0.00248932	Tested	10.32;10.36;62.7	0;4.61;0.89;8.53	Up	No change
48400	Alpha-L-arabinofuranosidase B	CAZyme	scaffold_80:545488-547020	12.5713	2.5334	5.78935	0.000406949	0.00488143	Tested	30.95;19.58;48.99	5.95;1.84;0;11.37	Up	up
58309	Acetamidase/Formamidase family	Other Hydrolases	scaffold_83:788552-789553	552.513	2.52728	5.76484	2.90258e-13	2.17278e-11	Tested	877.03;905.21;620.19	148.66;103.32;76.22;201.82	Up	No change
44575	Galactosyltransferase	CAZyme	scaffold_87:120201-121718	36.1029	2.50373	5.67149	1.55902e-06	3.83248e-05	Tested	41.27;27.64;36.74	5.95;8.3;3.54;2.84	Up	No change
63863	Fungal_lectin super family	Signalling	scaffold_5:1603055-1604681	19.617	2.4954	5.63885	8.63077e-05	0.00131388	Tested	54.17;20.73;10.78	0;3.69;2.66;7.11	Up	No change
151590	PKS	SM	scaffold_58:6998-14348	318.599	2.49513	5.6378	1.62023e-07	5.00964e-06	Tested	435.94;608.08;1428	92.17;171.58;175.47;79.59	Up	No change
50977	cytochrome P450 family 102; Flavodoxin	SM/PKS10 cluster	scaffold_86:1149382-1153034	14.7567	2.47863	5.57368	0.000587	0.00667143	Tested	2.58;8.06;18.13	0;3.69;0;0	Up	No change
58624	purple acid phosphatases	Other Hydrolases	scaffold_81:643312-644936	11.7293	2.47632	5.56477	0.00018982	0.00258529	Tested	30.95;28.79;21.06	5.95;2.77;5.32;1.42	Up	No change
51816	NADB_Rossmann super family	Oxidoreductase	scaffold_74:302189-303141	71.6947	2.45934	5.49963	5.19618e-06	0.00011302	Tested	100.6;238.39;305.69	17.84;32.29;33.68;49.75	Up	No change
205415	No domain	Hypothetical	scaffold_88:911359-912077	13.2742	2.45179	5.47095	8.99522e-05	0.00136311	Tested	12.9;36.85;24	0;6.46;3.54;2.84	Up	up
34671	Aspergillopepsin_like, aspartic proteases	Peptidase/protease	scaffold_1:916210-917795	257.865	2.4397	5.4253	3.1507e-11	1.82374e-09	Tested	250.21;276.4;510.46	32.7;59.96;49.63;95.23	Up	up
220662	NRPS	SM/Tex25	scaffold_5:525121-528557	18.8215	2.42791	5.38113	0.000671428	0.00743574	Tested	7.74;17.27;20.09	0;0;5.32;1.42	Up	up
80487	Firefly luciferase, 4-Coumarate-CoA Ligase	Others	scaffold_89:489833-492747	99.8055	2.42362	5.36514	1.33155e-08	5.09882e-07	Tested	118.66;238.39;84.26	38.65;31.36;10.63;24.16	Up	up
56038	Glycosyl hydrolase family 92, alpha-1,2-mannosidases	CAZyme	scaffold_5:609034-611630	795.922	2.40205	5.28555	8.03468e-14	6.34868e-12	Tested	1328.44;1728.65;2317.14	214.06;406.81;215.35;453.39	Up	up, less than log2:2
53640	FAD/FMN-containing dehydrogenase	Oxidoreductase	scaffold_37:1680-3504	8654.86	2.36857	5.16429	2.90144e-11	1.68929e-09	Tested	13560.45;22026.77;30143.37	2690.66;4492.39;3966.74;4836.64	Up	No change
29667	NADPH:quinone reductase or related Zn-dependent oxidoreductase	Oxidoreductase	scaffold_6:2112171-2113127	19.63	2.36115	5.13781	0.000555636	0.00638052	Tested	2.58;46.07;13.72	0;4.61;4.43;1.42	Up	No change
170440	FAD binding domain, Berberine and berberine like	SM/Vdn5/viridin cluster	scaffold_31:6562-8445	4892.48	2.35626	5.12041	5.20655e-11	2.92861e-09	Tested	6675.75;10814.15;13796.52	1843.33;1580.18;2580.69;1682.8	Up	up, less than log2:2
79625	Aspartate aminotransferase (AAT) superfamily	Transferase	scaffold_2:114645-116762	627.585	2.33881	5.05885	3.59059e-21	5.95798e-19	Tested	1248.48;1203.49;1826.28	175.41;247.22;321.7;345.37	Up	up, less than log2:2
31920	Rossmann-fold NAD(P)(+)-binding proteins	Oxidoreductase	scaffold_3:1005273-1006232	3.36449	2.33438	5.04334	0.00503568	0.03801	Tested	2.58;11.52;16.17	0;2.77;0.89;1.42	Up	No change
224861	No domain	Hypothetical	scaffold_83:796413-797132	12.981	2.32081	4.99612	0.00105747	0.0110242	Tested	28.37;36.85;55.85	2.97;11.07;0.89;9.95	Up	No change
38104	Cinnamyl alcohol dehydrogenases (CAD)	Oxidoreductase	scaffold_92:327818-329033	597.368	2.31368	4.97148	2.38598e-09	1.04188e-07	Tested	2393.78;1288.71;635.38	267.58;272.13;184.33;355.32	Up	up, less than log2:2
33735	The Major Facilitator Superfamily (MFS)	Transporter	scaffold_1:108011-109638	27.7258	2.30748	4.95019	1.94654e-06	4.73832e-05	Tested	41.27;99.04;45.56	8.92;10.15;15.07;9.95	Up	No change
208049	Major Facilitator Superfamily (MFS)	Transporter	scaffold_2:1872247-1874514	57.1805	2.29847	4.91936	3.81624e-10	1.89972e-08	Tested	165.09;192.33;121	8.92;34.13;30.13;42.64	Up	No change
33038	Placenta-specific gene 8 protein	Others	scaffold_3:55227-55740	74.3584	2.29483	4.90697	3.14309e-09	1.32715e-07	Tested	77.39;114.01;119.53	29.73;10.15;13.29;32.69	Up	up, less than log2:2
76958	Fungal Hexose transporter subfamily, MFS	Transporter	scaffold_83:602559-604548	823.916	2.28025	4.85762	5.63978e-06	0.000121683	Tested	1349.08;3307.59;1830.69	217.04;547.94;276.5;532.98	Up	No change
49433	Firefly luciferase, 4-Coumarate-CoA Ligase	Others	scaffold_84:847623-849278	75.0928	2.28001	4.85681	0.000131904	0.00190878	Tested	134.13;142.81;224.37	8.92;46.12;6.2;52.59	Up	No change
76879	Glycosyl hydrolases; X8 domain	CAZyme	scaffold_83:114561-116365	1405.86	2.27922	4.85417	6.9513e-20	1.01775e-17	Tested	2806.5;2646.53;2474.88	481.64;496.28;469.7;672.27	Up	up
232533	daptomycin-sensing surface protein LiaX	SIgnalling	scaffold_92:182768-184492	467.953	2.26538	4.80781	5.79447e-23	1.1538e-20	Tested	851.24;711.73;631.95	142.71;128.22;152.43;170.55	Up	up, less than log2:2
219361	LITAF-like zinc ribbon domain	Others	scaffold_3:1718986-1719741	232.744	2.26287	4.79946	3.74025e-16	4.00408e-14	Tested	386.93;392.72;460.98	74.33;79.33;62.04;119.39	Up	up
53401	2-polyprenyl-6-methoxyphenol hydroxylase and related FAD-dependent oxidoreductases	Oxidoreductase	scaffold_57:9988-11411	10.2197	2.25585	4.77617	0.00372329	0.0303099	Tested	12.9;4.61;3.92	0;0.92;0.89;0	Up	No change
35296	alpha/beta hydrolases	Other Hydrolases	scaffold_2:1886264-1888086	5.72965	2.2548	4.77269	0.0012921	0.01306	Tested	7.74;10.36;12.25	2.97;1.84;0;2.84	Up	No change
213200	no domain	Hypothetical	scaffold_73:73890-75167	227.236	2.24993	4.75661	2.82944e-08	1.01696e-06	Tested	36.11;115.17;154.8	11.89;23.06;27.47;15.63	Up	up
4744	Gti1/Pac2 family	Signalling	scaffold_5:682488-683897	7.08277	2.23893	4.72048	0.000576635	0.00656862	Tested	12.9;18.43;16.66	2.97;1.84;2.66;4.26	Up	up, less than log2:2
181439	Cytochrome b5 reductase	Oxidoreductase	scaffold_81:673163-674809	49.8981	2.23099	4.69455	1.84035e-05	0.000343762	Tested	87.7;266.03;51.93	11.89;27.67;23.04;36.95	Up	No change
204498	2-polyprenyl-6-methoxyphenol hydroxylase and related FAD-dependent oxidoreductases	Oxidoreductase	scaffold_86:221175-222671	21.3981	2.22715	4.68208	0.00023105	0.00303474	Tested	43.85;76.01;81.32	5.95;12.91;1.77;28.43	Up	No change
62861	Nonhemolytic Phospholipases C	Other Hydrolases	scaffold_1:1099113-1101099	459.81	2.22321	4.6693	3.84085e-20	5.79386e-18	Tested	523.64;654.15;837.21	127.84;183.57;128.5;120.81	Up	up
41159	Glycerol uptake facilitator and related aquaporins (Major Intrinsic Protein Family)	Transporter	scaffold_90:335388-337091	24.3777	2.22023	4.65968	0.00101122	0.0106312	Tested	87.7;38;14.21	0;5.53;5.32;18.48	Up	up
69280	Major Facilitator Superfamily (MFS)	Transporter	scaffold_84:799534-801449	203.5	2.17624	4.51973	3.01206e-12	1.93471e-10	Tested	286.32;435.33;420.81	68.38;72.87;102.8;78.17	Up	up
43463	Major Facilitator Superfamily (MFS)	Transporter	scaffold_88:22378-26788	175.367	2.17316	4.51011	1.51145e-09	6.87125e-08	Tested	154.77;414.6;490.37	86.22;66.42;85.96;62.54	Up	up
90008	Major Facilitator Superfamily (MFS)	Transporter	scaffold_81:782150-784650	6269.74	2.16802	4.49406	6.86076e-21	1.10171e-18	Tested	13563.03;17111.46;13714.71	2696.61;2690.82;4240.58;3239.11	Up	up
53789	Sugar (and other) transporter (MFS)	Transporter	scaffold_6:3408109-3409897	4.21555	2.15792	4.46272	0.00709829	0.0488394	Tested	7.74;24.18;4.9	0;2.77;2.66;1.42	Up	No change
75241	Rossmann-fold NAD(P)(+)-binding proteins	Oxidoreductase	scaffold_90:926874-928399	459.55	2.15096	4.44123	3.97972e-29	1.41508e-26	Tested	838.34;1014.62;776.95	178.39;175.27;202.06;220.3	Up	up, less than log2:2
159051	Pimeloyl-ACP methyl ester carboxylesterase	Other Hydrolases	scaffold_86:887642-888670	5.66434	2.13725	4.39924	0.00357267	0.0294694	Tested	7.74;5.76;16.66	0;2.77;0.89;2.84	Up	No change
46639	Sugar Phosphate Isomerase family; Acyl CoA:acetate/3-ketoacid CoA transferase	Energy Generation	scaffold_83:886266-888271	9.21713	2.13512	4.39273	0.00199559	0.0187789	Tested	30.95;29.94;10.78	2.97;7.38;1.77;4.26	Up	No change
34881	Kinetochore complex Sim4 subunit Fta1; CENP-L	Others	scaffold_1:747588-748862	16.5337	2.13353	4.3879	0.000554343	0.00638011	Tested	36.11;21.88;33.31	2.97;0.92;9.75;8.53	Up	No change
46143	no domain	Hypothetical	scaffold_83:888726-889724	341.32	2.12607	4.36526	2.60118e-11	1.53239e-09	Tested	1129.82;828.05;367.41	166.49;164.2;146.23;201.82	Up	No change
181642	Beta-galactosidase/beta-glucuronidase; Ig-fold domain; Mannosidase Ig/CBM-like	CAZyme	scaffold_83:389879-393001	993.455	2.10935	4.31497	2.05126e-07	6.16989e-06	Tested	1475.48;1235.74;1732.22	214.06;464;155.98;449.13	Up	up, less than log2:2
181575	No domain; SSCP (72 aa)	SSCP	scaffold_83:68645-69232	10281.6	2.10816	4.3114	2.55873e-07	7.60439e-06	Tested	10627.55;8751.51;6799.55	1135.73;1935.32;1352.38;3185.1	Up	up, less than log2:2
126270	The SYLF domain (also called DUF500), a novel lipid-binding module	Hypothetical	scaffold_69:121616-123371	27.4803	2.10564	4.30388	0.000158282	0.00221639	Tested	74.81;32.25;20.09	8.92;9.22;2.66;12.79	Up	No change
61056	No domain	Hypothetical	scaffold_4:205644-206166	10.9452	2.09159	4.26219	0.00284341	0.0246538	Tested	0;16.12;25.47	2.97;3.69;1.77;2.84	Up	up
215870	Domain of unknown function (DUF1993)	Hypothetical	scaffold_5:1596953-1597695	1906.02	2.0896	4.2563	4.15762e-14	3.42093e-12	Tested	2798.76;2188.17;2339.67	547.05;649.41;342.08;693.59	Up	up, less than log2:2
209285	No domain	Hypothetical	scaffold_6:2616430-2618190	440.199	2.08883	4.25403	1.87415e-07	5.67144e-06	Tested	809.96;995.04;1421.64	190.28;275.82;110.78;368.11	Up	up, less than log2:2
148409	Glutathione-dependent formaldehyde-activating enzyme	Resistance	scaffold_5:1289707-1290276	52.339	2.08567	4.24472	2.65545e-05	0.000477942	Tested	18.06;84.07;104.34	2.97;18.45;11.52;24.16	Up	No change
191577	Malate synthase catalyzes the Claisen condensation of glyoxylate and acetyl-CoA to malyl-CoA	Others	scaffold_6:2878416-2879427	21.1117	2.07501	4.21347	7.32827e-05	0.00114	Tested	46.43;33.4;43.6	0;8.3;11.52;11.37	Up	No change
44652	Pimeloyl-ACP methyl ester carboxylesterase	Other Hydrolases	scaffold_87:579626-580525	37.5084	2.07359	4.20934	2.17804e-06	5.22519e-05	Tested	144.45;81.77;42.13	29.73;19.37;15.07;15.63	Up	No change
127900	Glycosyl hydrolase family 28 includes polygalacturonase	CAZyme	scaffold_86:1209723-1210901	290.474	2.07338	4.2087	1.86954e-06	4.56203e-05	Tested	897.67;659.9;512.42	110.01;104.24;92.17;297.05	Up	up
69939	Peptidase S8 family domain; Fibronectin type-III domain	Peptidase/protease	scaffold_86:890256-893189	191.269	2.06988	4.19853	0.000163099	0.00227425	Tested	190.88;320.16;510.95	26.76;75.64;24.81;156.34	Up	up
69053	RmlC-like cupin superfamily	Others	scaffold_79:273474-275034	1321.8	2.06598	4.18718	9.05366e-07	2.37832e-05	Tested	882.19;314.4;174.89	112.98;129.14;74.44;89.54	Up	up
226140	no domain	Hypothetical	scaffold_87:583885-584655	40.5486	2.05699	4.16117	5.41416e-05	0.000883661	Tested	105.76;64.49;25.47	17.84;19.37;13.29;4.26	Up	No change
85432	Rossmann-fold NAD(P)(+)-binding proteins	Oxidoreductase	scaffold_3:1869349-1870401	31.1648	2.05528	4.15625	0.000143702	0.00205202	Tested	33.53;76.01;93.08	0;24.91;9.75;19.9	Up	No change
44554	Solute carrier families 5 and 6-like	Transporter	scaffold_87:58928-60135	51.2429	2.05429	4.15339	9.94328e-05	0.00148419	Tested	87.7;56.43;267.48	32.7;35.98;8.86;42.64	Up	No change
191426	TPP-dependent 2-oxoacid decarboxylase	Others	scaffold_6:2117333-2120716	110.592	2.04831	4.13622	3.97745e-09	1.63634e-07	Tested	214.1;291.37;286.09	44.6;90.4;52.29;52.59	Up	up
157297	fungal transcription factor regulatory middle homology region	TF	scaffold_84:739995-742016	13.1783	2.04818	4.13585	0.000134176	0.00193322	Tested	25.8;21.88;21.06	0;4.61;5.32;7.11	Up	No change
51690	alpha/beta hydrolases	Other Hydrolases	scaffold_75:232000-233088	74.0385	2.04729	4.1333	3.15926e-09	1.32715e-07	Tested	126.4;92.13;90.14	8.92;29.52;14.18;36.95	Up	up, less than log2:2
59385	Type 2 periplasmic binding fold superfamily	Signalling	scaffold_86:979880-981079	56.1032	2.0402	4.11301	2.84777e-05	0.000506292	Tested	64.49;44.91;113.65	14.87;15.68;4.43;32.69	Up	up
203624	fungal transcription factor regulatory middle homology region; GAL4-like Zn(II)2Cys6 (or C6 zinc) binuclear cluster DNA-binding domain	TF	scaffold_83:402551-405697	5.57587	2.03552	4.09969	0.00560884	0.0407248	Tested	2.58;8.06;9.31	0;0.92;0.89;2.84	Up	No change
62532	alpha/beta hydrolases	Other Hydrolases	scaffold_3:2500822-2501779	21.2879	2.03465	4.09724	0.00518224	0.0388074	Tested	43.85;134.74;18.13	5.95;2.77;33.68;5.69	Up	No change
31499	Glycosyl hydrolase family 92; Members of this family are alpha-1,2-mannosidases	CAZyme	scaffold_4:2452286-2454742	501.183	2.03227	4.09048	4.85189e-14	3.95946e-12	Tested	1269.12;802.71;1004.75	193.25;267.51;170.16;339.69	Up	up
9435	Domain of unknown function (DUF3425)	Hypothetical	scaffold_68:28003-28302	8.16929	2.02294	4.06411	0.00373107	0.0303237	Tested	7.74;24.18;20.58	5.95;0.92;0.89;8.53	Up	No change
71648	Yeast Polyamine transporter 1 (Tpo1) and similar multidrug resistance (MDR) transporters of the Major Facilitator Superfamily (MFS)	Transporter	scaffold_4:246449-248560	255.474	2.02239	4.06257	1.93958e-11	1.15631e-09	Tested	552.01;548.19;421.3	115.95;129.14;152.43;81.01	Up	up, less than log2:2
70662	Protein of unknown function (DUF1367)	Hypothetical	scaffold_68:22301-23464	71.4707	2.02133	4.05957	4.88652e-05	0.000810837	Tested	103.18;322.47;82.79	35.68;22.14;66.47;25.58	Up	No change
225906	No domain	Hypothetical	scaffold_86:1134343-1135663	173.675	2.00666	4.01852	7.69235e-11	4.11748e-09	Tested	263.11;368.53;386.52	74.33;118.08;48.74;85.28	Up	No change
222230	No domain	Hypothetical	scaffold_6:2856296-2857241	11.3725	2.00644	4.01791	3.35651e-05	0.000581711	Tested	33.53;31.09;24.98	5.95;5.53;7.98;7.11	Up	No change

## Sheet: Down
Gene ID	CDD Domain (down in PSr vs P)	Putative functions	Gene position	baseMean	log2FoldChange Ps vs P	FoldChange Ps vs P	pvalue Ps vs P	padj Ps vs P	flag Ps vs P	Normalized counts Ps1 Ps2 Ps3	Normalized counts P1 P2 P3 P4	Significantly DE Ps vs P	Status in QS vs Q
159064	Domain of unknown function (DUF4419)	Hypothetical	scaffold_86:76611-77921	53.8926	-4.33037	-20.1174	1.28773e-09	5.96308e-08	Tested	2.58;2.3;0.49	136.76;31.36;98.37;39.8	Down	no change
29759	SGNH_hydrolase, or GDSL_hydrolase; Repeat domain in Vibrio, Colwellia, Bradyrhizobium and Shewanella (4 nos.)	Other Hydrolases	scaffold_6:3051196-3054153	28.1389	-3.55162	-11.7258	0.000254273	0.00330489	Tested	0;1.15;0.98	2.97;299.8;1.77;2.84	Down	no change
47944	L-type amino acid transporter	Transporters	scaffold_81:619078-621326	125.823	-3.4618	-11.0181	6.6787e-23	1.30379e-20	Tested	38.69;33.4;20.58	261.63;508.28;269.41;324.05	Down	no change
79497	Major Facilitator Superfamily (MFS)	Transporters	scaffold_1:1031970-1034034	6162.35	-3.39163	-10.495	3.77449e-20	5.78135e-18	Tested	2014.59;773.92;734.82	13911.18;12812.99;17027.03;9846.67	Down	Down, less than log2: 2
81566	OPT oligopeptide transporter protein	Transporters	scaffold_69:147583-150293	8632.28	-3.35598	-10.2388	2.29553e-21	3.9404e-19	Tested	3128.94;1385.45;1222.74	20371.75;20356.88;25992.08;17488.92	Down	Down, less than log2: 2
59698	Flavocytochrome b2 (FCB2) FMN-binding domain	Oxidoreductases	scaffold_73:25957-27508	274.345	-3.30538	-9.88597	4.79991e-15	4.38421e-13	Tested	141.87;42.61;28.9	529.21;844.97;732.91;821.5	Down	no change
202307	adenylation (A) domain	SM/Tex24	scaffold_75:186255-191218	4.70926	-3.26816	-9.63419	7.64645e-05	0.00117845	Tested	0;0;0.49	11.89;8.3;9.75;8.53	Down	no change
45410	Major Facilitator Superfamily (MFS)	Transporters	scaffold_5:2875026-2876748	10.9671	-3.19297	-9.14489	0.000171297	0.00237856	Tested	2.58;1.15;1.96	8.92;6.46;97.48;4.26	Down	no change
131309	Domain of unknown function (DUF3328)	Hypothetical	scaffold_61:32078-32579	36.6288	-3.07686	-8.43776	1.52129e-06	3.78649e-05	Tested	10.32;8.06;8.33	20.81;120.84;46.08;183.35	Down	no change
150869	Protein Kinases, catalytic domain	Signalling	scaffold_6:623826-624908	23.7438	-3.06754	-8.38343	1.8494e-07	5.61361e-06	Tested	0;6.91;9.8	35.68;75.64;108.12;35.53	Down	no change
53606	GH18_Zymocin, alpha subunit; Chitin recognition protein; Lysin motif; Hevein or type 1 chitin binding domain; 1,4-beta-N-acetylmuramoylhydrolase	CAZyme	scaffold_46:10622-14649	21.389	-3.05132	-8.28969	1.88921e-05	0.000351569	Tested	0;2.3;7.35	53.52;35.98;8.86;93.8	Down	no change
68619	No domain	Hypothetical	scaffold_81:240059-241264	42.7589	-3.02487	-8.1391	6.29948e-09	2.52894e-07	Tested	25.8;4.61;9.31	110.01;71.03;117.87;136.44	Down	no change
58111	Glycosyl hydrolase family 76; Family of alpha-1,6-mannanases.	CAZyme	scaffold_5:2747618-2749185	173.451	-3.0186	-8.10379	4.9795e-15	4.5069e-13	Tested	46.43;25.34;19.6	234.88;299.8;166.61;314.1	Down	Down
193136	No domain	Hypothetical	scaffold_81:615104-616283	13.7389	-2.99846	-7.99144	0.000302732	0.00382487	Tested	2.58;0;2.94	47.57;16.6;53.17;2.84	Down	no change
60144	No domain, SSCP	SSCP	scaffold_6:3059650-3060276	33.0446	-2.99659	-7.98112	0.00146728	0.0144923	Tested	2.58;2.3;2.94	2.97;298.88;8.86;1.42	Down	no change
231073	Zinc peptidases M18, M20, M28, and M42	Peptidase/protease	scaffold_79:292415-294083	634.966	-2.87193	-7.32044	2.1386e-09	9.42121e-08	Tested	337.91;104.8;144.51	915.72;1445.5;1926.65;2077.92	Down	no change
209337	No domain, SSCP	SSCP	scaffold_46:18511-19560	178.323	-2.86406	-7.28063	4.41933e-10	2.189e-08	Tested	51.59;51.82;44.09	335.96;294.27;157.75;808.71	Down	no change
190982	Major Facilitator Superfamily (MFS)	Transporters	scaffold_5:3040843-3042605	14.8581	-2.85986	-7.25943	7.69175e-05	0.00118178	Tested	0;2.3;5.39	29.73;11.99;62.92;25.58	Down	down
29352	Sulphur transporter superfamily	Transporters	scaffold_6:1852564-1853632	2.18442	-2.84865	-7.20326	0.00246226	0.0221987	Tested	0;0;0	11.89;2.77;2.66;4.26	Down	no change
172931	alcohol dehydrogenase and quinone reductase-like medium chain degydrogenases/reductases	Oxidoreductases	scaffold_87:618525-619624	837.431	-2.84543	-7.18719	2.47443e-11	1.4664e-09	Tested	510.74;164.69;115.12	3109.87;2004.51;1456.07;1611.74	Down	Down, less than log2: 2
194411	Domain of unknown function (DUF4419)	Hypothetical	scaffold_87:239589-240788	7.12234	-2.83164	-7.11882	0.0038436	0.0309761	Tested	2.58;0;0.98	0;78.41;0.89;1.42	Down	no change
67662	fungal-type Na(+)-ATPase, similar to the plasma membrane sodium transporters	Transporters	scaffold_5:2660634-2664067	22.8338	-2.81509	-7.03762	1.33387e-06	3.36203e-05	Tested	7.74;3.45;2.45	23.78;59.96;15.07;35.53	Down	down
70903	No homology, SSCP	SSCP	scaffold_57:34555-35397	3.40202	-2.81435	-7.03401	0.00234555	0.0212874	Tested	0;1.15;0.49	8.92;11.99;15.95;0	Down	no change
230947	Peptidase S8 family domain	Peptidase/protease	scaffold_74:162704-165604	11834.7	-2.81409	-7.03277	2.07535e-19	2.83044e-17	Tested	3379.15;2111;2009	13260.07;23484.95;18367.89;18977.01	Down	Down, less than log2: 2
33309	metallo-hydrolase-like_MBL-fold super family, beta-lactamase	Other Hydrolases	scaffold_3:1683300-1684094	63.5802	-2.78526	-6.89362	1.64017e-11	9.83706e-10	Tested	25.8;23.03;10.78	214.06;144.83;109.89;93.8	Down	no change
152192	Type 1 glutamine amidotransferase (GATase1)-like domain found in cyanophycinase	Peptidase/protease	scaffold_69:84923-85711	14.0802	-2.78248	-6.88032	4.46765e-05	0.00075135	Tested	0;5.76;1.47	26.76;27.67;15.07;32.69	Down	no change
51972	class I SAM-dependent methyltransferase	Transferases	scaffold_72:114479-115117	13.4193	-2.71846	-6.58169	0.00250751	0.022469	Tested	0;5.76;1.47	14.87;11.07;0.89;108.02	Down	no change
80163	Domain of Unknown Function (DUF1080)	Hypothetical	scaffold_91:1001224-1003406	417.633	-2.69838	-6.49075	2.33732e-06	5.54056e-05	Tested	165.09;96.74;113.65	425.15;683.54;183.45;2551.21	Down	no change
190204	Glucose / Sorbosone dehydrogenase	Oxidoreductases	scaffold_4:2591918-2593651	241.5	-2.69277	-6.46555	1.23723e-18	1.62077e-16	Tested	59.33;42.61;40.66	243.8;245.37;358.92;403.65	Down	down
83658	Zinc peptidases M18, M20, M28, and M42	Peptidase/protease	scaffold_74:56809-58716	3008.19	-2.68209	-6.41783	8.22048e-08	2.76322e-06	Tested	1006.01;346.65;210.65	2925.54;4271;4588.87;3698.19	Down	Down, less than log2: 2
111897	Phosphotransferase enzyme family; Phosphotransferase enzyme family;	Signalling	scaffold_86:1239340-1240854	42.2803	-2.67287	-6.37697	2.59082e-06	6.09792e-05	Tested	0;23.03;13.72	74.33;56.27;197.63;66.8	Down	no change
34210	Major Facilitator Superfamily (MFS)	Transporters	scaffold_1:1009516-1011394	112.432	-2.6637	-6.33657	5.204e-07	1.43547e-05	Tested	38.69;42.61;22.04	258.66;190.03;436.91;106.6	Down	Down, less than log2: 2
78354	Prokaryotic phospholipase A2	Other Hydrolases	scaffold_74:223254-223980	1321.44	-2.62524	-6.16986	6.60563e-07	1.78227e-05	Tested	453.99;181.96;216.53	1320.06;1973.15;2168.59;2755.87	Down	no change
194392	8 repeats of Protein of unknown function (DUF3659); Midasin, AAA ATPase with vWA domain, involved in ribosome maturation	Hypothetical	scaffold_87:173294-176525	5.56621	-2.61468	-6.12488	0.00543721	0.0400095	Tested	2.58;2.3;0	5.95;8.3;0.89;45.48	Down	no change
139640	No domain	Hypothetical	scaffold_77:341421-341750	7.46402	-2.60753	-6.09459	0.00171828	0.0165607	Tested	0;4.61;0.98	2.97;29.52;7.09;34.11	Down	no change
60145	No domain	Hypothetical	scaffold_6:3057635-3059005	72.6531	-2.59828	-6.05564	6.41667e-08	2.16557e-06	Tested	36.11;21.88;14.21	178.39;264.75;103.69;71.06	Down	no change
53596	Laminin G-like domains are usually Ca++ mediated receptors	Signalling	scaffold_46:15471-17462	20.8704	-2.59531	-6.04319	0.000134144	0.00193322	Tested	12.9;1.15;6.37	35.68;41.51;17.72;98.07	Down	no change
63956	Peptidase M35 family	Peptidase/protease	scaffold_5:1262373-1263481	4525.2	-2.57382	-5.95385	1.20167e-15	1.17293e-13	Tested	3121.2;1604.27;961.64	11048.08;12883.1;12101.4;10756.29	Down	no change
47197	Inorganic pyrophosphatase	Other Hydrolases	scaffold_86:821323-822694	197.163	-2.57295	-5.95026	3.09001e-09	1.31471e-07	Tested	79.96;61.04;29.39	214.06;342.23;518.44;365.27	Down	Down, less than log2: 2
57750	Haloacid Dehalogenase-like Hydrolases; P-type ATPase	Other Hydrolases	scaffold_85:1025485-1028916	60.1771	-2.56918	-5.93474	6.05958e-07	1.63938e-05	Tested	28.37;17.27;7.84	98.11;122.69;182.56;44.06	Down	Down, less than log2: 2
44141	Pyridine nucleotide-disulphide oxidoreductase;	SM/Tex21 cluster	scaffold_85:93666-95147	31.1224	-2.56475	-5.91652	4.82396e-06	0.000106021	Tested	5.16;10.36;2.94	29.73;59.04;49.63;31.27	Down	no change
191688	Glyco_18 domain, Hevein or type 1 chitin binding domain	CAZyme	scaffold_6:3369362-3372959	5.17619	-2.56235	-5.90668	0.00267724	0.0234842	Tested	2.58;0;0	0;6.46;8.86;9.95	Down	down
80915	inorganic phosphate transporter	Transporters	scaffold_83:210490-212830	4268.58	-2.56227	-5.90635	1.62399e-08	6.10132e-07	Tested	2914.84;1519.05;387.01	12665.45;7970.99;12275.1;8526.29	Down	Down, less than log2: 2
76620	Predicted extracellular nuclease	Other Hydrolases	scaffold_87:1239437-1241532	353.105	-2.53143	-5.78146	1.15883e-12	7.79548e-11	Tested	170.25;90.98;84.75	529.21;783.17;803.81;650.95	Down	no change
36613	no domain	Hypothetical	scaffold_5:1266234-1266731	526.636	-2.50344	-5.67036	1.44049e-10	7.43082e-09	Tested	314.7;187.72;84.75	1210.06;1165.07;1045.74;1256.42	Down	no change
87830	alpha/beta hydrolase domain (DUF2235)	Other Hydrolases	scaffold_90:1258873-1260858	101.307	-2.47205	-5.54832	5.60721e-06	0.00012136	Tested	28.37;40.31;46.54	335.96;119;452.86;73.91	Down	no change
72986	Fungal chitosanase of glycosyl hydrolase group 75	CAZyme	scaffold_1:757970-759480	6.06227	-2.45831	-5.49571	0.00282343	0.0245075	Tested	2.58;1.15;1.47	5.95;23.98;10.63;12.79	Down	no change
66643	Predicted NAD/FAD-binding protein	Oxidoreductases	scaffold_88:1117581-1119501	21.5793	-2.43474	-5.40666	0.00151042	0.0148594	Tested	18.06;1.15;0.49	14.87;71.03;7.98;78.17	Down	no change
44422	Phophatidylserine decarboxylase	others	scaffold_87:521701-523107	34.921	-2.42782	-5.38082	9.63133e-05	0.00144412	Tested	5.16;28.79;5.39	47.57;108.85;106.35;72.49	Down	no change
159901	S-adenosylmethionine-dependent methyltransferases (SAM or AdoMet-MTase), class I	Transferases	scaffold_87:1034284-1035375	48.1994	-2.40511	-5.29674	1.54832e-10	7.90516e-09	Tested	18.06;21.88;16.66	92.17;115.31;104.57;105.18	Down	no change
46365	Peptidase M1 aminopeptidase N; ERAP1-like C-terminal domain	Peptidase/protease	scaffold_83:717061-719878	35.3686	-2.38695	-5.2305	9.05743e-06	0.000182542	Tested	20.64;9.21;17.15	80.27;154.97;89.51;27	Down	no change
162381	fungal transcription factor regulatory middle homology region; GAL4	Transcription regulator	scaffold_90:518276-519992	58.8934	-2.37749	-5.19632	5.33639e-07	1.46766e-05	Tested	12.9;6.91;26.94	118.92;130.99;90.39;46.9	Down	no change
196120	GMC (glucose-methanol-choline) family oxidoreductase	Oxidoreductases	scaffold_91:1783897-1785794	75.7667	-2.37697	-5.19443	6.95795e-09	2.77093e-07	Tested	38.69;20.73;31.84	112.98;154.05;95.71;299.89	Down	no change
114785	Superfamily II DNA and RNA helicase	Others	scaffold_5:2460088-2462057	6.36386	-2.37602	-5.19102	0.000596486	0.00674076	Tested	0;3.45;3.43	17.84;10.15;17.72;21.32	Down	no change
225598	fungal transcription factor regulatory middle homology region; GAL4	Transcription regulator	scaffold_86:71866-74039	14.9449	-2.37441	-5.18524	4.36943e-05	0.000737323	Tested	0;3.45;3.92	23.78;10.15;26.59;21.32	Down	no change
34827	Haloacid Dehalogenase-like Hydrolases	Other Hydrolases	scaffold_1:859624-863167	115.543	-2.35126	-5.10269	1.39289e-06	3.50192e-05	Tested	33.53;11.52;11.27	86.22;132.83;51.4;130.76	Down	down
170508	no domain	Hypothetical	scaffold_54:8295-11136	75.8942	-2.33498	-5.04543	2.25642e-05	0.000416018	Tested	23.22;10.36;36.25	68.38;202.02;48.74;234.51	Down	no change
32683	Pectate lyase superfamily protein	CAZyme	scaffold_3:648664-651071	36.9506	-2.28482	-4.87302	0.00260238	0.0231333	Tested	0;5.76;4.9	20.81;45.2;15.95;45.48	Down	no change
231266	Protein-arginine deiminase (PAD)	Others	scaffold_82:176172-180357	558.532	-2.267	-4.81322	2.25651e-12	1.4878e-10	Tested	177.99;101.35;91.12	448.94;583;836.6;569.94	Down	Down, less than log2: 2
85599	Fungalysin metallopeptidase (M36);Fungalysin/Thermolysin Propeptide Motif	Peptidase/protease	scaffold_1:536963-539315	16634.9	-2.24005	-4.72412	2.95951e-08	1.05609e-06	Tested	8504.62;5357.55;4531.89	22191.29;34258.37;35988.69;31671.93	Down	no change
28324	no domain	Hypothetical	scaffold_6:1549293-1549722	2279.09	-2.21143	-4.63136	3.6634e-09	1.52606e-07	Tested	1730.85;928.24;429.14	4516.15;5096.6;4324.78;6093.05	Down	Down, less than log2: 2
40391	Zinc finger, C2H2 type; DNA polymerase III subunits gamma and tau	Transcription regulator	scaffold_90:834073-836166	222.277	-2.20713	-4.61757	3.82661e-16	4.05295e-14	Tested	74.81;38;64.66	246.77;257.37;340.31;261.52	Down	Down, less than log2: 2
10277	GLEYA domain; outer membrane exchange protein TraA	Others	scaffold_3:1210515-1223414	330.604	-2.19776	-4.58766	1.00997e-06	2.61176e-05	Tested	149.61;184.27;117.57	392.45;1670.58;393.48;511.66	Down	no change
194802	phosphoketolase family protein	Other Hydrolases	scaffold_88:688770-691474	14.6025	-2.1917	-4.56843	0.00199524	0.0187789	Tested	12.9;5.76;2.94	20.81;27.67;7.09;85.28	Down	no change
87510	Major Facilitator Superfamily (MFS)	Transporters	scaffold_91:899823-901609	2900.71	-2.17346	-4.51105	9.14207e-16	9.19379e-14	Tested	1656.04;1249.56;828.39	6121.63;4813.4;7699.52;4384.67	Down	Down, less than log2: 2
47547	GH18_chitinase-like super family	CAZyme	scaffold_86:700392-701435	1236.71	-2.15538	-4.45487	2.70465e-06	6.32102e-05	Tested	673.25;442.24;654.97	2125.77;2865.17;2281.14;4076.25	Down	no change
175914	WSC domain-containing protein may bind carbohydrates	CAZyme	scaffold_1:1348999-1349905	16.5355	-2.14469	-4.42198	0.000219376	0.00291232	Tested	5.16;4.61;6.86	8.92;27.67;21.27;58.27	Down	no change
52826	Rossmann-fold NAD(P)(+)-binding proteins	Oxidoreductases	scaffold_68:100469-101610	6.89628	-2.14406	-4.42003	0.00560408	0.0407248	Tested	2.58;4.61;1.47	38.65;12.91;10.63;4.26	Down	no change
77334	Peptidase S8 family domain in ProteinaseK-like proteins;Peptidase inhibitor I9	Peptidase/protease	scaffold_81:665581-667384	5622.89	-2.12652	-4.36664	0.000788423	0.00851801	Tested	2249.33;931.7;677.02	4108.84;8338.13;9083.8;6451.22	Down	no change
202389	no domain	Hypothetical	scaffold_76:199099-201163	35.3904	-2.11085	-4.31945	8.66452e-07	2.30037e-05	Tested	10.32;12.67;9.31	56.49;59.96;51.4;32.69	Down	no change
88928	SAPs, pepsin-like proteinases	Peptidase/protease	scaffold_85:662026-664008	927.469	-2.08441	-4.24103	1.83379e-09	8.1871e-08	Tested	283.75;128.99;103.85	719.49;838.52;985.48;480.39	Down	no change
47227	Rhodanese Homology Domain (RHOD); an alpha beta fold domain found duplicated in the rhodanese protein	Other Hydrolases	scaffold_86:89379-89957	156.779	-2.08279	-4.23624	4.16337e-13	3.07041e-11	Tested	61.91;57.58;56.34	190.28;284.12;223.33;315.53	Down	no change
64973	S-adenosylmethionine-dependent methyltransferases (SAM or AdoMet-MTase), class I	Transferases	scaffold_91:1443062-1443733	49.8728	-2.08245	-4.23527	9.27698e-07	2.42419e-05	Tested	20.64;29.94;17.64	121.9;72.87;140.91;73.91	Down	no change
218794	LIM is a small protein-protein interaction domain, containing two zinc fingers	Transcription regulator	scaffold_2:2360924-2362979	117.007	-2.06838	-4.19416	0.00046398	0.0054797	Tested	59.33;73.71;10.29	288.39;115.31;458.18;54.01	Down	no change
54248	ATPase components of ABC transporters with duplicated ATPase domains	Transporters	scaffold_6:521331-523797	99.9084	-2.06418	-4.18195	2.2991e-15	2.17999e-13	Tested	51.59;43.76;39.68	214.06;180.8;197.63;160.61	Down	no change
47489	Ribonucleases (RNAses)	Other Hydrolases	scaffold_86:360482-360940	1421.11	-2.06123	-4.17341	0.00215333	0.0199243	Tested	1287.17;345.5;154.31	2232.81;3153.9;3004.3;3686.82	Down	no change
48862	Rossmann-fold NAD(P)(+)-binding proteins	Oxidoreductases	scaffold_79:26364-27450	21.9585	-2.03911	-4.10993	0.000120515	0.00176448	Tested	5.16;11.52;2.45	17.84;24.91;46.08;21.32	Down	no change
85436	Amino acid permease	Transporters	scaffold_3:1882777-1885001	3327.46	-2.0321	-4.08999	1.98814e-08	7.33109e-07	Tested	1073.07;503.28;508.01	2788.78;2996.15;4052.7;2163.2	Down	no change
3116	no domain	Hypothetical	scaffold_74:168643-169995	49.9395	-2.02972	-4.08325	2.60751e-06	6.12272e-05	Tested	18.06;14.97;16.66	44.6;107.01;67.35;66.8	Down	no change
43267	Protein of unknown function (DUF4449)	Hypothetical	scaffold_88:631479-634318	73.933	-2.00181	-4.00502	0.00357092	0.0294694	Tested	59.33;34.55;11.76	44.6;207.55;20.38;389.43	Down	no change
