# Supplementary material for: Comparative Phenotypic, Genomic, and Transcriptomic Analyses of Two Contrasting Strains of the Plant Beneficial Fungus Trichoderma virens
Source: Microbiol Spectr. 2023 Jan 31;11(2):e03024-22. doi: 10.1128/spectrum.03024-22 (PMC10100780; doi:10.1128/spectrum.03024-22)
Supplement: Supplemental file 7 — Table S7. Download spectrum.03024-22-s0007.xlsx, XLSX file, 0.1 MB [file spectrum.03024-22-s0007.xlsx]

## Sheet: up
Gene ID	CDD Domain (up in QSr vs. Q)	Putative Functions	Gene position	baseMean	log2FoldChange Qs vs Q	FoldChange Qs vs Q	pvalue Qs vs Q	padj Qs vs Q	flag Qs vs Q	Normalized counts Qs1 Qs2 Qs3	Normalized counts Q1 Q3	Significantly DE Qs vs Q	Status in Ps vs P	Number in Figure S11
46823	Putative oxalocrotonate tautomerase enzyme	Oxidoreductase	scaffold_82:117994-118545	1199.79	5.57033	47.5157	5.37493e-21	1.93677e-18	Tested	918.15;5525.23;6932.72	72.66;55.74	Up	up, lower than log2: 2	1
69053	RmlC-like cupin superfamily	Others	scaffold_79:273474-275034	1321.8	5.53521	46.373	9.4296e-30	7.05697e-27	Tested	3437.88;5444.1;5045.74	90.05;66.23	Up	up	2
53182	branched-chain amino acid aminotransferase	Transferase	scaffold_39:10525-11746	195.308	5.44094	43.4398	6.8026e-20	2.20608e-17	Tested	314.88;926.06;638.26	12.28;7.15	Up	up	3
88881	Fungal catalases similar to yeast catalases A and T	Catalase	scaffold_85:314227-316516	66.5398	5.32157	39.99	8.30111e-19	2.07081e-16	Tested	109.49;226.19;407.65	5.12;3.81	Up	No change	4
46989	YjgF, YER057c, and UK114 superfamily	Others	scaffold_82:112747-113250	914.996	5.29534	39.2697	3.40298e-21	1.27337e-18	Tested	595.4;3740.31;3696.64	46.05;49.55	Up	up	5
89752	Pepsin-like aspartic proteases	Peptidase/protease	scaffold_82:16717-18200	106667	5.21773	37.2129	5.3933e-49	1.74905e-45	Tested	104013.81;256170.82;266558.18	5819.58;4080.76	Up	up	6
34059	Rossmann-fold NAD(P)(+)-binding proteins	Oxidoreductase	scaffold_1:153730-154821	265.85	5.02395	32.5356	7.7796e-55	7.56878e-51	Tested	689.15;613.82;729.15	19.44;18.58	Up	up	7
155828	MFS, Yeast Polyamine transporter 1 (Tpo1)	Transporter	scaffold_82:124271-125995	502.841	5.01406	32.3133	3.51121e-27	2.13504e-24	Tested	463.01;1430.07;1818.47	33.77;28.11	Up	up	8
83539	GH18_hevamine_XipI_class_III, chitinase-like	CAZyme	scaffold_77:148340-149969	426.969	4.99338	31.8535	2.80183e-52	1.36295e-48	Tested	1295.29;1392.37;1850.35	47.07;40.5	Up	up, lower than log2: 2	9
230804	Low affinity iron permease	Transporter	scaffold_68:2738-4886	136.629	4.89489	29.7514	1.19336e-37	1.6586e-34	Tested	293.41;326.17;432.07	14.33;7.62	Up	up	10
46209	no domain	Hypothetical	scaffold_83:54641-55908	293.257	4.77908	27.4565	1.64493e-14	2.90974e-12	Tested	113.79;443.36;869.56	10.23;11.43	Up	up	11
78757	no domain	Hypothetical	scaffold_6:3062927-3064290	26945	4.77204	27.323	6.09334e-47	1.18564e-43	Tested	30915.17;62920.57;76613.35	2009.78;1762.37	Up	up	12
47120	Cysteine hydrolases; This family contains amidohydrolases	Other hydrolase	scaffold_82:115658-116469	37.386	4.76499	27.1898	5.07645e-12	6.85955e-10	Tested	24.33;118.83;172.28	3.07;1.43	Up	up	13
87425	Peptidase domain in the S53 family	Peptidase/protease	scaffold_91:1660370-1662661	16165	4.75872	27.0718	9.0311e-36	9.76262e-33	Tested	8983.29;26493.56;27348.34	773.62;574.12	Up	up	14
49834	Peptidase A4 family	Peptidase/protease	scaffold_78:477832-478529	12061	4.75321	26.9687	2.36043e-35	2.29647e-32	Tested	8881.67;18163.92;14619.7	545.43;351.14	Up	up	15
69251	No domain, SSCP	SSCP	scaffold_84:686157-686960	72.0261	4.6428	24.9817	7.78215e-14	1.28326e-11	Tested	91.6;215.53;484.97	8.19;7.15	Up	No change	16
80916	Rossmann-fold NAD(P)(+)-binding proteins	Oxidoreductase	scaffold_83:217823-219015	196.175	4.43708	21.6617	1.46297e-17	3.23484e-15	Tested	184.63;437.63;444.95	14.33;10.96	Up	up	17
81777	Aspergillopepsin_like, aspartic proteases of fungal origin	Peptidase/protease	scaffold_4:200340-201873	8744.24	4.43149	21.578	7.24407e-27	4.14574e-24	Tested	9927.21;22377.1;17587.86	778.74;548.87	Up	up	18
68860	No domain, SSCP	SSCP	scaffold_80:376962-377459	60.5692	4.4293	21.5453	2.31463e-19	6.25528e-17	Tested	86.59;122.11;101.06	2.05;4.76	Up	up	19
217176	Peptidase domain in the S53 family	Peptidase/protease	scaffold_91:1667563-1669747	4554.32	4.42426	21.4701	3.56721e-23	1.61454e-20	Tested	5861.72;9383.55;10048.75	399.09;256.33	Up	up	20
86039	Rossmann-fold NAD(P)(+)-binding proteins	Oxidoreductase	scaffold_2:26550-27968	571.992	4.39382	21.0218	1.07451e-19	3.16786e-17	Tested	490.21;1361.23;1950.74	62.42;36.21	Up	up
47334	Peptidase A4 family	Peptidase/protease	scaffold_86:400019-400804	7.93679	4.36806	20.6499	6.64273e-08	4.88167e-06	Tested	40.79;18.85;27.13	1.02;0.48	Up	No change
192452	Peptidase domain in the S53 family	Peptidase/protease	scaffold_76:133537-135574	1068.27	4.35428	20.4535	3.7198e-23	1.61454e-20	Tested	1296;1649.7;2042.99	85.96;51.46	Up	up
46230	OPT oligopeptide transporter protein	Transporter	scaffold_83:480560-482949	422.107	4.3537	20.4454	5.99786e-17	1.24156e-14	Tested	199.66;516.3;783.42	29.68;9.05	Up	up
193201	Selenocysteine lyase/Cysteine desulfurase	Other Hydrolases	scaffold_82:113896-115369	391.891	4.32945	20.1045	4.84073e-17	1.02381e-14	Tested	271.22;932.62;892.62	25.58;28.59	Up	up
60983	no domain	Hypothetical	scaffold_6:38291-39276	60.4049	4.32543	20.0486	1.73205e-09	1.60486e-07	Tested	67.27;63.1;122.77	2.05;2.38	Up	up
77560	no domain, SSCP	SSCP	scaffold_79:223101-223997	147.284	4.31077	19.846	6.40718e-18	1.52038e-15	Tested	203.95;249.14;156.68	10.23;6.19	Up	up
71064	Arylsulfotransferase (ASST)	Transferase	scaffold_32:12505-14216	17.4074	4.30354	19.7467	2.81147e-07	1.77615e-05	Tested	6.44;87.69;95.64	2.05;0.95	Up	No change
88883	choline dehydrogenase	Oxidoreductase	scaffold_85:317768-319866	359.382	4.26789	19.2647	1.84676e-15	3.45522e-13	Tested	470.88;1436.63;1701.81	62.42;37.16	Up	No change
85551	GH18_hevamine_XipI_class_III; Fungal-type cellulose-binding domain CBM	CAZyme	scaffold_1:182201-184055	154.205	4.24906	19.0149	1.41917e-17	3.21096e-15	Tested	181.05;289.29;335.07	14.33;8.58	Up	up
70655	Rossmann-fold NAD(P)(+)-binding proteins	Oxidoreductase	scaffold_69:157456-158536	29.4401	4.21451	18.565	1.16672e-11	1.49356e-09	Tested	43.65;70.48;56.98	2.05;1.91	Up	up
51781	vicinal oxygen chelate (VOC) family, antibiotic resistance	Resistance	scaffold_74:171954-172407	127.363	4.19158	18.2723	8.33258e-13	1.17489e-10	Tested	85.88;183.57;255.03	5.12;7.62	Up	up
214232	no domain	Hypothetical	scaffold_89:278376-279596	83.5975	4.17689	18.0871	2.74706e-22	1.06905e-19	Tested	140.98;125.39;96.32	6.14;5.24	Up	up
180959	Peptidase domain in the S53 family	Peptidase/protease	scaffold_78:453609-455805	5544.4	4.13374	17.5541	2.2886e-24	1.17188e-21	Tested	4516.33;7300.32;8804.1	390.91;289.68	Up	up
32996	No domain, SSCP	SSCP	scaffold_3:2460474-2461430	61.7906	4.11379	17.3131	1.02051e-14	1.83862e-12	Tested	71.56;152.43;92.92	7.16;2.86	Up	up
216513	No domain	Hypothetical	scaffold_83:412552-413793	517.539	4.10096	17.1598	2.14011e-37	2.60264e-34	Tested	1648.81;2606.9;1454.92	107.45;101.48	Up	No change
40073	Major Facilitator Superfamily (MFS)	Transporter	scaffold_91:1516665-1518245	115.825	4.10018	17.1505	2.08391e-09	1.91268e-07	Tested	68.7;297.49;71.22	1.02;7.62	Up	up
205390	No domain	Hypothetical	scaffold_88:832593-833789	11.9484	4.04624	16.5211	2.24848e-06	0.000109378	Tested	11.45;18.85;23.74	0;0	Up	up
62229	No domain, SSCP	SSCP	scaffold_3:1609032-1609640	383.407	3.96905	15.6604	1.12382e-12	1.56194e-10	Tested	309.15;1712.8;1715.38	66.52;59.08	Up	up, lower than log2: 2
50993	Rossmann-fold NAD(P)(+)-binding proteins	Oxidoreductase	scaffold_86:1061954-1063058	33.75	3.88994	14.8248	2.32004e-08	1.83608e-06	Tested	174.61;66.38;110.56	5.12;5.72	Up	No change
192197	Tellurite-resistance/Dicarboxylate Transporter (TDT) family includes sulfite sensitivity protein (sulfite efflux pump; SSU1)	Transporter	scaffold_72:19532-21121	45.2757	3.88914	14.8166	3.7532e-10	4.01262e-08	Tested	64.41;132.76;229.26	6.14;8.1	Up	up
53991	Major Facilitator Superfamily (MFS)	Transporter	scaffold_6:2022265-2023934	66.6384	3.87568	14.679	1.07274e-05	0.000438517	Tested	36.5;144.24;386.62	4.09;3.34	Up	No change
196763	No domain	Hypothetical	scaffold_1:471908-473177	53.2351	3.87524	14.6745	3.88371e-07	2.36154e-05	Tested	53.67;334.37;29.84	5.12;5.24	Up	up
89740	Mannosyltransferase OCH1	CAZyme	scaffold_82:69462-70862	1132.61	3.85709	14.491	4.03611e-25	2.18152e-22	Tested	999.73;1121.93;1786.6	95.17;66.7	Up	up
52700	NRPS-like	SM	scaffold_69:115608-118905	516.91	3.83024	14.2238	2.32317e-13	3.53158e-11	Tested	211.11;449.1;1110.35	46.05;19.53	Up	up
138237	NADPH oxidase (NOX)	Oxidoreductase	scaffold_90:342023-342706	27.7344	3.81107	14.0361	2.02959e-05	0.000762389	Tested	5.01;13.93;180.42	1.02;1.43	Up	up
202252	Glycosyl hydrolases	CAZyme	scaffold_75:29300-30848	9.58138	3.78321	13.7677	7.04518e-06	0.000297323	Tested	9.3;17.21;10.17	0;0	Up	up
175739	Rossmann-fold NAD(P)(+)-binding proteins	Oxidoreductase	scaffold_1:751595-752851	111.915	3.66223	12.6602	4.40744e-19	1.13541e-16	Tested	120.94;181.93;217.05	10.23;13.34	Up	up
204945	enoyl_reductase_like	Oxidoreductase	scaffold_87:561023-562122	48.1669	3.6319	12.3968	3.02681e-07	1.89986e-05	Tested	39.36;152.43;293.7	5.12;12.86	Up	up
191762	2-keto-4-pentenoate hydratase/2-oxohepta-3-ene-1,7-dioic acid hydratase	Other hydrolases	scaffold_39:12854-14002	9.62918	3.63136	12.3922	0.000152726	0.00449805	Tested	4.29;57.37;21.71	0;0	Up	No change
215329	No domain	Hypothetical	scaffold_2:2337343-2338202	483.07	3.61747	12.2734	4.54032e-11	5.45343e-09	Tested	888.1;1376.8;1446.78	95.17;66.7	Up	up
62650	Tc toxin complex TcA C-terminal TcB-binding domain	Tc Toxin	scaffold_1:400812-409175	7.21238	3.60814	12.1944	4.70102e-05	0.00161612	Tested	4.29;18.85;31.88	0;0.48	Up	No change
36225	Lipase (class 3)	other hydrolases	scaffold_2:265659-266796	187.377	3.58398	11.9918	1.49922e-09	1.43e-07	Tested	37.21;370.42;198.06	13.3;11.43	Up	up
191936	Major Facilitator Superfamily (MFS)	Transporter	scaffold_64:8101-9982	182.103	3.58208	11.9761	6.88539e-12	9.17643e-10	Tested	118.79;236.02;328.29	14.33;15.72	Up	up
129149	RTA1 like protein, involved in resistance to 7-aminocholesterol	Resistance	scaffold_92:90553-91610	6.90793	3.56098	11.8022	1.73059e-05	0.000657691	Tested	10.02;13.93;31.88	1.02;0.48	Up	up
84930	calcium/proton exchanger (cax); Transport and binding proteins	Transporter	scaffold_3:46262-47817	208.914	3.55544	11.7569	2.49912e-30	2.02616e-27	Tested	651.94;585.96;683.03	62.42;42.4	Up	up
69846	MFS, Major Facilitator Superfamily	Transporter	scaffold_86:1229992-1231817	443.293	3.54028	11.6341	1.8945e-17	4.0959e-15	Tested	313.45;365.51;398.15	22.51;30.49	Up	up
221423	No domain	Hypothetical	scaffold_6:33750-34617	121.003	3.50343	11.3407	1.71017e-06	8.85014e-05	Tested	80.15;39.34;72.58	4.09;1.91	Up	up
60986	Rossmann-fold NAD(P)(+)-binding proteins	Oxidoreductase	scaffold_6:31862-32830	36.2598	3.45288	10.9502	5.33897e-07	3.07354e-05	Tested	13.6;22.95;31.88	1.02;0.95	Up	up
57251	No domain, SSCP	SSCP	scaffold_89:1328012-1328948	262.136	3.43748	10.8339	2.16958e-18	5.27695e-16	Tested	137.4;177.84;207.55	17.4;11.91	Up	up
45226	No domain	Hypothetical	scaffold_87:727650-728093	6.32676	3.43024	10.7797	6.17821e-05	0.00206556	Tested	12.88;29.5;8.14	0;0.95	Up	No change
66318	Protein of unknown function (DUF3431)	Hypothetical	scaffold_89:1526100-1526846	138.187	3.40992	10.6289	1.72358e-19	4.93199e-17	Tested	510.24;354.03;433.42	26.61;47.17	Up	up, less than log 2: 2
30331	Peptidase A4 family	Peptidase/protease	scaffold_4:2410197-2410910	3134.11	3.3985	10.5451	9.53176e-21	3.31194e-18	Tested	3852.23;3810.79;4564.84	358.16;352.09	Up	up
81434	Cellular and retroviral pepsin-like aspartate proteases	Peptidase/protease	scaffold_75:265113-266342	2710.34	3.39638	10.5296	2.02803e-19	5.63734e-17	Tested	4057.62;7261.8;6652.59	730.64;312.55	Up	up
189996	Lactonase; 6-phosphogluconolactonase, cycloisomerase 2 family	Other hydrolase	scaffold_4:1698350-1699650	192.257	3.39032	10.4855	2.18212e-07	1.41832e-05	Tested	70.13;499.91;848.53	24.56;40.97	Up	up
61056	No domain	Hypothetical	scaffold_4:205644-206166	10.9452	3.37778	10.3947	1.12302e-05	0.000453355	Tested	15.03;31.14;29.84	1.02;1.43	Up	up
56601	OPT oligopeptide transporter protein	Transporter	scaffold_91:1643001-1645811	4245.44	3.3726	10.3575	8.94818e-18	2.07278e-15	Tested	807.23;2596.25;2692.1	199.55;151.51	Up	up
193580	The SulP family high affinity sulphate transporter 1	Transporter	scaffold_84:133910-136095	31.0642	3.36817	10.3257	6.43235e-06	0.000278135	Tested	116.65;11.47;69.86	2.05;5.24	Up	up
224531	No domain	Hypothetical	scaffold_82:539620-541978	2.73022	3.34612	10.1691	0.00054953	0.0133177	Tested	14.31;9.83;8.14	0;0.48	Up	No change
47671	Aspartate/methionine/tyrosine aminotransferase	Transporter	scaffold_86:430757-432366	25.5951	3.2964	9.82461	1.65456e-09	1.54781e-07	Tested	63.69;45.89;76.65	3.07;6.67	Up	up
69988	thioester reductase domain;Gluconate kinase (GntK); Acyl-CoA synthetase (AMP-forming)/AMP-acid ligase II; Phosphopantetheine attachment site	SM	scaffold_76:158038-161883	31.7229	3.27867	9.70459	1.20896e-07	8.34181e-06	Tested	55.1;59.83;33.91	2.05;4.76	Up	up
150453	Peptidase domain in the S53 family	Peptidase/protease	scaffold_6:3072116-3074638	99.5856	3.27662	9.69081	8.13725e-08	5.82112e-06	Tested	230.43;127.03;175	17.4;10.01	Up	up, less than log2: 2
227326	Electron transfer DM13	Oxidoreductase	scaffold_90:339693-340235	203.378	3.26683	9.62527	0.000100925	0.00315725	Tested	67.27;194.23;1001.14	21.49;22.39	Up	up
81563	Pectate lyase superfamily protein	CAZyme	scaffold_69:128729-131494	204.543	3.26642	9.62257	5.10238e-10	5.33641e-08	Tested	108.06;303.22;144.47	16.37;14.77	Up	up
191915	Ferritin-like superfamily of diiron-containing four-helix-bundle proteins	Oxidoreductase	scaffold_62:53198-54548	3.36171	3.26481	9.61181	0.000880658	0.0195615	Tested	27.91;2.46;9.5	0;0.48	Up	No change
192117	Rossmann-fold NAD(P)(+)-binding proteins	Oxidoreductase	scaffold_70:131360-132593	656.317	3.26029	9.58178	1.5342e-10	1.71566e-08	Tested	357.81;774.45;968.59	52.19;68.61	Up	up
53318	alpha/beta hydrolase	Other hydrolases	scaffold_56:37412-38441	64.3218	3.25928	9.57502	2.77724e-06	0.000131804	Tested	54.39;195.05;452.41	5.12;31.92	Up	No change
216912	no domain, very small, cysteine-rich, not secreted	Hypothetical	scaffold_89:808710-809469	11873.1	3.22882	9.37499	3.81688e-23	1.61454e-20	Tested	10578.43;13361.51;17436.6	1423.43;1329.28	Up	up
69939	Peptidase S8 family domain; Fibronectin type-III domain	Peptidase/protease	scaffold_86:890256-893189	191.269	3.22725	9.3648	3.80583e-07	2.34348e-05	Tested	119.51;483.52;338.46	28.65;19.53	Up	up
32491	Glutathione-dependent formaldehyde-activating enzyme	Resistance	scaffold_3:1895610-1896195	90.0225	3.22684	9.36213	1.86753e-08	1.52682e-06	Tested	52.96;134.4;84.79	6.14;8.1	Up	up
46824	Glycosyl hydrolase family 30 TIM-barrel domain	CAZyme	scaffold_82:110029-111575	77.6853	3.21795	9.30466	5.2892e-07	3.07354e-05	Tested	13.6;57.37;18.31	2.05;1.91	Up	up
52534	Phospholipase D, Phosphatidylserine/phosphatidylglycerophosphate/cardiolipin synthase or related enzyme	Other hydrolases	scaffold_71:188630-190510	456.299	3.21561	9.28955	2.07295e-08	1.66676e-06	Tested	101.62;517.94;612.49	38.89;29.06	Up	up
216440	short chain dehydrogenase	Oxidoreductase	scaffold_81:521277-522356	432.326	3.21153	9.2633	2.42058e-13	3.62306e-11	Tested	684.86;2170.92;1651.62	141.22;154.37	Up	up, less than log2: 2
42107	The GH18 (glycosyl hydrolase, family 18) type II chitinases, CBM	CAZyme	scaffold_89:1486871-1488064	64.2165	3.19696	9.17021	2.17366e-06	0.000106806	Tested	135.97;103.26;158.72	12.28;8.1	Up	up
49339	No domain	Hypothetical	scaffold_84:963639-964575	5.71847	3.16834	8.99011	0.000107088	0.00330749	Tested	5.73;20.49;14.24	1.02;0.48	Up	No change
78142	Nitrilases, cyanide hydratase (CH)s	Resistance	scaffold_86:1088694-1090171	5123.89	3.15213	8.88969	8.39941e-20	2.55368e-17	Tested	3192.42;1932.44;5008.44	325.41;373.53	Up	up
46594	Beta-lactamase	Resistance	scaffold_83:69662-71552	97.9308	3.15075	8.88119	7.17981e-08	5.17425e-06	Tested	249.04;157.35;231.29	15.35;22.39	Up	up
151663	Glycosyl hydrolase family 3 C-terminal domain, Fibronectin type III-like domain	CAZyme	scaffold_59:30585-33419	159.334	3.13176	8.76505	1.43171e-06	7.52926e-05	Tested	22.9;64.74;16.96	5.12;0.48	Up	up
130120	S1/P1 Nuclease	Other hydrolases	scaffold_86:696737-697629	33.2521	3.10782	8.62079	1.44347e-09	1.39045e-07	Tested	27.91;31.14;38.66	4.09;2.38	Up	up
220662	NRPS	SM/Tex25	scaffold_5:525121-528557	18.8215	3.09714	8.5572	1.46232e-05	0.000566811	Tested	33.63;31.96;99.71	2.05;6.67	Up	up
200809	Peptidase M35 family	Oxidoreductase	scaffold_6:1281766-1283307	17.0487	3.09449	8.54147	2.83963e-06	0.000133241	Tested	20.75;77.04;42.73	5.12;3.34	Up	up, less than log2: 2
56034	alpha/beta hydrolases	Other hydrolases	scaffold_5:630523-632185	19.4137	3.07923	8.45161	4.37611e-05	0.00152847	Tested	22.9;121.29;26.45	5.12;3.81	Up	No change
224618	Glycosyl hydrolase family 12	CAZyme	scaffold_83:22438-23269	83.8748	3.07253	8.41247	2.56527e-06	0.000122341	Tested	354.24;71.3;109.2	13.3;17.15	Up	No change
230914	Glycosyl hydrolases	CAZyme	scaffold_73:75849-76944	318.666	3.07183	8.40837	6.48403e-28	4.50594e-25	Tested	839.43;1298.95;985.54	104.38;133.4	Up	up, less than log2: 2
90243	Haloacid Dehalogenase-like Hydrolases	Other hydrolases	scaffold_79:316269-319917	44151.1	3.07008	8.39818	2.76359e-15	5.07301e-13	Tested	47911.36;59140.11;111181.33	8636.75;7215.3	Up	up
76832	Glycosyl hydrolase family 71; Family of alpha-1,3-glucanases	CAZyme	scaffold_5:2690844-2693244	346.967	3.06274	8.35558	5.93966e-13	8.49808e-11	Tested	480.9;649.06;495.15	71.63;45.26	Up	up
175758	Solute carrier families 5 and 6-like	Transporter	scaffold_1:823681-825780	9116.92	3.0591	8.33452	1.40123e-16	2.78217e-14	Tested	3299.77;7017.58;9657.38	682.55;773.75	Up	up
80909	The GH18 (glycosyl hydrolase	CAZyme	scaffold_83:33285-34753	20.2772	3.04598	8.25905	6.99319e-06	0.000297104	Tested	37.93;14.75;30.52	1.02;2.86	Up	up, less than log2: 2
71305	The Major Facilitator Superfamily (MFS)	Transporter	scaffold_6:1437949-1439532	1895.15	3.04077	8.22932	3.07437e-27	1.99403e-24	Tested	1985.87;2979.79;4096.83	359.18;342.56	Up	up
51057	Aryl-phospho-beta-D-glucosidase BglC, GH1 family	CAZyme	scaffold_86:1224512-1225862	16.0374	3.03764	8.21147	6.95827e-06	0.000296917	Tested	22.18;17.21;17.64	2.05;0.95	Up	up, less than log2: 2
56363	Glycosyl transferase family 90	CAZyme	scaffold_92:1049077-1050708	27.7791	3.03327	8.18661	6.33391e-08	4.70402e-06	Tested	90.88;44.25;58.33	10.23;3.81	Up	up
191329	The Major Facilitator Superfamily (MFS)	Transporter	scaffold_6:1595857-1598359	1423.34	3.02278	8.12733	4.43476e-19	1.13541e-16	Tested	1795.51;2901.93;4477.34	419.56;289.68	Up	up
69432	Solute carrier families 5 and 6-like	Transporter	scaffold_78:329971-331885	6.0462	3.00541	8.03008	0.00156289	0.0296979	Tested	4.29;6.56;18.31	0;0	Up	up
46430	Crotonase/Enoyl-Coenzyme A (CoA) hydratase superfamily	Other hydrolases	scaffold_83:806451-807326	19.7295	3.0016	8.00887	2.17788e-05	0.000811825	Tested	14.31;68.02;71.9	8.19;1.91	Up	up
177974	putative sialic acid transporter	Transporter	scaffold_4:494505-496680	543.598	2.99828	7.99046	1.56781e-13	2.50053e-11	Tested	903.12;1556.28;1003.18	182.15;82.9	Up	up
45185	Linalool dehydratase/isomerase	Other hydrolases	scaffold_87:1002563-1004295	8.71471	2.99579	7.9767	0.000137973	0.00415585	Tested	5.01;14.75;17.64	1.02;0.48	Up	up
7343	Cupredoxin superfamily	Oxidoreductase	scaffold_5:1029544-1030214	9.13508	2.99043	7.94709	0.000109004	0.00335601	Tested	9.3;7.38;16.96	0;0.95	Up	up
40262	double-psi beta-barrel fold of RlpA, SSCP	SSCP	scaffold_91:1659331-1659918	46.3169	2.98862	7.93716	8.12077e-06	0.000339086	Tested	14.31;33.6;31.88	3.07;1.43	Up	up
47698	Major Facilitator Superfamily (MFS)	Transporter	scaffold_86:428143-429858	29.2462	2.97179	7.84509	1.83256e-06	9.38369e-05	Tested	55.82;40.16;52.91	5.12;4.29	Up	No change
119290	LICD family of proteins	Transferase	scaffold_91:839608-840505	16.3948	2.97007	7.83576	2.84054e-06	0.000133241	Tested	14.31;16.39;23.74	1.02;1.91	Up	up
78763	Aspergillopepsin_like, aspartic proteases of fungal origin	Peptidase/protease	scaffold_6:2790715-2792380	453.291	2.95784	7.76959	8.06626e-12	1.0605e-09	Tested	323.46;794.12;996.4	94.14;69.08	Up	up
62683	Yeast Polyamine transporter 1 (Tpo1) and similar multidrug resistance (MDR) transporters of the Major Facilitator Superfamily	Transporter	scaffold_1:512387-514042	47.4585	2.95033	7.72926	4.84975e-08	3.65762e-06	Tested	37.93;59.83;83.43	5.12;7.15	Up	up
38049	Serine aminopeptidase, S33	Peptidase/protease	scaffold_92:302509-303751	5.95666	2.93716	7.65901	0.00155514	0.0296085	Tested	2.86;4.1;12.89	0;0	Up	up
172961	HPP family	Transporter	scaffold_87:798727-800226	641.586	2.93355	7.63986	5.97869e-47	1.18564e-43	Tested	1725.38;1735.75;1565.48	247.64;185.34	Up	up, less than log2: 2
223858	no domain	Hypothetical	scaffold_79:322636-323561	28.2733	2.90983	7.51531	6.28753e-06	0.000275362	Tested	20.04;31.14;27.81	6.14;0	Up	up
50439	glycoside hydrolase family 64: beta-1,3-glucanase B (GluB)-like	CAZyme	scaffold_77:201926-203281	50.3358	2.88007	7.36186	3.27148e-06	0.000150844	Tested	147.42;321.25;61.72	19.44;21.44	Up	No change
55157	beta-lactamase family protein belonging to the transpeptidase superfamily	SM/Tex5 cluster	scaffold_3:2514950-2516570	196.06	2.87607	7.34147	7.31106e-11	8.46777e-09	Tested	437.96;240.12;546.7	62.42;38.59	Up	up
185571	no domain	Hypothetical	scaffold_2:763181-765248	2182.07	2.86133	7.26686	0.000145727	0.00432493	Tested	2627.79;3342.84;4257.58	246.62;323.51	Up	up, less than log2: 2
180069	Glycosyl hydrolase family 20 (GH20) catalytic domain of dispersin B (DspB)	CAZyme	scaffold_6:2274693-2277014	208.219	2.85382	7.22913	2.3937e-22	9.70346e-20	Tested	493.78;505.65;492.43	86.98;47.64	Up	up, less than log2: 2
205415	No domain	Hypothetical	scaffold_88:911359-912077	13.2742	2.85262	7.22312	4.56641e-05	0.00157541	Tested	26.48;9.83;31.88	3.07;1.43	Up	up
209270	Pimeloyl-ACP methyl ester carboxylesterase	Other hydrolases	scaffold_6:2338331-2339830	2078.67	2.84989	7.20944	5.49739e-13	7.98271e-11	Tested	3080.78;4608.18;8018.65	673.34;672.27	Up	up
176493	Lysophospholipase, alpha-beta hydrolase superfamily	Other hydrolases	scaffold_2:805023-806687	145.029	2.8453	7.18654	2.36049e-05	0.000869896	Tested	212.54;28.68;301.16	22.51;13.34	Up	up
32154	Cerato-platanin	SSCP	scaffold_3:2356157-2356658	6.07886	2.83497	7.1353	0.00146036	0.0283589	Tested	18.61;13.11;12.89	0;1.43	Up	No change
176477	NAD-dependent Formate Dehydrogenase (FDH)	Oxidoreductase	scaffold_2:773397-775090	11653.4	2.81348	7.0298	1.82089e-42	2.95258e-39	Tested	24567.54;31007.5;26578.49	3864.03;3774.88	Up	up
134586	Solute carrier families 5 and 6-like	Transporter	scaffold_3:2564033-2565609	2597.5	2.81282	7.02656	9.1038e-16	1.73668e-13	Tested	1185.8;1137.5;2421.47	212.85;204.4	Up	up
60427	fungal type ribonuclease	Other hydrolases	scaffold_6:2109899-2110460	770.894	2.80815	7.00385	1.2441e-12	1.70476e-10	Tested	385.72;562.19;535.16	73.68;54.79	Up	up
69280	Major Facilitator Superfamily (MFS)	Transporter	scaffold_84:799534-801449	203.5	2.80427	6.98507	4.54586e-14	7.75906e-12	Tested	176.04;288.47;434.1	35.82;42.88	Up	up
32960	Alkylmercury lyase	Other hydrolases	scaffold_3:1928224-1928907	542.243	2.7913	6.92255	1.06011e-23	5.15691e-21	Tested	817.25;1353.03;1347.07	184.2;143.41	Up	up
46167	The Major Facilitator Superfamily (MFS)	Transporter	scaffold_83:182857-184614	700.775	2.78975	6.9151	1.03784e-09	1.03032e-07	Tested	520.98;1521.04;1084.57	160.66;106.72	Up	up
111394	GH20, Beta-N-acetylhexosaminidases	CAZyme	scaffold_90:408394-410518	754.071	2.78579	6.89616	6.33959e-34	5.60708e-31	Tested	2659.99;2502.01;2009.07	373.51;306.83	Up	up, less than log2: 2
44387	Yeast Polyamine transporter 1 (Tpo1) and similar multidrug resistance (MDR) transporters of the Major Facilitator Superfamily	Transporter	scaffold_87:838325-840147	49.7444	2.78514	6.89306	5.32268e-10	5.45098e-08	Tested	80.15;107.36;151.26	12.28;16.68	Up	up, less than log2: 2
61591	Quercetinase C-terminal cupin domain	Oxidoreductase	scaffold_4:1994679-1995539	29.1743	2.77983	6.86772	8.57289e-05	0.00275049	Tested	24.33;83.59;143.12	12.28;6.67	Up	up
159843	no domain	Hypothetical	scaffold_87:847182-848237	6.64115	2.773	6.83529	0.000473301	0.0116576	Tested	7.87;9.83;10.85	1.02;0.48	Up	up
147207	cytochrome P450 family 503	SM/Tex25 cluster	scaffold_5:530526-531972	11.4663	2.76087	6.77805	0.000551442	0.0133177	Tested	18.61;13.93;44.77	1.02;3.34	Up	up
80487	Firefly luciferase, 4-Coumarate-CoA Ligase	others	scaffold_89:489833-492747	99.8055	2.73194	6.64348	1.51101e-08	1.25646e-06	Tested	144.56;240.12;214.34	22.51;30.02	Up	up
48400	Alpha-L-arabinofuranosidase B	CAZyme	scaffold_80:545488-547020	12.5713	2.72821	6.62632	0.00120194	0.0242607	Tested	5.01;13.93;12.21	1.02;0	Up	up
203618	beta-lactamase family protein belonging to the transpeptidase superfamily	Resistance	scaffold_83:385036-386496	14.1269	2.71766	6.57803	1.101e-05	0.000446316	Tested	22.9;36.06;48.16	6.14;3.34	Up	up
72912	GAL4-like Zn(II)2Cys6 (or C6 zinc) binuclear cluster DNA-binding domain	SM/Tex10 cluster	scaffold_1:348214-350695	225.402	2.71036	6.54483	1.37614e-16	2.78217e-14	Tested	373.56;383.54;699.31	67.54;72.9	Up	up, less than log2: 2
66201	The Major Facilitator Superfamily (MFS)	Transporter	scaffold_89:1145674-1148145	3.80037	2.70725	6.53075	0.00232815	0.0408119	Tested	4.29;13.11;15.6	0;1.43	Up	No change
58297	Rossmann-fold NAD(P)(+)-binding proteins	Oxidoreductase	scaffold_83:712957-714111	190.114	2.70681	6.52878	6.26949e-10	6.35373e-08	Tested	257.63;564.65;554.83	54.24;72.9	Up	up, less than log2: 2
52265	Glutathione-dependent formaldehyde-activating enzyme	Resistance	scaffold_70:130267-130719	4.54309	2.70273	6.51035	0.00262071	0.0445586	Tested	3.58;5.74;15.6	1.02;0	Up	up
219361	LITAF-like zinc ribbon domain	othres	scaffold_3:1718986-1719741	232.744	2.68946	6.45072	2.05271e-16	3.99416e-14	Tested	249.75;391.73;468.01	49.12;58.6	Up	up
192024	Isopenicillin N synthase and related dioxygenases	SM/Oxidoreductase	scaffold_68:41533-42745	31.3064	2.66573	6.34547	7.6637e-06	0.00032138	Tested	33.63;31.96;72.58	3.07;7.62	Up	No change
173869	Purple acid Phosphatase	other hydrolases	scaffold_89:1517041-1519757	617.479	2.66214	6.32969	1.47559e-07	9.96945e-06	Tested	965.38;751.5;1650.94	203.64;106.25	Up	up
29732	Peptidase S8 family domain	Peptidase/protease	scaffold_6:2280140-2282726	22.674	2.66088	6.32417	1.79159e-05	0.000678223	Tested	18.61;31.96;39.34	3.07;3.81	Up	No change
115214	Yeast Polyamine transporter 1 (Tpo1) and similar multidrug resistance (MDR) transporters of the Major Facilitator Superfamily	Transporter	scaffold_85:1215267-1216872	10.5882	2.65231	6.28674	0.000537274	0.0130679	Tested	7.87;37.7;60.37	6.14;2.86	Up	No change
158870	Cytochrome b (N-terminus)/b6/petB	Oxidoreductase	scaffold_86:1146416-1147474	8.88006	2.62773	6.18055	0.000118835	0.00363568	Tested	17.18;29.5;34.59	2.05;4.76	Up	up
223420	lysozyme-like domains	CAZyme	scaffold_76:105265-105937	13.8473	2.59803	6.05458	0.0024206	0.0422043	Tested	17.89;8.2;6.1	0;0.95	Up	up
61701	enoyl_reductase_like	Oxidoreductase	scaffold_4:2397145-2398203	346.47	2.57853	5.97332	1.89721e-06	9.66383e-05	Tested	723.5;1091.61;1163.25	197.5;93.86	Up	No change
190418	multi drug resistance-associated protein (MRP), ABC transporter	Transporter	scaffold_5:636051-640803	228.781	2.57695	5.96678	3.35624e-11	4.08161e-09	Tested	345.65;547.44;430.03	68.56;68.61	Up	up, less than log2: 2
62861	Nonhemolytic Phospholipases C	Other hydrolases	scaffold_1:1099113-1101099	459.81	2.56046	5.89897	7.57417e-20	2.37707e-17	Tested	844.44;714.62;1093.39	150.43;139.12	Up	up
221425	no domain	Hypothetical	scaffold_6:39726-41077	52.848	2.55946	5.89489	0.000179826	0.00511558	Tested	25.76;13.11;30.52	4.09;1.43	Up	up
59198	double-psi beta-barrel fold of RlpA, N-terminal domain of expansins	Others	scaffold_77:77811-78236	7.5713	2.54117	5.82059	0.000966857	0.0210985	Tested	10.02;18.85;11.53	2.05;0.95	Up	No change
213200	no domain	Hypothetical	scaffold_73:73890-75167	227.236	2.53258	5.78605	3.66936e-09	3.24538e-07	Tested	628.32;876.89;610.45	100.28;126.73	Up	up
62017	no domain	Hypothetical	scaffold_3:857683-860090	30.1196	2.52533	5.75705	1.52308e-05	0.000588019	Tested	38.64;69.66;72.58	4.09;12.39	Up	up, less than log2: 2
127900	Glycosyl hydrolase family 28 includes polygalacturonase	CAZyme	scaffold_86:1209723-1210901	290.474	2.52	5.7358	1.02845e-06	5.68513e-05	Tested	135.25;418.78;185.85	33.77;38.59	Up	up
34822	Glutathione S-transferase (GST) family	Resistance	scaffold_1:62698-63369	635.599	2.51951	5.73386	8.97035e-07	5.04466e-05	Tested	812.24;1516.12;3797.02	341.79;303.02	Up	up, less than log2: 2
24027	No domain	Hypothetical	scaffold_76:67293-68330	11.1896	2.51385	5.71143	2.31365e-05	0.000855876	Tested	26.48;46.71;30.52	4.09;6.19	Up	No change
69986	Pimeloyl-ACP methyl ester carboxylesterase, alpha/beta hydrolase	Other hydrolases	scaffold_76:154310-155167	95.6349	2.50166	5.66335	1.18234e-06	6.35524e-05	Tested	278.38;113.91;84.11	21.49;26.68	Up	up, less than log2: 2
219643	Pleiotropic Drug Resistance (PDR) Family protein, ABC transporter	SM/Tex5 cluster	scaffold_3:2555537-2559929	17.6406	2.48488	5.59787	2.23445e-05	0.00082973	Tested	35.78;24.59;50.87	7.16;4.29	Up	No change
123209	Peptidase S8 family domain,	Peptidase/protease	scaffold_6:3303459-3306532	14.7481	2.47626	5.56452	0.000264125	0.00717784	Tested	15.03;12.29;57.65	5.12;2.86	Up	up, less than log2: 2
60658	no domain	Hypothetical	scaffold_6:1227513-1228036	6.21976	2.47521	5.5605	0.00303862	0.0493535	Tested	42.22;17.21;6.78	2.05;3.81	Up	No change
146806	Protein of unknown function (DUF1275)	Hypothetical	scaffold_4:2058332-2059237	13.1965	2.4735	5.55388	0.000445999	0.0111546	Tested	9.3;13.93;46.8	2.05;3.81	Up	No change
205388	no domain	Hypothetical	scaffold_88:826760-827255	1706.97	2.45431	5.48051	0.00151077	0.0290411	Tested	1757.58;1751.32;2481.16	227.18;211.07	Up	No change
47385	MFS, Major Facilitator Superfamily	Transporter	scaffold_86:719794-721590	292.237	2.44891	5.46002	3.87062e-09	3.39255e-07	Tested	71.56;140.96;196.02	27.63;18.1	Up	up
152078	Solute carrier families 5 and 6-like	Transporter	scaffold_67:33710-35398	888.491	2.4408	5.42942	2.68286e-11	3.304e-09	Tested	873.07;954.75;1387.09	137.12;230.6	Up	up
111479	Fungal chitosanase of glycosyl hydrolase group 75	CAZyme	scaffold_89:1294719-1296207	89.7284	2.43203	5.39652	6.31195e-06	0.000275362	Tested	308.44;176.2;177.03	41.96;30.02	Up	up, less than log2: 2
192411	Yeast Polyamine transporter 1 (Tpo1) and similar multidrug resistance (MDR), MFS	Transporter	scaffold_75:159243-161067	297.883	2.42564	5.37269	1.27244e-07	8.65705e-06	Tested	175.33;217.99;372.38	58.33;27.16	Up	up
58412	double-psi beta-barrel fold of RlpA, N-terminal domain of expansins, CBM	SSCP	scaffold_86:47249-48137	12.8908	2.38629	5.22813	0.00091552	0.0202434	Tested	52.24;19.67;53.58	3.07;9.53	Up	No change
62426	alpha/beta hydrolases	other hydrolases	scaffold_3:2190530-2191420	178.546	2.37855	5.20013	7.08262e-11	8.30202e-09	Tested	159.59;332.73;259.1	44;46.22	Up	up
177085	no domain	Hypothetical	scaffold_3:70474-72656	597.592	2.3774	5.19599	6.4874e-09	5.48834e-07	Tested	680.56;1682.48;1779.81	267.08;228.22	Up	up, less than log2: 2
220232	no domain, SSCP	SSCP	scaffold_4:1863601-1864134	13.8869	2.37418	5.18441	0.00262291	0.0445586	Tested	4.29;8.2;16.28	2.05;0	Up	up, less than log2: 2
182748	Dynamin_like protein family includes dynamins and Mx proteins	signalling	scaffold_87:907907-910584	58.8112	2.36988	5.16898	0.00149508	0.0289178	Tested	86.59;118.01;292.34	21.49;26.68	Up	No change
135159	No domain	Hypothetical	scaffold_83:245528-247061	11.976	2.35995	5.13353	0.000985409	0.0214475	Tested	36.5;24.59;38.66	2.05;7.62	Up	No change
59307	Rossmann-fold NAD(P)(+)-binding proteins	Oxidoreductase	scaffold_84:258258-259043	72.633	2.35896	5.12999	0.000241173	0.00668481	Tested	95.18;132.76;495.82	26.61;54.31	Up	No change
41936	Rossmann-fold NAD(P)(+)-binding proteins	Oxidoreductase	scaffold_89:1336878-1337989	35.9928	2.33649	5.05072	8.28402e-05	0.00268651	Tested	65.12;47.53;100.39	8.19;15.25	Up	up
28082	NAD(P)-dependent dehydrogenase, short-chain alcohol dehydrogenase	Oxidoreductase	scaffold_6:2489570-2490608	9.69711	2.33055	5.02996	0.00205244	0.0369418	Tested	10.73;16.39;34.59	1.02;4.29	Up	No change
194859	GH18_zymocin_alpha, Chitin recognition protein, LysM, 1,4-beta-N-acetylmuramoylhydrolase	CAZyme	scaffold_88:964808-969167	77.5951	2.3202	4.99401	0.000102284	0.0031793	Tested	103.05;522.86;153.97	44;49.07	Up	No change
52152	Rossmann-fold NAD(P)(+)-binding proteins	Oxidoreductase	scaffold_73:46066-46926	309.588	2.31987	4.99287	3.76863e-06	0.000171332	Tested	358.53;1153.89;1461.7	137.12;227.74	Up	up, less than log2:2
64933	Zinc peptidases M18, M20, M28, and M42	Peptidase/protease	scaffold_91:1565150-1566646	82.4286	2.30762	4.95065	3.63123e-10	3.92536e-08	Tested	238.3;197.51;128.2	42.98;30.49	Up	up
68642	The vicinal oxygen chelate (VOC) superfamily	Oxidoreductase	scaffold_81:322966-323616	57.3056	2.30329	4.93583	0.000153033	0.00449805	Tested	78;155.71;207.55	18.42;31.92	Up	up, less than log2:2
36031	multi drug resistance-associated protein (MRP); ABC transporter	Transporter	scaffold_2:754291-759698	49.8152	2.30038	4.92587	6.89427e-06	0.000296789	Tested	80.15;36.06;104.46	16.37;10.48	Up	up
163295	Von Willebrand factor type A (vWA) domain	signalling	scaffold_91:1812011-1814154	328.503	2.28292	4.86663	1.95332e-10	2.15953e-08	Tested	190.36;463.03;530.42	78.8;74.33	Up	up
158376	MFS, Yeast Polyamine transporter 1 (Tpo1) and similar multidrug resistance (MDR) transporters	Transporter	scaffold_86:819387-821003	29.2232	2.28112	4.86056	0.000335088	0.00860178	Tested	12.88;9.01;28.49	3.07;2.38	Up	up
28354	no domain	Hypothetical	scaffold_6:35441-37349	35.4606	2.27819	4.85068	0.00014513	0.00432493	Tested	14.31;15.57;29.17	2.05;3.81	Up	up
214740	No domain, Very small, 70 aa	Hypothetical	scaffold_92:106679-107368	1155.17	2.2671	4.81354	4.91236e-14	8.24007e-12	Tested	1328.21;2245.49;2957.99	490.17;383.54	Up	up
141673	Protein of unknown function (DUF3759)	Hypothetical	scaffold_2:394278-394652	30274.8	2.25949	4.78823	1.05909e-09	1.04079e-07	Tested	12897.78;21701.81;23539.79	4064.6;3492.83	Up	up
31390	Old yellow enzyme (OYE)-related FMN binding domain	Hypothetical	scaffold_4:19398-20773	24.9955	2.25237	4.76466	0.000142815	0.00427522	Tested	29.34;27.04;44.77	2.05;8.58	Up	No change
41159	Glycerol uptake facilitator and related aquaporins (Major Intrinsic Protein Family)	Transporter	scaffold_90:335388-337091	24.3777	2.23337	4.70231	0.00285519	0.0469706	Tested	17.18;58.19;37.31	2.05;8.58	Up	up
199513	WD40 domain	signalling	scaffold_4:2402103-2406116	49.1417	2.21934	4.65681	1.76098e-06	9.06486e-05	Tested	47.95;48.35;52.23	2.05;14.77	Up	up, less than log2:2
218117	No domain	Hypothetical	scaffold_2:105144-106799	71.7149	2.21868	4.65467	1.65364e-09	1.54781e-07	Tested	78.72;95.06;107.85	17.4;20.01	Up	up, less than log2:2
59385	Type 2 periplasmic binding fold superfamily	signalling	scaffold_86:979880-981079	56.1032	2.2152	4.64345	4.15346e-05	0.00147949	Tested	88.02;97.52;153.97	22.51;20.49	Up	up
135901	Ribonuclease T2 (RNase T2)	other hydrolases	scaffold_84:678502-679674	579.303	2.2137	4.63864	1.19665e-13	1.94037e-11	Tested	637.63;670.37;717.62	165.78;115.78	Up	up
58567	formyltetrahydrofolate deformylase	other hydrolases	scaffold_81:382696-383633	649.967	2.20683	4.6166	1.69108e-08	1.39429e-06	Tested	917.44;1039.16;961.8	246.62;148.65	Up	up, less than log2:2
215418	VIT1/CCC1 transporter family protein	Transporter	scaffold_3:1027941-1029048	2289.28	2.20453	4.60923	2.41938e-20	8.11662e-18	Tested	1859.2;2674.93;2496.08	494.26;496.46	Up	up, less than log2:2
42191	Cinnamyl alcohol dehydrogenases (CAD)	Oxidoreductase	scaffold_89:1445552-1446969	40.2404	2.19672	4.58437	5.13544e-07	3.0098e-05	Tested	75.86;148.33;112.59	21.49;24.3	Up	up, less than log2:2
28117	Ankyrin repeat [Signal transduction mechanisms]	signalling	scaffold_6:1435167-1436969	51.7116	2.19252	4.57102	3.42617e-07	2.12314e-05	Tested	55.1;111.46;131.59	17.4;22.39	Up	up, less than log2:2
43463	Major Facilitator Superfamily (MFS)	Transporter	scaffold_88:22378-26788	175.367	2.1869	4.55325	2.39116e-07	1.5305e-05	Tested	167.46;186.85;300.48	50.14;38.59	Up	up
57186	no domain	Hypothetical	scaffold_89:932785-933491	18.0539	2.17229	4.50738	0.000967203	0.0210985	Tested	69.42;14.75;24.42	9.21;4.29	Up	up, less than log2:2
43901	no domain	Hypothetical	scaffold_85:469902-470690	54.2232	2.16913	4.49751	0.000852367	0.0190194	Tested	11.45;10.65;26.45	4.09;1.43	Up	up
230434	No domain	Hypothetical	scaffold_5:3085001-3086178	515.506	2.1669	4.49056	0.000130917	0.00399275	Tested	42.94;181.93;65.12	18.42;16.68	Up	up
76879	Glycosyl hydrolases; X8 domain	CAZyme	scaffold_83:114561-116365	1405.86	2.16666	4.48984	2.19004e-13	3.38205e-11	Tested	1199.39;2164.36;2603.93	436.95;417.84	Up	up
79474	no domain	Hypothetical	scaffold_1:767933-769144	41.4478	2.15867	4.46503	0.000372792	0.00939611	Tested	17.89;52.45;82.75	8.19;10.48	Up	up
215479	Acetyltransferase (GNAT) domain	Transferase	scaffold_3:1731728-1732536	787.295	2.1549	4.45338	2.46266e-07	1.56596e-05	Tested	1247.34;2055.37;1971.09	308.02;431.18	Up	up
47739	Acyclic terpene utilisation family protein AtuA	Others	scaffold_86:754203-756082	9.22286	2.15274	4.44672	0.00287426	0.047077	Tested	17.89;18.03;8.14	1.02;3.34	Up	No change
42937	alpha/beta hydrolases	other hydrolases	scaffold_88:1201183-1202307	50.6118	2.14805	4.43229	8.09983e-07	4.58158e-05	Tested	130.96;121.29;102.42	22.51;27.16	Up	up
190781	Solute carrier families 5 and 6-like	Transporter	scaffold_5:2182855-2184435	192.354	2.13595	4.39525	6.75757e-11	8.01761e-09	Tested	350.66;438.45;578.57	89.03;110.06	Up	up, less than log2:2
68992	SDR family oxidoreductase	Oxidoreductase	scaffold_79:73864-74817	1384.08	2.13184	4.38275	7.05726e-05	0.00232926	Tested	334.91;1107.18;1680.11	196.48;217.26	Up	up
216297	no domain	Hypothetical	scaffold_77:64936-65969	12802.9	2.12228	4.35383	9.66295e-07	5.37205e-05	Tested	14487.19;22899.95;24446.65	4577.27;4159.37	Up	up, less than log2:2
38147	Major Facilitator Superfamily (MFS)	Transporter	scaffold_92:120881-122512	71.2239	2.11654	4.33654	8.8709e-06	0.000368825	Tested	89.45;38.52;46.8	14.33;10.01	Up	up
231540	Mannosyltransferase putative	Transferase	scaffold_85:267970-269483	157.889	2.11032	4.31788	1.04581e-06	5.74843e-05	Tested	430.81;204.06;326.25	61.4;76.23	Up	up, less than log2:2
91410	no domain, SSCP	SSCP	scaffold_6:2782513-2783482	279.465	2.0908	4.25985	2.19418e-07	1.41832e-05	Tested	578.23;956.38;1235.83	227.18;191.53	Up	No change
90008	Major Facilitator Superfamily (MFS)	Transporter	scaffold_81:782150-784650	6269.74	2.08368	4.23888	3.65656e-14	6.35262e-12	Tested	5232.68;4411.5;5964.82	903.58;1467.93	Up	up
178019	GH18_hevamine_XipI_class_III	CAZyme	scaffold_4:654010-655344	46.6282	2.08178	4.23328	0.00118266	0.024021	Tested	184.63;45.89;130.91	34.79;14.29	Up	No change
59885	RTA1 like protein	Resistance	scaffold_67:6770-7768	73.1844	2.08014	4.22847	4.09437e-05	0.0014699	Tested	55.82;35.24;113.27	15.35;13.34	Up	up
188970	calcium/proton exchanger (cax)	Transporter	scaffold_3:42624-43832	64.3943	2.05791	4.16381	0.000565621	0.0135207	Tested	181.05;118.83;152.61	44;19.53	Up	No change
30581	Pimeloyl-ACP methyl ester carboxylesterase, alpha/beta hydrolase	other hydrolases	scaffold_4:1033426-1034822	39.0865	2.04563	4.12855	0.000158556	0.00460474	Tested	19.32;54.09;55.62	8.19;9.53	Up	up, less than log2:2
228339	FAD binding domain	Oxidoreductase	scaffold_92:249055-250593	157.739	2.03544	4.09947	2.05522e-13	3.22504e-11	Tested	255.48;236.84;225.19	59.35;54.31	Up	up, less than log2:2
31499	Glycosyl hydrolase family 92; Members of this family are alpha-1,2-mannosidases	CAZyme	scaffold_4:2452286-2454742	501.183	2.01795	4.05008	2.97584e-10	3.25302e-08	Tested	520.98;584.32;592.14	164.75;104.82	Up	up
191426	TPP-dependent 2-oxoacid decarboxylase	others	scaffold_6:2117333-2120716	110.592	2.01648	4.04594	2.43464e-06	0.000117261	Tested	42.94;113.91;100.39	18.42;20.01	Up	up
149892	no domain	Hypothetical	scaffold_6:53803-54906	11.6485	2.00745	4.0207	0.000594315	0.0141027	Tested	23.62;27.86;18.99	8.19;2.86	Up	No change
34671	Aspergillopepsin_like, aspartic proteases	Peptidase/protease	scaffold_1:916210-917795	257.865	2.00481	4.01337	1.65879e-06	8.63014e-05	Tested	395.74;575.31;601.64	163.73;83.38	Up	up

## Sheet: down
Gene ID	CDD Domain (down in QSr vs. Q)	Putative functions	Gene position	baseMean	log2FoldChange Qs vs Q	FoldChange Qs vs Q	pvalue Qs vs Q	padj Qs vs Q	flag Qs vs Q	Normalized counts Qs1 Qs2 Qs3	Normalized counts Q1 Q3	Significantly DE Qs vs Q	Status in PS vs P
31354	Thioredoxin reductase	Oxidoreductases	scaffold_4:1052277-1053375	22.8539	-3.57906	-11.951	3.36305e-06	0.000154336	Tested	4.29;4.1;6.1	5.12;190.58	Down	No change
149212	PKS	SM	scaffold_6:3142761-3152497	9.98708	-3.29852	-9.83908	8.39475e-05	0.00270439	Tested	0;0;0	4.09;8.1	Down	No change
34827	Haloacid Dehalogenase-like Hydrolases	Other hydrolases	scaffold_1:859624-863167	115.543	-3.11879	-8.6866	3.53211e-09	3.15265e-07	Tested	65.12;36.06;15.6	441.05;371.15	Down	Down
191688	Glyco_18 domain; Hevein or type 1 chitin binding domain	CAZyme	scaffold_6:3369362-3372959	5.17619	-3.07942	-8.45274	0.000297079	0.00791858	Tested	1.43;0;1.36	14.33;17.15	Down	Down
219995	Major Facilitator Superfamily (MFS)	Transporter	scaffold_4:1050146-1051285	15.6793	-3.03614	-8.20294	0.000784824	0.0177159	Tested	3.58;3.28;5.43	1.02;143.89	Down	No change
189679	Eukaryotic protein of unknown function (DUF829)	Hypothetical	scaffold_4:404087-405592	5.21697	-3.0199	-8.11111	0.000199425	0.00564012	Tested	2.15;0;1.36	9.21;24.78	Down	No change
215230	Surface antigen; sporangiospore maturation cell wall hydrolase GsmA	Other hydrolases	scaffold_2:1087430-1088317	57.0167	-2.94399	-7.69536	4.62296e-06	0.000208226	Tested	27.91;17.21;5.43	97.21;242.03	Down	Down, below log2: 2
216354	choline dehydrogenase	Oxidoreductases	scaffold_79:568683-570693	79.2335	-2.75328	-6.7425	2.21867e-11	2.80331e-09	Tested	21.47;45.89;33.24	142.24;349.23	Down	No change
67662	P-type_ATPase_Na_ENA domain-containing protein	Transporter	scaffold_5:2660634-2664067	22.8338	-2.56024	-5.89807	1.08378e-05	0.000441176	Tested	10.73;6.56;4.75	50.14;53.84	Down	down
44194	AMP-binding domain protein	SM/Tex21 cluster	scaffold_85:85465-87308	8.31458	-2.49135	-5.62303	0.00262433	0.0445586	Tested	0.72;4.1;0	21.49;9.05	Down	No change
77550	Glycosyl hydrolase family 71; Family of alpha-1,3-glucanases	CAZyme	scaffold_79:177371-179582	127.865	-2.4516	-5.47022	7.05948e-06	0.000297323	Tested	30.77;75.4;25.1	437.98;119.59	Down	Down, below log2: 2
193568	GAL4-like Zn(II)2Cys6 (or C6 zinc) binuclear cluster DNA-binding domain	Transcription regulation	scaffold_84:88211-90899	1992.14	-2.39427	-5.25709	4.82715e-08	3.65762e-06	Tested	1189.38;1595.61;1496.97	6199.22;10471.81	Down	No change
231349	No domain	Hypothetical	scaffold_83:587154-590307	1429.41	-2.36745	-5.16028	2.34283e-08	1.83818e-06	Tested	915.29;1537.43;571.11	6722.14;4720.63	Down	No change
190982	The Major Facilitator Superfamily (MFS)	Transporter	scaffold_5:3040843-3042605	14.8581	-2.34975	-5.09737	0.00285811	0.0469706	Tested	1.43;3.28;2.03	4.09;29.54	Down	Down
50748	Major Facilitator Superfamily (MFS)	Transporter	scaffold_84:87540-88128	194.193	-2.27797	-4.84993	1.28239e-05	0.00050924	Tested	113.79;173.74;156	596.59;1063.9	Down	No change
147666	Adenylate forming domain; PP-binding; Omega-hydroxypalmitate O-feruloyl transferase	SM	scaffold_5:2780187-2783365	25.7205	-2.26961	-4.82194	0.000599105	0.0141473	Tested	3.58;17.21;31.88	98.24;116.25	Down	No change
62286	Catalytic domain of Protein Kinases	Signalling	scaffold_3:1767885-1769470	22.7475	-2.24416	-4.7376	0.000202086	0.00569882	Tested	12.88;4.92;8.82	41.96;58.6	Down	No change
221260	Pimeloyl-ACP methyl ester carboxylesterase; alpha/beta hydrolase	Other hydrolases	scaffold_5:2635149-2635994	85.4684	-2.22874	-4.68723	0.000262715	0.00717784	Tested	15.74;21.31;8.14	100.28;67.66	Down	No change
215677	No domain	Hypothetical	scaffold_4:1911733-1913072	865.592	-2.21483	-4.64228	2.02947e-06	0.000101255	Tested	543.16;435.17;599.6	1222.86;4191.3	Down	No change
44039	Acetyltransferase (GNAT) domain	Transferases	scaffold_85:87521-88966	26.575	-2.21	-4.62677	0.00138844	0.027417	Tested	4.29;7.38;2.71	40.93;16.68	Down	Down, below log2: 2
32650	Rossmann-fold NAD(P)(+)-binding proteins	Oxidoreductases	scaffold_3:2427792-2428802	1151.76	-2.19791	-4.58815	4.88378e-06	0.00021896	Tested	165.31;177.02;107.17	775.67;726.1	Down	Down, below log2: 2
137866	DnaQ-like (or DEDD) 3'-5' exonuclease domain superfamily;	Other hydrolases	scaffold_4:2090883-2091617	25.6606	-2.18441	-4.54539	0.0019414	0.0353706	Tested	10.02;6.56;5.43	20.47;65.27	Down	No change
190204	Glucose / Sorbosone dehydrogenase	Oxidoreductases	scaffold_4:2591918-2593651	241.5	-2.13806	-4.4017	1.124e-10	1.28652e-08	Tested	116.65;134.4;117.34	753.16;382.11	Down	down
191285	Predicted AdoMet-dependent methyltransferase	Transferases	scaffold_6:1382445-1384208	18.9541	-2.12732	-4.36906	0.0025024	0.0434319	Tested	13.6;9.83;2.71	35.82;61.46	Down	No change
58111	Glycosyl hydrolase family 76; Family of alpha-1,6-mannanases	CAZyme	scaffold_5:2747618-2749185	173.451	-2.12248	-4.35441	4.31046e-07	2.57279e-05	Tested	108.78;88.51;38.66	390.91;347.81	Down	down
53545	Ctr copper transporter family	Transporter	scaffold_49:4285-4760	132.183	-2.03109	-4.08713	0.000509178	0.0124155	Tested	22.9;30.32;44.09	103.35;201.06	Down	No change
