# Supplementary material for: Comparative Phenotypic, Genomic, and Transcriptomic Analyses of Two Contrasting Strains of the Plant Beneficial Fungus Trichoderma virens
Source: Microbiol Spectr. 2023 Jan 31;11(2):e03024-22. doi: 10.1128/spectrum.03024-22 (PMC10100780; doi:10.1128/spectrum.03024-22)
Supplement: Supplemental file 8 — Table S8. Download spectrum.03024-22-s0008.xlsx, XLSX file, 0.02 MB [file spectrum.03024-22-s0008.xlsx]

## Sheet: Sheet1
Gene	annotation	PS>PP	QS>QQ	PS>QS	PP>QQ		Gene	annotation	QS>QQ	PS>PP	PS>QS	PP>QQ
60983	hypothetical protein	6.50009	4.32543	No	No		46823	tautomerase/MIF domain	5.57033	1.76087	Down	No
145079	pyruvate decarboxylase	6.36377	0.678208	Up	No		69053	bicupin, oxalate decarboxylase/oxidase	5.53521	2.06598	Down	No
151663	glycoside hydrolase family 3 protein	6.31449	3.13176	Up	No		53182	branched chain amino acid aminotransferase	5.44094	3.30608	Down	No
230434	hypothetical protein, secreted	6.03197	2.1669	Up	No		88881	catalase	5.32157	0.0294165	Down	No
49834	aspartic-type endopeptidase	5.95289	4.75321	Up	No		46989	ribonuclease domain	5.29534	3.41462	Down	No
56601	oligopeptide transporter	5.86723	3.3726	Up	No		89752	aspartic-type endopeptidase	5.21773	4.97375	No	No
221423	hypothetical protein, secreted	5.85062	3.50343	Up	No		34059	NmrA transcriptional regulator	5.02395	4.0644	Down	No
64946	FAD/NAD(P) binding domain	5.78855	1.28207	Up	No		155828	MFS transporter	5.01406	3.99241	No	No
46824	glycoside hydrolase family 30 protein	5.76085	3.21795	Up	No		83539	Glycoside Hydrolase Family 18	4.99338	1.94929	Down	No
46230	oligopeptide transporter	5.58057	4.3537	Up	No		230804	low-affinity iron permease	4.89489	3.8841	Down	No
87425	peptidase	5.44917	4.75872	Up	No		46209	quinoprotein amine dehydrogenase, beta chain-like domain	4.77908	4.97803	No	No
57251	predicted small secreted cysteine-rich protein, has similarity with putative necrosis and ethylene inducing peptide 1 precursor of Botryotinia ranunculiin	5.42377	3.43748	Up	No		78757	hypothetical, secreted	4.77204	4.76127	No	No
158376	MFS transporter	5.42354	2.28112	Up	No		47120	isochorismatase	4.76499	3.05155	Down	No
29562	alpha/beta hydrolase domain	5.19199	-0.26339	Up	No		87425	peptidase	4.75872	5.44917	Up	No
47780	cytochrome P450	4.99974	-0.00453192	Up	No		49834	aspartic-type endopeptidase	4.75321	5.95289	Up	No
46209	quinoprotein amine dehydrogenase, beta chain-like domain	4.97803	4.77908	No	No		69251	predicted small secreted cysteine-rich protein	4.6428	-0.482907	Down	No
89752	aspartic-type endopeptidase	4.97375	5.21773	No	No		80916	NmrA transcriptional regulator	4.43708	3.63996	No	No
205739	MFS peptide transporter	4.96422	1.14558	Up	No		81777	aspartic-type endopeptidase	4.43149	4.16112	No	No
68992	alpha/beta hydrolase domain	4.96133	2.13184	Up	No		68860	predicted small secreted cysteine-rich protein	4.4293	4.78492	No	No
40262	predicted small secreted cysteine-rich protein	4.9085	2.98862	Up	No		217176	peptidase	4.42426	3.63579	No	No
shared between PS>PP and QS>QQ lists
