# Supplementary material for: Comparative Phenotypic, Genomic, and Transcriptomic Analyses of Two Contrasting Strains of the Plant Beneficial Fungus Trichoderma virens
Source: Microbiol Spectr. 2023 Jan 31;11(2):e03024-22. doi: 10.1128/spectrum.03024-22 (PMC10100780; doi:10.1128/spectrum.03024-22)
Supplement: Supplemental file 9 — Table S9. Download spectrum.03024-22-s0009.xlsx, XLSX file, 4.6 MB [file spectrum.03024-22-s0009.xlsx]

## Sheet: Final_results_all_samples
Gene ID	Gene position	baseMean	log2FoldChange Qs vs Q	FoldChange Qs vs Q	pvalue Qs vs Q	padj Qs vs Q	flag Qs vs Q	Normalized counts Qs1 Qs2 Qs3	Normalized counts Q1 Q3	Significantly DE Qs vs Q	log2FoldChange Ps vs P	FoldChange Ps vs P	pvalue Ps vs P	padj Ps vs P	flag Ps vs P	Normalized counts Ps1 Ps2 Ps3	Normalized counts P1 P2 P3 P4	Significantly DE Ps vs P	log2FoldChange Ps vs Qs	FoldChange Ps vs Qs	pvalue Ps vs Qs	padj Ps vs Qs	flag Ps vs Qs	Normalized counts Ps1 Ps2 Ps3 1	Normalized counts Qs1 Qs2 Qs3 1	Significantly DE Ps vs Qs	log2FoldChange Q vs P	FoldChange Q vs P	pvalue Q vs P	padj Q vs P	flag Q vs P	Normalized counts Q1 Q3 1	Normalized counts P1 P2 P3 P4 1	Significantly DE Q vs P
35237	scaffold_2:351690-352633	175.295	-0.11001	-1.07924	0.687528	0.96828	Tested	229;247.5;147.19	231.27;218.69	No	-0.363203	-1.28628	0.13872	0.392292	Tested	105.76;122.08;145.49	166.49;159.59;132.93;197.56	No	-0.703705	-1.62868	0.00572499	0.0191976	Tested	105.76;122.08;145.49	229;247.5;147.19	Down	0.450512	1.36652	0.0889551	0.1918	Tested	231.27;218.69	166.49;159.59;132.93;197.56	No
114785	scaffold_5:2460088-2462057	6.36386	-1.66612	-3.17361	0.0742016	0.444524	Low_Counts	0;0;0	1.02;1.43	No	-2.37602	-5.19102	0.000596486	0.00674076	Tested	0;3.45;3.43	17.84;10.15;17.72;21.32	Down	2.50192	5.66438	0.0051887	0.0176818	Low_Counts	0;3.45;3.43	0;0;0	No	-3.21181	-9.26512	2.91927e-05	0.000223496	Tested	1.02;1.43	17.84;10.15;17.72;21.32	Down
180162	scaffold_6:2961143-2962970	0.252747	0.517466	1.43144	0.458238	NA	Low_Counts	0.72;1.64;0.68	0;0	No	0	-1	1	NA	Low_Counts	0;0;0	0;0;0;0	No	-0.472877	-1.38787	0.527484	NA	Low_Counts	0;0;0	0.72;1.64;0.68	No	0	-1	1	NA	Low_Counts	0;0	0;0;0;0	No
35233	scaffold_2:278329-278899	54.2378	0.0851275	1.06078	0.822657	0.987987	Tested	42.22;27.86;27.13	26.61;33.35	No	-0.205865	-1.15338	0.514055	0.770455	Tested	49.01;76.01;69.56	47.57;62.73;99.26;89.54	No	0.99799	1.99722	0.00323986	0.0118409	Tested	49.01;76.01;69.56	42.22;27.86;27.13	Up	-1.28898	-2.44356	0.000334518	0.00193178	Tested	26.61;33.35	47.57;62.73;99.26;89.54	Down
35549	scaffold_2:914093-914932	166.992	0.224512	1.16838	0.488176	0.903887	Tested	200.38;127.85;170.93	130.98;151.99	No	-0.0519291	-1.03665	0.852838	0.946813	Tested	149.61;180.81;175.87	261.63;116.23;194.08;143.55	No	0.0262714	1.01838	0.928846	0.957558	Tested	149.61;180.81;175.87	200.38;127.85;170.93	No	-0.302712	-1.23346	0.330546	0.496559	Tested	130.98;151.99	261.63;116.23;194.08;143.55	No
35234	scaffold_2:197305-197811	0	NA	NA	NA	NA	All_Zero	0;0;0	0;0	No	NA	NA	NA	NA	All_Zero	0;0;0	0;0;0;0	No	NA	NA	NA	NA	All_Zero	0;0;0	0;0;0	No	NA	NA	NA	NA	All_Zero	0;0	0;0;0;0	No
172793	scaffold_86:1064904-1066764	12.6199	0.0854057	1.06099	0.903153	0.995788	Tested	12.88;5.74;4.75	13.3;1.91	No	-0.245348	-1.18538	0.689101	0.874099	Tested	15.48;20.73;8.33	11.89;23.06;10.63;22.74	No	0.785019	1.72312	0.225116	0.366041	Tested	15.48;20.73;8.33	12.88;5.74;4.75	No	-1.11577	-2.16711	0.0971972	0.204779	Tested	13.3;1.91	11.89;23.06;10.63;22.74	No
230731	scaffold_6:3122092-3131394	332.59	-0.608497	-1.52467	0.353832	0.840398	Tested	689.15;171.28;468.69	184.2;1285.93	No	-0.61033	-1.52661	0.289825	0.58963	Tested	136.71;191.18;49.97	115.95;341.31;240.17;116.55	No	-1.62507	-3.08457	0.00739048	0.0238048	Tested	136.71;191.18;49.97	689.15;171.28;468.69	Down	1.62324	3.08065	0.00997492	0.0341304	Tested	184.2;1285.93	115.95;341.31;240.17;116.55	Up
185107	scaffold_92:1402650-1406109	525.147	0.326449	1.25392	0.216855	0.714212	Tested	670.54;881.81;1062.19	784.88;605.56	No	0.340635	1.26631	0.139866	0.394144	Tested	433.36;309.8;377.21	303.26;291.5;227.76;353.9	No	-1.21058	-2.31431	4.98348e-07	4.79812e-06	Tested	433.36;309.8;377.21	670.54;881.81;1062.19	Down	1.22477	2.33718	1.60076e-06	1.59647e-05	Tested	784.88;605.56	303.26;291.5;227.76;353.9	Up
188750	scaffold_2:1691396-1692112	4.34741	-0.322228	-1.25026	0.682479	0.967526	Tested	4.29;4.1;4.75	3.07;8.1	No	0.027616	1.01933	0.970892	0.9915	Low_Counts	2.58;5.76;4.41	0;10.15;3.54;1.42	No	0.0183085	1.01277	0.98088	0.98878	Low_Counts	2.58;5.76;4.41	4.29;4.1;4.75	No	0.331535	1.25835	0.671221	0.789227	Tested	3.07;8.1	0;10.15;3.54;1.42	No
185105	scaffold_92:1398999-1403366	164.746	-0.591112	-1.50641	0.0135325	0.149611	Tested	179.62;222.91;259.1	364.3;307.78	No	-0.523583	-1.43752	0.0251126	0.127172	Tested	72.23;78.31;71.52	89.19;125.45;116.98;89.54	No	-1.55198	-2.93219	4.44758e-11	8.14421e-10	Tested	72.23;78.31;71.52	179.62;222.91;259.1	Down	1.61951	3.07271	9.37898e-12	2.22446e-10	Tested	364.3;307.78	89.19;125.45;116.98;89.54	Up
165285	scaffold_92:1256092-1258200	5.10313	-0.256063	-1.19422	0.72792	0.975349	Tested	4.29;6.56;2.71	4.09;6.67	No	-0.673786	-1.59525	0.333782	0.63188	Tested	2.58;1.15;6.86	2.97;7.38;8.86;7.11	No	-0.111759	-1.08054	0.876458	0.9263	Low_Counts	2.58;1.15;6.86	4.29;6.56;2.71	No	-0.305964	-1.23624	0.668847	0.787965	Tested	4.09;6.67	2.97;7.38;8.86;7.11	No
58141	scaffold_5:2936608-2939181	205.275	-0.385254	-1.30609	0.191716	0.683593	Tested	202.52;263.89;206.88	322.34;269.19	No	-0.186145	-1.13772	0.475259	0.744097	Tested	167.67;161.23;148.92	133.79;178.04;137.36;271.47	No	-0.490046	-1.40449	0.0719583	0.154099	Tested	167.67;161.23;148.92	202.52;263.89;206.88	No	0.689155	1.61234	0.0154163	0.0488926	Tested	322.34;269.19	133.79;178.04;137.36;271.47	Up
132648	scaffold_6:2665508-2668917	240.3	0.109646	1.07896	0.646138	0.961303	Tested	115.22;163.09;122.09	118.7;126.73	No	-0.233676	-1.17583	0.235678	0.530784	Tested	247.63;284.46;333.61	359.75;327.47;393.48;291.36	No	1.11717	2.16921	1.38908e-07	1.48826e-06	Tested	247.63;284.46;333.61	115.22;163.09;122.09	Up	-1.46049	-2.75202	9.59313e-11	2.0057e-09	Tested	118.7;126.73	359.75;327.47;393.48;291.36	Down
51260	scaffold_76:143260-144933	16.0396	-0.434736	-1.35166	0.437623	0.888311	Tested	12.88;13.11;12.21	20.47;15.25	No	-0.284735	-1.21819	0.574402	0.807218	Tested	10.32;8.06;25.96	5.95;26.75;23.04;18.48	No	0.30367	1.23428	0.566057	0.700917	Tested	10.32;8.06;25.96	12.88;13.11;12.21	No	-0.153669	-1.11239	0.775848	0.861116	Tested	20.47;15.25	5.95;26.75;23.04;18.48	No
206874	scaffold_91:1494939-1495682	898.47	0.413889	1.33227	0.622868	0.95517	Tested	198.23;349.94;157.36	92.1;188.2	No	-1.50533	-2.8389	0.0473478	0.196578	Tested	570.07;1049.17;180.28	663;4720.24;215.35;2397.71	No	1.07064	2.10037	0.176746	0.304889	Tested	570.07;1049.17;180.28	198.23;349.94;157.36	No	-2.98987	-7.944	0.000236931	0.00143343	Tested	92.1;188.2	663;4720.24;215.35;2397.71	Down
48892	scaffold_79:549872-550315	20.2161	0.508146	1.42222	0.358307	0.843163	Tested	18.61;13.11;40.02	20.47;12.86	No	1.37291	2.58993	0.00726641	0.049653	Tested	23.22;44.91;23.02	17.84;12.91;7.09;8.53	Up	0.320667	1.24891	0.523823	0.664	Tested	23.22;44.91;23.02	18.61;13.11;40.02	No	0.544098	1.45811	0.331735	0.497769	Tested	20.47;12.86	17.84;12.91;7.09;8.53	No
61171	scaffold_4:564779-565544	105.939	-0.18754	-1.13882	0.458463	0.895481	Tested	90.17;97.52;96.32	84.93;128.16	No	0.030164	1.02113	0.893568	0.962636	Tested	116.08;110.56;110.71	107.03;95.94;132.93;100.91	No	0.240226	1.18118	0.304051	0.457928	Tested	116.08;110.56;110.71	90.17;97.52;96.32	No	-0.0225213	-1.01573	0.92687	0.957588	Tested	84.93;128.16	107.03;95.94;132.93;100.91	No
82193	scaffold_1:2198903-2200612	163.045	-0.306424	-1.23664	0.185137	0.675475	Tested	210.39;227.01;231.97	296.76;259.19	No	-0.22904	-1.17205	0.302583	0.600921	Tested	128.98;87.53;77.89	98.11;129.14;107.23;102.33	No	-1.23239	-2.34957	3.51141e-08	4.18341e-07	Tested	128.98;87.53;77.89	210.39;227.01;231.97	Down	1.30978	2.47903	1.22793e-08	1.7982e-07	Tested	296.76;259.19	98.11;129.14;107.23;102.33	Up
61173	scaffold_4:570223-573639	22.5996	0.17492	1.1289	0.664339	0.965833	Tested	42.94;32.78;40.02	38.89;30.49	No	0.96694	1.95469	0.0284357	0.138822	Tested	15.48;23.03;15.68	2.97;13.84;7.98;7.11	No	-1.05299	-2.07482	0.00788111	0.0251265	Tested	15.48;23.03;15.68	42.94;32.78;40.02	Down	1.84501	3.59254	3.70751e-05	0.000279324	Tested	38.89;30.49	2.97;13.84;7.98;7.11	Up
214070	scaffold_88:115776-119437	660.453	-0.384138	-1.30508	0.11583	0.552405	Tested	674.12;749.86;772.56	1180.9;744.21	No	-0.134474	-1.09769	0.522602	0.776443	Tested	420.46;492.91;625.58	484.62;631.89;562.75;585.57	No	-0.496927	-1.4112	0.0252421	0.0659992	Tested	420.46;492.91;625.58	674.12;749.86;772.56	No	0.746592	1.67782	0.00140128	0.00670488	Tested	1180.9;744.21	484.62;631.89;562.75;585.57	Up
82194	scaffold_1:2256258-2258550	118.806	-0.0502098	-1.03542	0.8301	0.987987	Tested	112.35;119.65;124.8	126.89;120.06	No	-0.219322	-1.16419	0.302399	0.600908	Tested	116.08;114.01;91.12	160.55;125.45;115.21;99.49	No	-0.17549	-1.12935	0.422901	0.575098	Tested	116.08;114.01;91.12	112.35;119.65;124.8	No	0.00637832	1.00443	0.977694	0.986505	Tested	126.89;120.06	160.55;125.45;115.21;99.49	No
48894	scaffold_79:212088-213104	0.700913	0.299754	1.23093	0.753877	NA	Low_Counts	2.15;1.64;1.36	0;2.38	No	-0.216955	-1.16228	0.823499	NA	Low_Counts	0;0;0	0;0;0.89;0	No	-1.16122	-2.23647	0.23192	NA	Low_Counts	0;0;0	2.15;1.64;1.36	No	0.644515	1.56321	0.500852	NA	Low_Counts	0;2.38	0;0;0.89;0	No
48895	scaffold_79:79326-80344	31.0585	-0.0924966	-1.06621	0.854739	0.992067	Tested	63.69;52.45;82.07	53.21;92.91	No	-0.385388	-1.30621	0.558428	0.799039	Low_Counts	5.16;3.45;0.98	11.89;3.69;1.77;1.42	No	-4.20247	-18.4106	1.69173e-12	3.68064e-11	Tested	5.16;3.45;0.98	63.69;52.45;82.07	Down	3.90957	15.0279	2.06023e-11	4.75636e-10	Tested	53.21;92.91	11.89;3.69;1.77;1.42	Up
43875	scaffold_85:169253-171739	670.904	0.000259336	1.00018	0.999098	1	Tested	680.56;579.4;750.18	671.29;668.93	No	0.273549	1.20878	0.162208	0.429505	Tested	598.44;723.25;912.65	541.11;759.19;590.23;575.62	No	0.158891	1.11643	0.442602	0.593577	Tested	598.44;723.25;912.65	680.56;579.4;750.18	No	0.114399	1.08252	0.602017	0.738391	Tested	671.29;668.93	541.11;759.19;590.23;575.62	No
215304	scaffold_2:1994104-1995266	898.131	-0.182955	-1.13521	0.469708	0.899086	Tested	694.16;514.66;662	638.55;777.08	No	0.188125	1.13928	0.378224	0.670631	Tested	946.68;1342.84;1155.63	1343.85;849.59;957.12;895.41	No	0.87147	1.82953	0.000127318	0.000705378	Tested	946.68;1342.84;1155.63	694.16;514.66;662	Up	-0.50039	-1.4146	0.0376195	0.0988128	Tested	638.55;777.08	1343.85;849.59;957.12;895.41	No
215306	scaffold_2:2003470-2004100	301.179	-0.0566565	-1.04005	0.837721	0.988302	Tested	202.52;222.91;223.15	179.08;267.76	No	-0.0927265	-1.06638	0.692633	0.87522	Tested	332.76;431.87;273.35	451.91;294.27;407.66;326.9	No	0.664749	1.58529	0.00768996	0.0245834	Tested	332.76;431.87;273.35	202.52;222.91;223.15	Up	-0.700819	-1.62543	0.00781087	0.0282125	Tested	179.08;267.76	451.91;294.27;407.66;326.9	Down
120125	scaffold_90:1048481-1049354	175.17	1.01287	2.01793	0.000465373	0.01155	Tested	160.3;177.84;221.8	60.38;118.16	Up	0.754968	1.68759	0.00214909	0.0199124	Tested	250.21;282.16;229.26	178.39;138.37;137.36;147.81	Up	0.433598	1.3506	0.0901499	0.183484	Tested	250.21;282.16;229.26	160.3;177.84;221.8	No	-0.691503	-1.61497	0.0137953	0.0446771	Tested	60.38;118.16	178.39;138.37;137.36;147.81	Down
120434	scaffold_3:1839072-1839933	172.29	-0.111244	-1.08016	0.703265	0.970768	Tested	238.3;121.29;206.88	208.76;201.06	No	0.658747	1.57871	0.0106107	0.0663151	Tested	214.1;203.84;174.89	148.66;138.37;109.01;102.33	No	0.0537829	1.03798	0.840023	0.904125	Tested	214.1;203.84;174.89	238.3;121.29;206.88	No	0.716208	1.64286	0.011748	0.03908	Tested	208.76;201.06	148.66;138.37;109.01;102.33	Up
73396	scaffold_2:167494-169371	4211.54	-0.252918	-1.19162	0.317837	0.812379	Tested	4083.38;2837.19;3554.2	4282.56;4059.32	No	0.0174967	1.0122	0.934622	0.979096	Tested	3433.32;4590.54;5659.11	5134.56;4090.19;5093.13;3720.93	No	0.381649	1.30283	0.093404	0.188001	Tested	3433.32;4590.54;5659.11	4083.38;2837.19;3554.2	No	-0.111234	-1.08015	0.643867	0.770024	Tested	4282.56;4059.32	5134.56;4090.19;5093.13;3720.93	No
231968	scaffold_89:33639-35219	202.358	0.117183	1.08461	0.612464	0.951575	Tested	183.2;193.41;225.87	164.75;203.44	No	0.0616663	1.04367	0.760672	0.909997	Tested	257.95;202.69;186.64	202.17;202.94;237.51;167.71	No	0.0787195	1.05608	0.708956	0.81427	Tested	257.95;202.69;186.64	183.2;193.41;225.87	No	-0.134236	-1.09751	0.548449	0.697977	Tested	164.75;203.44	202.17;202.94;237.51;167.71	No
74014	scaffold_5:991397-992769	36.3939	-0.418686	-1.33671	0.292696	0.792992	Tested	39.36;18.03;32.56	38.89;42.4	No	-0.117015	-1.08449	0.745704	0.902971	Tested	33.53;39.16;32.82	62.44;35.98;34.56;27	No	0.215239	1.1609	0.565092	0.700293	Tested	33.53;39.16;32.82	39.36;18.03;32.56	No	0.0864326	1.06174	0.822613	0.894802	Tested	38.89;42.4	62.44;35.98;34.56;27	No
73394	scaffold_2:154589-156073	190.546	-0.225451	-1.16914	0.397232	0.864155	Tested	174.61;167.18;177.71	205.69;200.58	No	0.106948	1.07695	0.644765	0.849673	Tested	123.82;232.64;245.92	166.49;170.66;218.01;203.24	No	0.243313	1.18371	0.316932	0.470401	Tested	123.82;232.64;245.92	174.61;167.18;177.71	No	0.0890861	1.0637	0.728082	0.828955	Tested	205.69;200.58	166.49;170.66;218.01;203.24	No
84609	scaffold_4:1357697-1359526	712.013	-0.726709	-1.65486	0.171812	0.652973	Tested	532.43;736.75;243.5	439;1297.36	No	-0.194916	-1.14466	0.669708	0.862787	Tested	441.1;1278.35;366.43	957.34;906.78;662.9;682.22	No	0.434777	1.3517	0.369607	0.522697	Tested	441.1;1278.35;366.43	532.43;736.75;243.5	No	0.0970162	1.06956	0.848424	0.911219	Tested	439;1297.36	957.34;906.78;662.9;682.22	No
82225	scaffold_2:330722-334527	5021.82	-0.2809	-1.21495	0.208727	0.704421	Tested	4290.91;4695.05;4979.27	6402.86;4940.75	No	-0.17678	-1.13036	0.347549	0.644658	Tested	3613.88;4361.36;5948.63	4754;5458.2;5410.4;5406.57	No	-0.00250772	-1.00174	0.990032	0.994707	Tested	3613.88;4361.36;5948.63	4290.91;4695.05;4979.27	No	0.106627	1.07671	0.615549	0.74794	Tested	6402.86;4940.75	4754;5458.2;5410.4;5406.57	No
46137	scaffold_83:697278-698333	3.94648	1.16039	2.23518	0.156393	0.630996	Tested	5.73;16.39;13.57	4.09;5.72	No	0.306418	1.23663	0.744883	0.902342	Low_Counts	0;0;0.98	0;0;0.89;0	No	-3.22008	-9.31837	0.000201369	0.00106058	Tested	0;0;0.98	5.73;16.39;13.57	Down	2.36611	5.15547	0.00932405	0.0323778	Low_Counts	4.09;5.72	0;0;0.89;0	No
198950	scaffold_4:443196-444547	0.193124	0.263776	1.20062	0.703638	NA	Low_Counts	1.43;0;0	0;0	No	-0.174421	-1.12851	0.822687	NA	Low_Counts	0;0;0	0;0;0.89;0	No	-0.207716	-1.15486	0.780217	NA	Low_Counts	0;0;0	1.43;0;0	No	-0.230482	-1.17323	0.750649	NA	Low_Counts	0;0	0;0;0.89;0	No
135033	scaffold_91:746626-748100	8.00389	0.458895	1.37449	0.437264	0.888311	Tested	11.45;16.39;8.82	8.19;9.05	No	-1.20926	-2.31218	0.0516112	0.208539	Tested	2.58;1.15;4.9	5.95;11.07;7.98;8.53	No	-1.65587	-3.15113	0.00724368	0.0233603	Tested	2.58;1.15;4.9	11.45;16.39;8.82	Down	-0.0122806	-1.00855	0.983553	0.990228	Tested	8.19;9.05	5.95;11.07;7.98;8.53	No
52660	scaffold_71:166393-167321	228.196	0.318921	1.2474	0.173267	0.65608	Tested	216.12;262.25;264.53	242.52;156.75	No	0.00950059	1.00661	0.962918	0.989556	Tested	196.04;228.03;259.15	214.06;238.92;219.78;240.2	No	-0.102835	-1.07388	0.629264	0.753319	Tested	196.04;228.03;259.15	216.12;262.25;264.53	No	-0.206585	-1.15395	0.361481	0.528763	Tested	242.52;156.75	214.06;238.92;219.78;240.2	No
68489	scaffold_86:698829-699844	0.839594	1.25059	2.37939	0.187243	NA	Low_Counts	2.15;1.64;1.36	0;0	No	0.431715	1.34884	0.65939	NA	Low_Counts	0;0;1.96	2.97;0;0;0	No	-0.502818	-1.41698	0.607428	0.735955	Low_Counts	0;0;1.96	2.15;1.64;1.36	No	-0.316058	-1.24492	0.739158	NA	Low_Counts	0;0	2.97;0;0;0	No
56126	scaffold_5:221689-224945	164.839	-0.130944	-1.09501	0.512592	0.915215	Tested	171.75;154.89;193.31	178.06;201.06	No	-0.100172	-1.0719	0.585042	0.813957	Tested	152.19;145.11;145	181.36;140.21;170.16;144.97	No	-0.238615	-1.17986	0.203787	0.340252	Tested	152.19;145.11;145	171.75;154.89;193.31	No	0.269387	1.2053	0.169189	0.309541	Tested	178.06;201.06	181.36;140.21;170.16;144.97	No
75944	scaffold_88:361345-365094	824.615	0.0328217	1.02301	0.865718	0.994083	Tested	838.72;794.12;928.57	955.77;717.05	No	-0.153633	-1.11237	0.35514	0.650984	Tested	740.32;663.36;871.99	835.44;934.45;779.88;835.72	No	-0.165811	-1.1218	0.345294	0.498586	Tested	740.32;663.36;871.99	838.72;794.12;928.57	No	-0.020644	-1.01441	0.911404	0.949239	Tested	955.77;717.05	835.44;934.45;779.88;835.72	No
57290	scaffold_89:1514693-1515544	50.5945	0.539574	1.45354	0.221575	0.719065	Tested	40.79;52.45;42.73	30.7;30.02	No	0.822445	1.7684	0.0306524	0.145947	Tested	46.43;123.23;63.19	56.49;52.58;23.04;45.48	No	0.764444	1.69872	0.0522865	0.119424	Tested	46.43;123.23;63.19	40.79;52.45;42.73	No	-0.481573	-1.39627	0.262511	0.423828	Tested	30.7;30.02	56.49;52.58;23.04;45.48	No
194105	scaffold_86:91708-92798	0.472323	-0.99349	-1.991	0.234026	NA	Low_Counts	0;0;0	1.02;2.38	No	-0.216096	-1.16159	0.810176	NA	Low_Counts	0;0;0.49	0;0;1.77;0	No	0.357108	1.28086	0.68178	NA	Low_Counts	0;0;0.49	0;0;0	No	0.420285	1.33819	0.626275	NA	Low_Counts	1.02;2.38	0;0;1.77;0	No
28993	scaffold_6:3337957-3339102	82.1847	-0.749813	-1.68158	0.189635	0.68037	Tested	20.04;16.39;24.42	14.33;54.79	No	-0.429767	-1.34702	0.370951	0.663699	Tested	85.12;181.96;37.72	184.33;148.52;120.53;98.07	No	2.14044	4.40897	3.83448e-05	0.000244135	Tested	85.12;181.96;37.72	20.04;16.39;24.42	Up	-1.8204	-3.53178	0.000704994	0.00373938	Tested	14.33;54.79	184.33;148.52;120.53;98.07	Down
194107	scaffold_86:97941-100008	5.48849	-0.756271	-1.68912	0.351532	0.837427	Tested	3.58;9.83;6.78	15.35;11.43	No	0.956712	1.94088	0.245371	0.540055	Low_Counts	2.58;0;9.31	0;1.84;0.89;4.26	No	-0.46145	-1.37693	0.562237	0.697893	Tested	2.58;0;9.31	3.58;9.83;6.78	No	2.17443	4.51408	0.00944142	0.0326483	Tested	15.35;11.43	0;1.84;0.89;4.26	Up
47494	scaffold_86:96765-97654	12.3547	0.0511194	1.03607	0.941319	0.996989	Tested	15.03;25.41;37.98	12.28;40.02	No	0.38992	1.31032	0.612705	0.831984	Low_Counts	5.16;3.45;1.47	0;4.61;0;2.84	No	-2.67169	-6.37174	0.00019013	0.00100737	Tested	5.16;3.45;1.47	15.03;25.41;37.98	Down	3.01049	8.05837	6.23794e-05	0.000443644	Tested	12.28;40.02	0;4.61;0;2.84	Up
19977	scaffold_2:2499573-2499804	310.962	-0.419804	-1.33775	0.215223	0.71197	Tested	319.17;509.74;324.22	418.53;621.29	No	0.351682	1.27605	0.233318	0.528746	Tested	252.79;314.4;189.09	181.36;144.83;275.62;180.5	No	-0.597198	-1.51278	0.0533563	0.121372	Tested	252.79;314.4;189.09	319.17;509.74;324.22	No	1.36868	2.58235	2.7059e-05	0.000208386	Tested	418.53;621.29	181.36;144.83;275.62;180.5	Up
32016	scaffold_3:133000-134647	13.2407	1.86763	3.64932	0.0294418	0.253709	Tested	19.32;13.93;14.24	0;4.29	No	0.519013	1.43297	0.500513	0.762021	Tested	2.58;9.21;45.07	2.97;10.15;4.43;32.69	No	0.271532	1.20709	0.731919	0.831488	Tested	2.58;9.21;45.07	19.32;13.93;14.24	No	-1.62015	-3.07406	0.0537947	0.130562	Tested	0;4.29	2.97;10.15;4.43;32.69	No
51849	scaffold_74:170618-171145	299.413	0.400055	1.31956	0.290297	0.790014	Tested	97.33;199.14;119.38	107.45;98.15	No	0.396398	1.31622	0.208898	0.499591	Tested	655.19;469.88;361.53	419.21;433.56;217.12;415.02	No	1.77835	3.43034	1.33712e-07	1.4413e-06	Tested	655.19;469.88;361.53	97.33;199.14;119.38	Up	-1.78201	-3.43905	7.1027e-07	7.64771e-06	Tested	107.45;98.15	419.21;433.56;217.12;415.02	Down
80593	scaffold_88:440200-441183	945.15	0.0884992	1.06326	0.632825	0.957846	Tested	646.93;658.08;664.04	581.24;649.87	No	-0.123868	-1.08965	0.426384	0.709535	Tested	1093.71;1089.48;1129.67	1430.07;1070.06;1333.77;994.9	No	0.745907	1.67703	7.06116e-06	5.2904e-05	Tested	1093.71;1089.48;1129.67	646.93;658.08;664.04	Up	-0.958274	-1.94298	5.25591e-08	6.99803e-07	Tested	581.24;649.87	1430.07;1070.06;1333.77;994.9	Down
193591	scaffold_84:180828-181152	853.858	-0.265508	-1.20206	0.0947276	0.497895	Tested	788.62;698.23;761.03	879.03;923.83	No	0.441661	1.35817	0.001193	0.0121946	Tested	1091.13;1000.8;1032.67	829.5;641.11;767.47;832.87	Up	0.470144	1.38525	0.00105569	0.00455065	Tested	1091.13;1000.8;1032.67	788.62;698.23;761.03	Up	0.237026	1.17856	0.119855	0.239951	Tested	879.03;923.83	829.5;641.11;767.47;832.87	No
80591	scaffold_88:435782-436595	3908.85	-0.231602	-1.17414	0.709384	0.973626	Tested	5230.53;8791.85;5810.17	10113.39;6234.3	No	-0.586477	-1.50158	0.276661	0.576156	Tested	2502.12;595.41;343.9	1474.66;2551.53;584.91;2673.44	No	-2.29694	-4.91414	5.56794e-05	0.000339233	Tested	2502.12;595.41;343.9	5230.53;8791.85;5810.17	Down	1.94206	3.84255	0.00109053	0.00540695	Tested	10113.39;6234.3	1474.66;2551.53;584.91;2673.44	Up
88022	scaffold_90:599812-601684	560.985	0.503313	1.41746	0.173798	0.656145	Tested	882.37;853.12;1092.71	500.4;818.53	No	0.751401	1.68343	0.0182078	0.10062	Tested	693.89;479.09;278.74	362.72;229.69;335.88;204.67	No	-0.94436	-1.92433	0.00483823	0.0166804	Tested	693.89;479.09;278.74	882.37;853.12;1092.71	Down	1.19245	2.2854	0.000781898	0.00409513	Tested	500.4;818.53	362.72;229.69;335.88;204.67	Up
223038	scaffold_71:130920-131273	40.5786	-0.163095	-1.11969	0.669353	0.966349	Tested	73.71;66.38;52.23	88;58.6	No	-0.503933	-1.41807	0.202561	0.489454	Tested	7.74;18.43;21.06	20.81;21.22;20.38;38.37	No	-1.80907	-3.50416	3.23501e-06	2.64139e-05	Tested	7.74;18.43;21.06	73.71;66.38;52.23	Down	1.46823	2.76682	0.000159915	0.0010165	Tested	88;58.6	20.81;21.22;20.38;38.37	Up
142964	scaffold_2:426128-427264	1.13112	-0.452019	-1.36795	0.647351	NA	Low_Counts	0;1.64;0	0;1.91	No	-0.249773	-1.18902	0.800751	NA	Low_Counts	0;0;2.94	2.97;0.92;1.77;1.42	No	0.582231	1.49716	0.557534	0.693485	Low_Counts	0;0;2.94	0;1.64;0	No	-0.379986	-1.30133	0.700374	0.810075	Low_Counts	0;1.91	2.97;0.92;1.77;1.42	No
64536	scaffold_92:1121723-1125163	57.4067	-0.1523	-1.11134	0.675696	0.967094	Tested	58.68;50.81;57.65	60.38;63.84	No	-0.0993302	-1.07128	0.760725	0.909997	Tested	23.22;64.49;72.5	38.65;62.73;69.13;66.8	No	0.0218363	1.01525	0.948513	0.969937	Tested	23.22;64.49;72.5	58.68;50.81;57.65	No	0.0311337	1.02181	0.929734	0.958834	Tested	60.38;63.84	38.65;62.73;69.13;66.8	No
223032	scaffold_71:111301-113463	1.22864	0.262774	1.19978	0.790526	NA	Low_Counts	2.86;0.82;0	0;1.43	No	0.0315713	1.02212	0.974448	NA	Low_Counts	0;0;3.43	2.97;0.92;0.89;1.42	No	0.129648	1.09403	0.895689	0.93764	Low_Counts	0;0;3.43	2.86;0.82;0	No	-0.36085	-1.28418	0.714745	0.819787	Low_Counts	0;1.43	2.97;0.92;0.89;1.42	No
12010	scaffold_5:3064942-3066906	15.9185	-0.399007	-1.3186	0.479411	0.901912	Tested	15.74;15.57;13.57	18.42;21.92	No	-0.412731	-1.3312	0.430605	0.712146	Tested	7.74;8.06;21.06	8.92;24.91;26.59;8.53	No	-0.142419	-1.10375	0.792148	0.870737	Tested	7.74;8.06;21.06	15.74;15.57;13.57	No	0.128695	1.0933	0.814466	0.888863	Tested	18.42;21.92	8.92;24.91;26.59;8.53	No
223035	scaffold_71:124048-125903	207.374	0.260701	1.19806	0.407898	0.871794	Tested	274.09;316.34;348.64	255.83;265.86	No	0.508642	1.42271	0.0686014	0.253996	Tested	113.5;243;174.4	98.11;93.17;157.75;147.81	No	-0.787135	-1.72564	0.00634071	0.0209786	Tested	113.5;243;174.4	274.09;316.34;348.64	Down	1.03508	2.04922	0.000741932	0.00390941	Tested	255.83;265.86	98.11;93.17;157.75;147.81	Up
65068	scaffold_91:1133287-1134079	1.79124	-1.28966	-2.44471	0.171416	NA	Low_Counts	1.43;1.64;0	6.14;1.91	No	0.0839894	1.05995	0.928661	NA	Low_Counts	2.58;1.15;0.98	2.97;0.92;1.77;0	No	0.290652	1.22319	0.758033	0.849364	Low_Counts	2.58;1.15;0.98	1.43;1.64;0	No	1.083	2.11844	0.248051	0.409817	Low_Counts	6.14;1.91	2.97;0.92;1.77;0	No
60097	scaffold_6:3210221-3213061	7.27535	0.924315	1.89778	0.16981	0.652416	Tested	17.89;8.2;23.06	6.14;10.01	No	0.859567	1.81449	0.24209	0.536773	Low_Counts	5.16;4.61;3.92	2.97;0.92;4.43;0	No	-1.68522	-3.21589	0.0113469	0.0341016	Tested	5.16;4.61;3.92	17.89;8.2;23.06	Down	1.62047	3.07476	0.0287907	0.079916	Tested	6.14;10.01	2.97;0.92;4.43;0	No
31493	scaffold_4:923036-923931	293.965	0.0978127	1.07015	0.778133	0.985424	Tested	193.94;119.65;129.55	101.31;170.57	No	0.0248959	1.01741	0.931692	0.978528	Tested	374.03;490.61;354.18	457.86;338.54;527.3;270.04	No	1.42273	2.68092	4.67764e-06	3.67815e-05	Tested	374.03;490.61;354.18	193.94;119.65;129.55	Up	-1.49564	-2.8199	5.60381e-06	5.02124e-05	Tested	101.31;170.57	457.86;338.54;527.3;270.04	Down
89726	scaffold_82:255932-257622	812.693	0.107179	1.07712	0.671217	0.966349	Tested	820.11;959.66;1286.02	1019.22;879.52	No	0.468183	1.38337	0.0301321	0.144367	Tested	1036.96;723.25;687.79	576.78;642.96;498.94;621.1	No	-0.327835	-1.25513	0.150397	0.269827	Tested	1036.96;723.25;687.79	820.11;959.66;1286.02	No	0.688839	1.61199	0.00438001	0.0176012	Tested	1019.22;879.52	576.78;642.96;498.94;621.1	Up
81671	scaffold_6:1504914-1506513	1211.92	-0.0722345	-1.05134	0.692494	0.969237	Tested	1320.34;1409.58;1475.26	1543.15;1408.37	No	0.055468	1.0392	0.722898	0.89129	Tested	1003.43;947.82;1276.14	1046.53;912.31;1021.82;1178.25	No	-0.374348	-1.29625	0.0234923	0.0622539	Tested	1003.43;947.82;1276.14	1320.34;1409.58;1475.26	No	0.502051	1.41623	0.00406396	0.0165483	Tested	1543.15;1408.37	1046.53;912.31;1021.82;1178.25	Up
52462	scaffold_2:2076521-2077667	6.37199	0.127733	1.09258	0.877916	0.995346	Low_Counts	1.43;2.46;4.07	0;3.81	No	0.674328	1.59585	0.343192	0.640454	Tested	15.48;9.21;13.72	0;5.53;15.07;5.69	No	1.86392	3.63996	0.013518	0.039241	Tested	15.48;9.21;13.72	1.43;2.46;4.07	Up	-1.31733	-2.49204	0.098754	0.207387	Tested	0;3.81	0;5.53;15.07;5.69	No
119862	scaffold_3:1358469-1359368	15.5699	-0.196924	-1.14625	0.696168	0.970768	Tested	13.6;15.57;15.6	21.49;13.82	No	-0.364271	-1.28723	0.442827	0.720979	Tested	7.74;14.97;14.21	17.84;18.45;7.98;25.58	No	-0.181422	-1.134	0.708606	0.814043	Tested	7.74;14.97;14.21	13.6;15.57;15.6	No	0.014075	1.0098	0.977272	0.986271	Tested	21.49;13.82	17.84;18.45;7.98;25.58	No
63025	scaffold_1:1657243-1657932	63.7227	-0.0845003	-1.06032	0.817052	0.987987	Tested	33.63;50.81;30.52	42.98;38.12	No	0.155577	1.11387	0.612243	0.831984	Tested	113.5;66.8;79.36	107.03;65.49;82.42;54.01	No	1.117	2.16896	0.000644059	0.00295256	Tested	113.5;66.8;79.36	33.63;50.81;30.52	Up	-0.876927	-1.83646	0.0115872	0.0386315	Tested	42.98;38.12	107.03;65.49;82.42;54.01	Down
66082	scaffold_89:736110-737431	10.8543	0.350421	1.27493	0.572527	0.941515	Tested	25.05;22.13;29.84	10.23;30.02	No	0.035279	1.02475	0.963437	0.989796	Low_Counts	2.58;3.45;0.49	0;1.84;1.77;2.84	No	-3.25702	-9.56008	2.49028e-06	2.09274e-05	Tested	2.58;3.45;0.49	25.05;22.13;29.84	Down	2.94188	7.68413	3.74263e-05	0.000281563	Tested	10.23;30.02	0;1.84;1.77;2.84	Up
191688	scaffold_6:3369362-3372959	5.17619	-3.07942	-8.45274	0.000297079	0.00791858	Tested	1.43;0;1.36	14.33;17.15	Down	-2.56235	-5.90668	0.00267724	0.0234842	Tested	2.58;0;0	0;6.46;8.86;9.95	Down	-0.406127	-1.32512	0.655043	0.774334	Low_Counts	2.58;0;0	1.43;0;1.36	No	0.923199	1.89632	0.235851	0.395695	Tested	14.33;17.15	0;6.46;8.86;9.95	No
63022	scaffold_1:1651919-1652701	59.6414	-0.554068	-1.46822	0.221488	0.719065	Tested	43.65;51.63;25.1	49.12;70.04	No	-0.601517	-1.51731	0.12909	0.377072	Tested	51.59;73.71;29.88	112.98;69.18;47.86;90.96	No	0.333374	1.25996	0.427451	0.578582	Tested	51.59;73.71;29.88	43.65;51.63;25.1	No	-0.380823	-1.30208	0.377643	0.544135	Tested	49.12;70.04	112.98;69.18;47.86;90.96	No
57476	scaffold_88:861472-862800	59.6231	0.665592	1.58622	0.0534625	0.366677	Tested	79.43;104.08;96.32	53.21;62.41	No	-0.239461	-1.18055	0.45779	0.733118	Tested	43.85;35.7;48.01	17.84;60.88;61.15;52.59	No	-1.09335	-2.13369	0.000771026	0.00345533	Tested	43.85;35.7;48.01	79.43;104.08;96.32	Down	0.188296	1.13942	0.582172	0.723554	Tested	53.21;62.41	17.84;60.88;61.15;52.59	No
81672	scaffold_6:1495176-1496906	953.489	-0.130948	-1.09501	0.4597	0.896404	Tested	820.83;695.78;790.88	782.83;900.48	No	0.0105315	1.00733	0.944125	0.981727	Tested	951.84;1162.03;1091.95	933.56;998.1;1092.71;1220.88	No	0.474823	1.38975	0.00292356	0.0108527	Tested	951.84;1162.03;1091.95	820.83;695.78;790.88	Up	-0.333343	-1.25993	0.0483006	0.119711	Tested	782.83;900.48	933.56;998.1;1092.71;1220.88	No
191681	scaffold_6:3335286-3337234	0.12247	0	-1	1	NA	Low_Counts	0;0;0	0;0	No	0.348098	1.27288	0.65506	NA	Low_Counts	0;0;1.47	0;0;0;0	No	0.492944	1.40731	0.5083	NA	Low_Counts	0;0;1.47	0;0;0	No	0	-1	1	NA	Low_Counts	0;0	0;0;0;0	No
191680	scaffold_6:3333506-3334604	4.07496	0.409612	1.32833	0.672943	0.967027	Low_Counts	0.72;0.82;0	0;0	No	0.469151	1.38429	0.564386	0.802099	Tested	2.58;17.27;5.88	2.97;10.15;7.09;1.42	No	2.89225	7.42425	0.00122858	0.00518479	Tested	2.58;17.27;5.88	0.72;0.82;0	Up	-2.83271	-7.1241	0.00218636	0.0097367	Tested	0;0	2.97;10.15;7.09;1.42	Down
53734	scaffold_11:2169-2744	0	NA	NA	NA	NA	All_Zero	0;0;0	0;0	No	NA	NA	NA	NA	All_Zero	0;0;0	0;0;0;0	No	NA	NA	NA	NA	All_Zero	0;0;0	0;0;0	No	NA	NA	NA	NA	All_Zero	0;0	0;0;0;0	No
65505	scaffold_90:1285822-1286560	6.77886	1.50375	2.83579	0.127184	0.580823	Low_Counts	1.43;11.47;1.36	0;0.48	No	3.67045	12.7325	0.000176561	0.00244145	Tested	41.27;25.34;0	0;0;0;0	Up	1.55828	2.94502	0.108214	0.210282	Tested	41.27;25.34;0	1.43;11.47;1.36	No	0.608419	1.52459	0.53886	0.689857	Low_Counts	0;0.48	0;0;0;0	No
65504	scaffold_90:1288675-1289379	0	NA	NA	NA	NA	All_Zero	0;0;0	0;0	No	NA	NA	NA	NA	All_Zero	0;0;0	0;0;0;0	No	NA	NA	NA	NA	All_Zero	0;0;0	0;0;0	No	NA	NA	NA	NA	All_Zero	0;0	0;0;0;0	No
149145	scaffold_6:223728-225670	2.52555	-0.700141	-1.62466	0.401251	NA	Low_Counts	2.15;3.28;2.03	5.12;4.29	No	-0.589844	-1.50508	0.490386	0.755654	Low_Counts	2.58;1.15;0.98	0;0.92;3.54;4.26	No	-0.623115	-1.5402	0.4659	0.614748	Low_Counts	2.58;1.15;0.98	2.15;3.28;2.03	No	0.733412	1.66257	0.379662	0.545721	Low_Counts	5.12;4.29	0;0.92;3.54;4.26	No
176061	scaffold_1:1846203-1848784	326.49	-0.202924	-1.15103	0.29895	0.798668	Tested	271.22;276.18;303.19	363.28;293.01	No	-0.162808	-1.11946	0.338164	0.635718	Tested	301.8;335.13;321.85	428.13;305.33;334.99;383.75	No	0.175604	1.12944	0.32583	0.479527	Tested	301.8;335.13;321.85	271.22;276.18;303.19	No	-0.135487	-1.09846	0.469757	0.632493	Tested	363.28;293.01	428.13;305.33;334.99;383.75	No
46797	scaffold_82:208496-209330	85.3358	0.0380895	1.02675	0.914049	0.995788	Tested	98.76;129.48;114.63	121.77;101.96	No	-0.383786	-1.30476	0.235053	0.529938	Tested	30.95;52.98;79.36	41.62;83.94;90.39;78.17	No	-0.964132	-1.95089	0.00372241	0.0133585	Tested	30.95;52.98;79.36	98.76;129.48;114.63	Down	0.542257	1.45625	0.115318	0.232963	Tested	121.77;101.96	41.62;83.94;90.39;78.17	No
65503	scaffold_90:1295005-1296120	0.073852	0	-1	1	NA	Low_Counts	0;0;0	0;0	No	-0.208945	-1.15584	0.788105	NA	Low_Counts	0;0;0	0;0;0.89;0	No	0	-1	1	NA	Low_Counts	0;0;0	0;0;0	No	-0.290571	-1.22312	0.688122	NA	Low_Counts	0;0	0;0;0.89;0	No
24884	scaffold_67:87044-87616	0	NA	NA	NA	NA	All_Zero	0;0;0	0;0	No	NA	NA	NA	NA	All_Zero	0;0;0	0;0;0;0	No	NA	NA	NA	NA	All_Zero	0;0;0	0;0;0	No	NA	NA	NA	NA	All_Zero	0;0	0;0;0;0	No
168887	scaffold_5:37790-39095	2199.76	-0.0646316	-1.04582	0.779533	0.985424	Tested	1840.6;1411.22;1684.85	1609.67;1829.55	No	0.136309	1.09909	0.483147	0.750672	Tested	3054.13;3099.13;1998.72	2830.4;2193.61;2547.01;2298.22	No	0.713539	1.63982	0.000576323	0.00267751	Tested	3054.13;3099.13;1998.72	1840.6;1411.22;1684.85	Up	-0.512599	-1.42662	0.0195006	0.0587358	Tested	1609.67;1829.55	2830.4;2193.61;2547.01;2298.22	No
80272	scaffold_90:1357772-1359799	3980.06	0.0509274	1.03593	0.790073	0.986877	Tested	4373.21;3703.43;4536.35	4217.07;3899.71	No	-0.0169548	-1.01182	0.916259	0.970838	Tested	3270.81;3820.08;4410.4	3419.08;4183.36;3536.92;4390.35	No	-0.130427	-1.09462	0.447764	0.598161	Tested	3270.81;3820.08;4410.4	4373.21;3703.43;4536.35	No	0.0625443	1.04431	0.730988	0.831173	Tested	4217.07;3899.71	3419.08;4183.36;3536.92;4390.35	No
84129	scaffold_6:695101-696852	717.618	-0.132963	-1.09654	0.660154	0.964871	Tested	644.78;490.89;609.78	491.19;784.23	No	-0.492822	-1.40719	0.054728	0.217427	Tested	469.47;720.94;737.27	1239.79;813.61;895.97;713.49	No	0.146434	1.10683	0.591773	0.722749	Tested	469.47;720.94;737.27	644.78;490.89;609.78	No	-0.506293	-1.4204	0.0784474	0.174119	Tested	491.19;784.23	1239.79;813.61;895.97;713.49	No
219305	scaffold_3:1555300-1555714	21.6607	0.200338	1.14897	0.800279	0.987376	Tested	19.32;20.49;18.31	13.3;18.58	No	0.64249	1.56102	0.368205	0.661826	Tested	2.58;13.82;77.4	5.95;14.76;7.09;48.32	No	0.629489	1.54702	0.395066	0.548279	Tested	2.58;13.82;77.4	19.32;20.49;18.31	No	-0.187337	-1.13866	0.807671	0.883162	Tested	13.3;18.58	5.95;14.76;7.09;48.32	No
212827	scaffold_6:633544-634581	50.9653	-0.381813	-1.30298	0.260971	0.762983	Tested	47.95;42.62;35.27	39.91;68.13	No	-0.218787	-1.16375	0.474524	0.743292	Tested	56.75;52.98;40.17	62.44;51.66;68.24;45.48	No	0.209991	1.15668	0.509927	0.652214	Tested	56.75;52.98;40.17	47.95;42.62;35.27	No	-0.0469652	-1.03309	0.886085	0.933608	Tested	39.91;68.13	62.44;51.66;68.24;45.48	No
219306	scaffold_3:1555975-1558032	145.514	-0.30703	-1.23716	0.205278	0.700754	Tested	107.34;99.16;139.05	140.19;145.79	No	-0.355985	-1.27986	0.0941562	0.311898	Tested	100.6;152.02;150.39	193.25;171.58;157.75;189.03	No	0.251089	1.19011	0.262415	0.40906	Tested	100.6;152.02;150.39	107.34;99.16;139.05	No	-0.300044	-1.23118	0.19585	0.345274	Tested	140.19;145.79	193.25;171.58;157.75;189.03	No
45119	scaffold_87:1063888-1065934	24.1217	-0.41017	-1.32884	0.34471	0.831148	Tested	27.91;21.31;23.06	24.56;39.55	No	0.302028	1.23288	0.460213	0.73455	Tested	12.9;23.03;34.78	23.78;23.98;20.38;14.21	No	0.0755431	1.05376	0.854448	0.912331	Tested	12.9;23.03;34.78	27.91;21.31;23.06	No	0.636656	1.55472	0.14004	0.270369	Tested	24.56;39.55	23.78;23.98;20.38;14.21	No
153551	scaffold_76:221754-222317	419.287	-0.478107	-1.39291	0.0699156	0.429329	Tested	250.47;242.58;219.76	283.46;379.25	No	-0.834883	-1.78371	0.00018677	0.00255774	Tested	270.85;338.59;462.45	499.48;750.88;691.26;642.42	Down	0.596414	1.51195	0.0126519	0.0371128	Tested	270.85;338.59;462.45	250.47;242.58;219.76	Up	-0.95319	-1.93615	0.000134903	0.000880636	Tested	283.46;379.25	499.48;750.88;691.26;642.42	Down
64905	scaffold_91:1675874-1677414	48.0066	0.428211	1.34556	0.428391	0.884135	Tested	11.45;21.31;18.31	11.26;12.39	No	-0.110215	-1.07939	0.799257	0.927268	Tested	69.65;72.55;62.21	112.98;23.06;98.37;62.54	No	1.88043	3.68186	6.80018e-05	0.000404174	Tested	69.65;72.55;62.21	11.45;21.31;18.31	Up	-2.41886	-5.34748	1.99395e-06	1.94939e-05	Tested	11.26;12.39	112.98;23.06;98.37;62.54	Down
153801	scaffold_77:81535-82401	114.417	0.080792	1.0576	0.79441	0.987376	Tested	118.08;82.77;110.56	89.03;106.25	No	-0.0609283	-1.04314	0.821602	0.935698	Tested	159.93;118.62;85.73	166.49;110.7;105.46;119.39	No	0.179397	1.13241	0.525928	0.665717	Tested	159.93;118.62;85.73	118.08;82.77;110.56	No	-0.321118	-1.2493	0.282265	0.446988	Tested	89.03;106.25	166.49;110.7;105.46;119.39	No
154276	scaffold_79:512901-513440	0	NA	NA	NA	NA	All_Zero	0;0;0	0;0	No	NA	NA	NA	NA	All_Zero	0;0;0	0;0;0;0	No	NA	NA	NA	NA	All_Zero	0;0;0	0;0;0	No	NA	NA	NA	NA	All_Zero	0;0	0;0;0;0	No
45110	scaffold_87:879957-885560	373.777	-0.27497	-1.20997	0.252692	0.754587	Tested	367.12;381.9;385.94	499.38;420.7	No	-0.482187	-1.39686	0.0211816	0.112351	Tested	196.04;269.49;372.31	359.75;417.88;425.39;389.43	No	-0.404343	-1.32349	0.0666119	0.144895	Tested	196.04;269.49;372.31	367.12;381.9;385.94	No	0.197126	1.14641	0.391814	0.558615	Tested	499.38;420.7	359.75;417.88;425.39;389.43	No
45111	scaffold_87:397058-398501	11.652	0.197426	1.14665	0.700389	0.970768	Tested	15.74;18.03;17.64	16.37;13.82	No	-0.579965	-1.49481	0.290028	0.589786	Tested	5.16;5.76;5.88	20.81;5.53;7.98;7.11	No	-1.4553	-2.74213	0.00621617	0.0206475	Tested	5.16;5.76;5.88	15.74;18.03;17.64	Down	0.677907	1.59982	0.200984	0.351452	Tested	16.37;13.82	20.81;5.53;7.98;7.11	No
204642	scaffold_86:764186-769725	6323.63	-0.116061	-1.08377	0.732987	0.976041	Tested	8471.62;6192.32;10941.37	11305.55;7329.65	No	-0.936368	-1.9137	0.00114572	0.0117717	Tested	2166.78;2518.69;4112.55	4343.71;7088.19;6285.1;5128	Down	-1.50191	-2.83217	9.74528e-07	8.86912e-06	Tested	2166.78;2518.69;4112.55	8471.62;6192.32;10941.37	Down	0.6816	1.60392	0.0351625	0.0935391	Tested	11305.55;7329.65	4343.71;7088.19;6285.1;5128	No
141127	scaffold_1:94293-97568	908.171	-0.0740834	-1.05269	0.708817	0.973626	Tested	851.6;890;1035.06	1075.5;877.14	No	-0.10955	-1.07889	0.518148	0.773764	Tested	696.47;832.65;988.09	993.02;949.21;815.33;893.99	No	-0.132189	-1.09596	0.461342	0.611225	Tested	696.47;832.65;988.09	851.6;890;1035.06	No	0.0967225	1.06934	0.609738	0.744528	Tested	1075.5;877.14	993.02;949.21;815.33;893.99	No
85612	scaffold_1:594655-601067	2557.9	-0.294595	-1.22654	0.153072	0.626924	Tested	2152.61;2537.25;3192.68	3528.38;2937.29	No	-0.207418	-1.15462	0.234321	0.529483	Tested	2231.27;1801.21;2399.93	2375.51;2532.16;2564.73;2441.77	No	-0.290575	-1.22313	0.117508	0.223706	Tested	2231.27;1801.21;2399.93	2152.61;2537.25;3192.68	No	0.377752	1.29932	0.054165	0.131155	Tested	3528.38;2937.29	2375.51;2532.16;2564.73;2441.77	No
92096	scaffold_2:1830148-1831745	1821.1	-0.00542958	-1.00377	0.976171	0.997707	Tested	1786.93;2139.78;2124.38	2207.28;1845.75	No	-0.00851505	-1.00592	0.956018	0.986435	Tested	1612.19;1482.19;1920.82	1617.37;1546.05;1887.66;1682.8	No	-0.266798	-1.20313	0.10342	0.203043	Tested	1612.19;1482.19;1920.82	1786.93;2139.78;2124.38	No	0.263713	1.20056	0.128185	0.252571	Tested	2207.28;1845.75	1617.37;1546.05;1887.66;1682.8	No
128024	scaffold_91:485690-486867	73.8577	0.715558	1.64212	0.0337333	0.276255	Tested	83.73;61.46;42.05	41.96;33.35	No	-0.265576	-1.20212	0.350047	0.646178	Tested	103.18;67.95;72.01	98.11;93.17;105.46;83.86	No	0.333592	1.26015	0.26472	0.411568	Tested	103.18;67.95;72.01	83.73;61.46;42.05	No	-1.31473	-2.48755	4.96108e-05	0.000361981	Tested	41.96;33.35	98.11;93.17;105.46;83.86	Down
159843	scaffold_87:847182-848237	6.64115	2.773	6.83529	0.000473301	0.0116576	Tested	7.87;9.83;10.85	1.02;0.48	Up	3.34162	10.1374	8.27417e-06	0.000169501	Tested	7.74;16.12;22.04	0;0;0.89;2.84	Up	0.695216	1.61913	0.260238	0.406322	Tested	7.74;16.12;22.04	7.87;9.83;10.85	No	-0.126601	-1.09172	0.885165	0.932922	Low_Counts	1.02;0.48	0;0;0.89;2.84	No
92091	scaffold_2:1736118-1737692	4509.08	0.0550931	1.03893	0.895397	0.995788	Tested	4581.46;4405.76;5280.43	6007.87;3136.44	No	0.371469	1.29367	0.296778	0.596061	Tested	4741.13;3473.43;6967.09	3115.82;3941.68;2079.08;6378.73	No	0.0864665	1.06177	0.819419	0.889753	Tested	4741.13;3473.43;6967.09	4581.46;4405.76;5280.43	No	0.229909	1.17276	0.564469	0.709213	Tested	6007.87;3136.44	3115.82;3941.68;2079.08;6378.73	No
202567	scaffold_78:125224-126576	148.882	-1.03916	-2.05504	0.00168105	0.0313914	Tested	121.66;90.15;59.01	146.33;230.12	Down	-0.0219293	-1.01532	0.938744	0.979997	Tested	152.19;162.38;165.58	205.14;149.44;124.07;180.5	No	0.811114	1.75457	0.00746527	0.0239804	Tested	152.19;162.38;165.58	121.66;90.15;59.01	Up	0.206121	1.15358	0.51248	0.668079	Tested	146.33;230.12	205.14;149.44;124.07;180.5	No
85618	scaffold_1:629717-631330	479.058	-0.190792	-1.14139	0.399125	0.865155	Tested	464.44;515.48;444.95	440.02;642.73	No	-0.0233163	-1.01629	0.904845	0.966265	Tested	479.79;476.79;420.81	508.4;453.85;536.17;365.27	No	-0.0518873	-1.03662	0.800763	0.877104	Tested	479.79;476.79;420.81	464.44;515.48;444.95	No	0.219363	1.16422	0.31155	0.476419	Tested	440.02;642.73	508.4;453.85;536.17;365.27	No
133697	scaffold_2:1913936-1916042	124.844	-1.40629	-2.65055	0.115635	0.551745	Tested	27.19;34.42;53.58	63.45;233.46	No	-1.21536	-2.32198	0.138521	0.392129	Tested	90.28;127.83;7.35	395.42;76.56;368.67;19.9	No	0.698869	1.62323	0.412261	0.566379	Tested	90.28;127.83;7.35	27.19;34.42;53.58	No	-0.507931	-1.42201	0.558071	0.704918	Tested	63.45;233.46	395.42;76.56;368.67;19.9	No
226129	scaffold_87:556146-558204	12.2275	-0.0908496	-1.065	0.911118	0.995788	Low_Counts	0.72;1.64;4.75	1.02;3.34	No	1.19985	2.29715	0.070419	0.256993	Tested	36.11;39.16;17.15	0;21.22;15.95;5.69	No	3.0853	8.48727	2.13996e-05	0.000146695	Tested	36.11;39.16;17.15	0.72;1.64;4.75	Up	-1.79461	-3.46921	0.0191825	0.05801	Tested	1.02;3.34	0;21.22;15.95;5.69	No
147872	scaffold_5:1682745-1684003	9.1375	-0.757016	-1.68999	0.237084	0.734411	Tested	5.01;6.56;6.78	16.37;6.67	No	-1.2841	-2.43531	0.0370077	0.165968	Tested	7.74;2.3;4.9	20.81;5.53;14.18;12.79	No	-0.33675	-1.26291	0.601719	0.731212	Tested	7.74;2.3;4.9	5.01;6.56;6.78	No	-0.190338	-1.14103	0.755161	0.847278	Tested	16.37;6.67	20.81;5.53;14.18;12.79	No
92793	scaffold_83:281010-281573	359.787	-0.517505	-1.43148	0.174856	0.657377	Tested	115.22;145.88;69.18	86.98;226.79	No	-1.21294	-2.3181	0.000150548	0.00212604	Tested	260.53;324.77;299.81	654.08;880.03;648.72;605.47	Down	1.38247	2.60714	5.97708e-05	0.000360284	Tested	260.53;324.77;299.81	115.22;145.88;69.18	Up	-2.0779	-4.22193	7.74572e-09	1.19126e-07	Tested	86.98;226.79	654.08;880.03;648.72;605.47	Down
190487	scaffold_5:937948-939541	46.7318	0.297675	1.22916	0.289842	0.789995	Tested	74.43;66.38;72.58	60.38;55.74	No	0.2522	1.19102	0.38486	0.676885	Tested	46.43;32.25;34.78	23.78;36.9;30.13;27	No	-0.949825	-1.93164	0.00055643	0.00259757	Tested	46.43;32.25;34.78	74.43;66.38;72.58	Down	0.90435	1.8717	0.00224652	0.00997476	Tested	60.38;55.74	23.78;36.9;30.13;27	Up
42833	scaffold_88:229229-231685	29.5668	-0.0740197	-1.05265	0.866566	0.994083	Tested	32.92;25.41;44.09	36.84;35.73	No	-0.262297	-1.19939	0.525497	0.778086	Tested	7.74;27.64;29.39	29.73;17.53;33.68;34.11	No	-0.515568	-1.42956	0.220064	0.35964	Tested	7.74;27.64;29.39	32.92;25.41;44.09	No	0.327291	1.25466	0.450434	0.615555	Tested	36.84;35.73	29.73;17.53;33.68;34.11	No
226121	scaffold_87:528166-529725	7.94447	1.63578	3.10756	0.0120658	0.137255	Tested	16.46;20.49;19.67	6.14;4.76	No	0.645602	1.56439	0.334835	0.633166	Tested	0;11.52;4.41	0;4.61;4.43;2.84	No	-1.53823	-2.90438	0.0126957	0.0372093	Tested	0;11.52;4.41	16.46;20.49;19.67	Down	0.548049	1.46211	0.433407	0.599287	Tested	6.14;4.76	0;4.61;4.43;2.84	No
75089	scaffold_90:1544231-1545354	3115.68	-0.279057	-1.2134	0.198141	0.691175	Tested	2509;2238.12;2283.1	3033.1;2666.19	No	-1.10928	-2.15737	1.31521e-09	6.06215e-08	Tested	2375.72;2291.82;1670.98	4890.77;3846.66;5486.62;4096.15	Down	-0.150473	-1.10993	0.440712	0.591713	Tested	2375.72;2291.82;1670.98	2509;2238.12;2283.1	No	-0.679745	-1.60186	0.000963077	0.00486775	Tested	3033.1;2666.19	4890.77;3846.66;5486.62;4096.15	Down
200701	scaffold_6:863879-864927	0.566884	-0.919865	-1.89194	0.236984	NA	Low_Counts	0;0;0	3.07;1.43	No	0.473797	1.38876	0.576817	NA	Low_Counts	0;2.3;0	0;0;0;0	No	0.572642	1.48724	0.484988	NA	Low_Counts	0;2.3;0	0;0;0	No	0.82102	1.76666	0.308239	NA	Low_Counts	3.07;1.43	0;0;0;0	No
84699	scaffold_4:1744281-1746213	2918.06	0.789436	1.7284	0.0041992	0.0632416	Tested	5445.22;6081.69;6922.55	4216.05;2860.11	No	-0.174722	-1.12875	0.455976	0.731737	Tested	1214.95;1440.73;1126.73	1144.65;1926.1;1108.67;1529.3	No	-2.24999	-4.75678	1.54209e-19	7.49145e-18	Tested	1214.95;1440.73;1126.73	5445.22;6081.69;6922.55	Down	1.28583	2.43822	1.00096e-06	1.04744e-05	Tested	4216.05;2860.11	1144.65;1926.1;1108.67;1529.3	Up
138516	scaffold_86:674513-675193	2.26464	-0.341446	-1.26703	0.714404	NA	Low_Counts	0;2.46;2.71	3.07;1.91	No	1.04635	2.0653	0.245834	0.540769	Low_Counts	0;8.06;3.43	0;0.92;1.77;2.84	No	0.914958	1.88551	0.310064	0.46357	Low_Counts	0;8.06;3.43	0;2.46;2.71	No	0.472842	1.38784	0.612396	0.745863	Low_Counts	3.07;1.91	0;0.92;1.77;2.84	No
138511	scaffold_2:1527408-1527983	24.489	-0.0477732	-1.03367	0.929969	0.996937	Tested	72.99;54.09;36.63	37.86;79.57	No	0.23949	1.18058	0.747122	0.903161	Low_Counts	5.16;0;1.96	0;2.77;0;2.84	No	-4.21204	-18.5332	4.86587e-11	8.86438e-10	Tested	5.16;0;1.96	72.99;54.09;36.63	Down	4.4993	22.6165	2.00226e-11	4.6431e-10	Tested	37.86;79.57	0;2.77;0;2.84	Up
164414	scaffold_92:130095-131525	101.831	-0.0353103	-1.02478	0.871795	0.994963	Tested	127.38;105.72;128.87	120.75;126.73	No	-0.209908	-1.15661	0.318364	0.617862	Tested	77.39;86.37;74.95	110.01;95.94;86.85;81.01	No	-0.599496	-1.51519	0.00449351	0.0156897	Tested	77.39;86.37;74.95	127.38;105.72;128.87	Down	0.424898	1.34248	0.0514976	0.126163	Tested	120.75;126.73	110.01;95.94;86.85;81.01	No
68171	scaffold_82:466916-467575	154.651	0.140673	1.10242	0.750378	0.978045	Tested	349.23;445;283.52	264.01;403.55	No	0.263644	1.20051	0.572149	0.805957	Tested	33.53;11.52;9.8	20.81;20.29;8.86;5.69	No	-4.24798	-19.0007	1.10222e-21	6.55111e-20	Tested	33.53;11.52;9.8	349.23;445;283.52	Down	4.37095	20.6913	5.43172e-21	3.21336e-19	Tested	264.01;403.55	20.81;20.29;8.86;5.69	Up
211223	scaffold_93:25908-27747	3558.08	-0.352057	-1.27638	0.025691	0.231219	Tested	2741.57;2753.6;2680.57	3263.34;3700.08	No	-0.396549	-1.31636	0.00286398	0.0247516	Tested	3221.8;3496.46;3269.47	5042.39;3887.25;4686.35;3954.02	Down	0.287675	1.22067	0.042577	0.100863	Tested	3221.8;3496.46;3269.47	2741.57;2753.6;2680.57	No	-0.332168	-1.2589	0.0266967	0.0753092	Tested	3263.34;3700.08	5042.39;3887.25;4686.35;3954.02	No
192420	scaffold_75:217689-219715	325.419	-0.498906	-1.41314	0.326067	0.818653	Tested	244.75;122.93;93.6	120.75;319.22	No	-0.573785	-1.48842	0.186622	0.466486	Tested	343.07;424.96;230.24	410.29;896.63;297.77;400.8	No	1.04694	2.06614	0.023493	0.0622539	Tested	343.07;424.96;230.24	244.75;122.93;93.6	No	-1.12182	-2.17621	0.0203794	0.0606179	Tested	120.75;319.22	410.29;896.63;297.77;400.8	No
192422	scaffold_75:221248-223223	21.3304	-0.422384	-1.34014	0.484093	0.903436	Tested	9.3;5.74;4.07	5.12;11.43	No	-0.694834	-1.6187	0.152788	0.415958	Tested	18.06;36.85;14.21	38.65;56.27;22.16;34.11	No	1.69056	3.22782	0.00192537	0.00761486	Tested	18.06;36.85;14.21	9.3;5.74;4.07	Up	-1.96301	-3.89875	0.000389776	0.0022201	Tested	5.12;11.43	38.65;56.27;22.16;34.11	Down
213573	scaffold_83:235944-237865	272.872	0.790407	1.72956	0.00959355	0.11667	Tested	709.19;664.63;715.59	517.8;288.73	No	0.0716903	1.05095	0.812014	0.932021	Tested	69.65;42.61;57.32	41.62;69.18;39.88;58.27	No	-3.56883	-11.8666	2.1961e-33	3.38613e-31	Tested	69.65;42.61;57.32	709.19;664.63;715.59	Down	2.85012	7.21059	3.80759e-20	2.07563e-18	Tested	517.8;288.73	41.62;69.18;39.88;58.27	Up
90642	scaffold_77:60981-62008	2899.07	0.0152128	1.0106	0.943575	0.997303	Tested	2413.82;2763.43;2825.72	2539.86;2736.23	No	-0.0405467	-1.0285	0.822878	0.936401	Tested	3309.5;3131.38;2632.13	3178.25;2284.01;3326;3648.44	No	0.178063	1.13136	0.356353	0.509575	Tested	3309.5;3131.38;2632.13	2413.82;2763.43;2825.72	No	-0.233823	-1.17595	0.252531	0.413877	Tested	2539.86;2736.23	3178.25;2284.01;3326;3648.44	No
36842	scaffold_5:1368789-1369759	14.9769	-1.53281	-2.8935	0.0147298	0.161097	Tested	12.17;10.65;10.85	11.26;61.94	No	-0.80396	-1.74589	0.188032	0.468068	Tested	7.74;10.36;3.92	5.95;13.84;16.84;14.21	No	-0.586709	-1.50182	0.349896	0.503114	Tested	7.74;10.36;3.92	12.17;10.65;10.85	No	1.31556	2.48899	0.0314719	0.0857814	Tested	11.26;61.94	5.95;13.84;16.84;14.21	No
192427	scaffold_75:240902-242734	296.392	0.249284	1.18862	0.465055	0.89798	Tested	279.81;402.39;378.48	222.06;368.29	No	0.697175	1.62133	0.0176674	0.0987627	Tested	381.77;363.93;303.24	285.42;174.35;267.64;129.34	No	-0.019643	-1.01371	0.949256	0.970152	Tested	381.77;363.93;303.24	279.81;402.39;378.48	No	0.467534	1.38274	0.154124	0.29024	Tested	222.06;368.29	285.42;174.35;267.64;129.34	No
192428	scaffold_75:243496-245937	1.80392	0.222246	1.16655	0.820553	NA	Low_Counts	2.15;0.82;4.75	4.09;0.48	No	-0.1814	-1.13398	0.852719	NA	Low_Counts	2.58;1.15;0	2.97;0;2.66;0	No	-0.826383	-1.77323	0.397041	0.550518	Low_Counts	2.58;1.15;0	2.15;0.82;4.75	No	0.422738	1.34047	0.666516	0.786733	Low_Counts	4.09;0.48	2.97;0;2.66;0	No
193822	scaffold_85:173244-174789	0.0408234	0	-1	1	NA	Low_Counts	0;0;0	0;0	No	0.107478	1.07734	0.890042	NA	Low_Counts	0;0;0.49	0;0;0;0	No	0.267463	1.20369	0.719045	NA	Low_Counts	0;0;0.49	0;0;0	No	0	-1	1	NA	Low_Counts	0;0	0;0;0;0	No
209147	scaffold_6:1113768-1114691	961.104	0.677687	1.59957	0.146185	0.614621	Tested	838;1416.96;1470.52	912.79;596.99	No	0.282332	1.21616	0.478602	0.746772	Tested	1488.37;757.8;775.48	499.48;976.89;415.64;1384.33	No	-0.290531	-1.22309	0.491964	0.637573	Tested	1488.37;757.8;775.48	838;1416.96;1470.52	No	-0.104824	-1.07536	0.813758	0.888484	Tested	912.79;596.99	499.48;976.89;415.64;1384.33	No
193824	scaffold_85:182177-184384	29.9517	-0.421049	-1.3389	0.266285	0.769876	Tested	27.19;20.49;23.74	32.75;31.92	No	-0.897868	-1.86331	0.0104079	0.0654297	Tested	10.32;21.88;27.43	35.68;39.67;51.4;36.95	No	-0.116415	-1.08404	0.75195	0.845148	Tested	10.32;21.88;27.43	27.19;20.49;23.74	No	-0.360404	-1.28379	0.318768	0.48347	Tested	32.75;31.92	35.68;39.67;51.4;36.95	No
71281	scaffold_6:1520642-1521889	3941.06	-0.180583	-1.13334	0.332161	0.822566	Tested	2906.88;3361.69;3491.12	3431.17;3946.4	No	-0.00665794	-1.00463	0.966112	0.990617	Tested	4784.98;3800.5;4317.32	3502.32;4675.96;4563.17;4511.16	No	0.399058	1.31865	0.0169576	0.047315	Tested	4784.98;3800.5;4317.32	2906.88;3361.69;3491.12	Up	-0.225133	-1.16888	0.203262	0.354528	Tested	3431.17;3946.4	3502.32;4675.96;4563.17;4511.16	No
87658	scaffold_91:124770-128848	4310.01	-0.392658	-1.31281	0.266438	0.769876	Tested	2081.05;3667.37;2648.01	4529.18;2869.63	No	-0.746478	-1.67769	0.0124977	0.075137	Tested	4676.64;3243.09;3099.97	5116.72;6307.79;4331.87;9148.82	No	0.381087	1.30232	0.231501	0.373568	Tested	4676.64;3243.09;3099.97	2081.05;3667.37;2648.01	No	-0.734907	-1.66429	0.0287108	0.0797378	Tested	4529.18;2869.63	5116.72;6307.79;4331.87;9148.82	No
71825	scaffold_4:852704-854272	1494.23	-0.238313	-1.17961	0.0347638	0.282083	Tested	1258.79;1304.68;1257.54	1551.34;1456.97	No	-0.459562	-1.37512	2.24095e-06	5.35034e-05	Tested	1294.91;1367.03;1252.63	1846.3;1702.86;1792.83;1844.83	Down	0.034074	1.0239	0.740491	0.837916	Tested	1294.91;1367.03;1252.63	1258.79;1304.68;1257.54	No	-0.255323	-1.1936	0.0177516	0.0546027	Tested	1551.34;1456.97	1846.3;1702.86;1792.83;1844.83	No
163503	scaffold_91:1211246-1211758	0	NA	NA	NA	NA	All_Zero	0;0;0	0;0	No	NA	NA	NA	NA	All_Zero	0;0;0	0;0;0;0	No	NA	NA	NA	NA	All_Zero	0;0;0	0;0;0	No	NA	NA	NA	NA	All_Zero	0;0	0;0;0;0	No
168260	scaffold_4:625433-626797	145.913	0.373403	1.2954	0.221337	0.719065	Tested	282.67;250.77;400.86	259.92;222.98	No	0.24458	1.18475	0.420296	0.70493	Tested	51.59;54.13;54.38	29.73;65.49;44.31;34.11	No	-2.483	-5.5906	5.10213e-17	1.96672e-15	Tested	51.59;54.13;54.38	282.67;250.77;400.86	Down	2.35418	5.11304	4.8724e-14	1.45362e-12	Tested	259.92;222.98	29.73;65.49;44.31;34.11	Up
38645	scaffold_92:185001-185789	0	NA	NA	NA	NA	All_Zero	0;0;0	0;0	No	NA	NA	NA	NA	All_Zero	0;0;0	0;0;0;0	No	NA	NA	NA	NA	All_Zero	0;0;0	0;0;0	No	NA	NA	NA	NA	All_Zero	0;0	0;0;0;0	No
82442	scaffold_5:467831-471026	722.702	-0.0267501	-1.01871	0.91687	0.995788	Tested	1012.62;1092.43;1313.83	1094.94;1234.95	No	0.158702	1.11628	0.476143	0.744773	Tested	510.74;491.76;336.06	383.53;345.92;520.21;335.42	No	-1.34347	-2.5376	8.7374e-09	1.1364e-07	Tested	510.74;491.76;336.06	1012.62;1092.43;1313.83	Down	1.52892	2.88569	5.62225e-10	1.06434e-08	Tested	1094.94;1234.95	383.53;345.92;520.21;335.42	Up
87961	scaffold_90:750169-751309	5150.03	-0.60191	-1.51772	0.209093	0.704815	Tested	2128.28;4958.94;3333.08	5999.68;4805.91	No	-0.423995	-1.34164	0.299875	0.598644	Tested	7467.66;5037.39;1937.48	5339.71;5666.68;4599.5;10526.04	No	0.44625	1.36249	0.304535	0.458397	Tested	7467.66;5037.39;1937.48	2128.28;4958.94;3333.08	No	-0.268335	-1.20442	0.556808	0.70392	Tested	5999.68;4805.91	5339.71;5666.68;4599.5;10526.04	No
76629	scaffold_5:1911038-1912437	5.20798	0.671084	1.59227	0.387906	0.861817	Low_Counts	6.44;4.1;4.07	5.12;0.95	No	2.72841	6.62724	0.000359906	0.00438583	Tested	10.32;9.21;17.64	0;0.92;0.89;2.84	Up	1.22265	2.33375	0.0773336	0.162921	Tested	10.32;9.21;17.64	6.44;4.1;4.07	No	0.834673	1.78345	0.317244	0.482141	Low_Counts	5.12;0.95	0;0.92;0.89;2.84	No
58763	scaffold_80:69808-74122	147.913	-0.323748	-1.25158	0.118378	0.558422	Tested	109.49;109;135.66	141.22;154.37	No	-0.175412	-1.12929	0.339238	0.637136	Tested	139.29;161.23;147.94	160.55;190.03;154.2;171.98	No	0.342996	1.26839	0.074449	0.158159	Tested	139.29;161.23;147.94	109.49;109;135.66	No	-0.19466	-1.14445	0.32864	0.494479	Tested	141.22;154.37	160.55;190.03;154.2;171.98	No
172947	scaffold_87:678674-679973	1248.67	-1.03585	-2.05032	7.69957e-05	0.00251373	Tested	1046.97;886.72;578.57	1698.7;1780	Down	-1.19243	-2.28537	8.50072e-08	2.84004e-06	Tested	789.33;833.81;586.88	1409.25;1791.42;1736.11;1846.25	Down	-0.18542	-1.13715	0.434709	0.585427	Tested	789.33;833.81;586.88	1046.97;886.72;578.57	No	0.0288386	1.02019	0.90773	0.947498	Tested	1698.7;1780	1409.25;1791.42;1736.11;1846.25	No
30419	scaffold_4:2149972-2151489	47.2434	-0.188404	-1.1395	0.535929	0.925212	Tested	56.53;40.16;59.69	56.28;62.89	No	-0.139196	-1.10129	0.633657	0.842971	Tested	38.69;31.09;47.03	41.62;42.43;47.86;42.64	No	-0.385316	-1.30615	0.189358	0.321144	Tested	38.69;31.09;47.03	56.53;40.16;59.69	No	0.434524	1.35146	0.151455	0.286475	Tested	56.28;62.89	41.62;42.43;47.86;42.64	No
30418	scaffold_4:265899-266295	476.186	0.0526279	1.03715	0.795541	0.987376	Tested	540.3;610.55;500.57	543.38;518.37	No	0.0753163	1.05359	0.670239	0.863359	Tested	397.24;491.76;430.12	437.05;378.21;353.6;513.08	No	-0.316186	-1.24503	0.0875135	0.179325	Tested	397.24;491.76;430.12	540.3;610.55;500.57	No	0.338874	1.26477	0.0833591	0.182339	Tested	543.38;518.37	437.05;378.21;353.6;513.08	No
185482	scaffold_1:1890693-1892830	1248.12	0.076471	1.05444	0.594503	0.946442	Tested	1243.76;1443.18;1450.17	1294.49;1320.23	No	0.00710441	1.00494	0.954155	0.985691	Tested	1150.46;1177;1208.05	1085.19;1191.82;1099.8;1313.27	No	-0.224052	-1.16801	0.0851581	0.175479	Tested	1150.46;1177;1208.05	1243.76;1443.18;1450.17	No	0.154686	1.11318	0.261432	0.422691	Tested	1294.49;1320.23	1085.19;1191.82;1099.8;1313.27	No
61176	scaffold_4:581209-582329	0	NA	NA	NA	NA	All_Zero	0;0;0	0;0	No	NA	NA	NA	NA	All_Zero	0;0;0	0;0;0;0	No	NA	NA	NA	NA	All_Zero	0;0;0	0;0;0	No	NA	NA	NA	NA	All_Zero	0;0	0;0;0;0	No
118802	scaffold_89:686959-687707	0	NA	NA	NA	NA	All_Zero	0;0;0	0;0	No	NA	NA	NA	NA	All_Zero	0;0;0	0;0;0;0	No	NA	NA	NA	NA	All_Zero	0;0;0	0;0;0	No	NA	NA	NA	NA	All_Zero	0;0	0;0;0;0	No
70489	scaffold_2:1922647-1924051	2280.37	-1.30755	-2.47521	0.156435	0.630996	Tested	206.82;268.8;395.44	405.23;1778.1	No	-1.28571	-2.43801	0.132939	0.383271	Tested	2182.26;2618.89;74.46	9076.9;1475.94;8432.43;449.13	No	1.69688	3.24199	0.0551588	0.12462	Tested	2182.26;2618.89;74.46	206.82;268.8;395.44	No	-1.67504	-3.19328	0.0623614	0.145813	Tested	405.23;1778.1	9076.9;1475.94;8432.43;449.13	No
70487	scaffold_2:1916941-1917921	1444.52	-1.27089	-2.41311	0.168737	0.650672	Tested	112.35;129.48;182.46	169.87;853.79	No	-1.33462	-2.52209	0.119198	0.360314	Tested	1225.26;1844.97;40.17	5631.07;1059.91;5740.96;343.95	No	1.95282	3.87131	0.0274878	0.0707119	Tested	1225.26;1844.97;40.17	112.35;129.48;182.46	No	-2.01654	-4.04614	0.0249735	0.0714156	Tested	169.87;853.79	5631.07;1059.91;5740.96;343.95	No
70482	scaffold_70:221487-222528	2.51306	1.53857	2.90507	0.115951	NA	Low_Counts	3.58;0;4.07	0;0	No	0.0532768	1.03762	0.955024	0.985971	Low_Counts	5.16;0;5.39	0;1.84;4.43;5.69	No	0.281564	1.21551	0.768332	0.856574	Low_Counts	5.16;0;5.39	3.58;0;4.07	No	-1.76686	-3.40313	0.0689917	0.158364	Low_Counts	0;0	0;1.84;4.43;5.69	No
188968	scaffold_3:32740-35402	159.5	-0.034855	-1.02445	0.928481	0.996937	Tested	103.77;236.02;202.81	185.22;186.29	No	-0.266672	-1.20303	0.431211	0.712604	Tested	134.13;126.68;123.94	133.79;165.12;229.53;86.7	No	-0.481547	-1.39624	0.176066	0.304282	Tested	134.13;126.68;123.94	103.77;236.02;202.81	No	0.24973	1.18898	0.503077	0.659786	Tested	185.22;186.29	133.79;165.12;229.53;86.7	No
49718	scaffold_78:521795-522589	1.6683	0.0804231	1.05733	0.934266	NA	Low_Counts	0.72;0;0	0;0	No	0.590983	1.50627	0.550198	NA	Low_Counts	7.74;4.61;0	0;0.92;1.77;4.26	No	1.85236	3.61091	0.0618446	0.136677	Low_Counts	7.74;4.61;0	0.72;0;0	No	-1.3418	-2.53468	0.170349	0.311117	Low_Counts	0;0	0;0.92;1.77;4.26	No
33500	scaffold_1:1136131-1137760	3.63003	-0.152922	-1.11182	0.871027	0.994963	Tested	5.01;4.1;9.5	1.02;14.29	No	1.34824	2.54601	0.15867	0.423654	Low_Counts	7.74;0;0.98	0;0.92;0;0	No	-0.999697	-1.99958	0.282887	0.432963	Tested	7.74;0;0.98	5.01;4.1;9.5	No	2.50086	5.66023	0.00956971	0.0330152	Tested	1.02;14.29	0;0.92;0;0	Up
71751	scaffold_4:646379-647608	112.627	-0.331253	-1.25811	0.192133	0.683961	Tested	104.48;119.65;92.25	129.96;135.79	No	-0.110689	-1.07974	0.629887	0.841324	Tested	100.6;120.92;92.59	124.87;83.94;128.5;117.97	No	-0.0129552	-1.00902	0.956504	0.974813	Tested	100.6;120.92;92.59	104.48;119.65;92.25	No	0.23352	1.1757	0.34384	0.510417	Tested	129.96;135.79	124.87;83.94;128.5;117.97	No
71755	scaffold_4:649970-651124	20.3068	-0.146443	-1.10684	0.747255	0.977829	Tested	17.18;15.57;16.28	19.44;17.15	No	0.591755	1.50708	0.150033	0.412519	Tested	43.85;16.12;24.98	26.76;14.76;15.95;15.63	No	0.666876	1.58763	0.109886	0.212715	Tested	43.85;16.12;24.98	17.18;15.57;16.28	No	0.0713223	1.05068	0.873791	0.926091	Tested	19.44;17.15	26.76;14.76;15.95;15.63	No
79390	scaffold_3:1971733-1973096	542.592	-0.321942	-1.25001	0.142271	0.608913	Tested	612.58;768.71;666.75	803.3;909.54	No	-0.58506	-1.5001	0.00247827	0.0222486	Tested	350.81;291.37;278.25	431.1;584.84;384.62;429.23	Down	-1.15352	-2.22456	1.24962e-08	1.58838e-07	Tested	350.81;291.37;278.25	612.58;768.71;666.75	Down	0.890402	1.85369	2.41991e-05	0.000188451	Tested	803.3;909.54	431.1;584.84;384.62;429.23	Up
79393	scaffold_3:2011890-2014388	216.762	-0.820937	-1.76655	0.00139213	0.027417	Tested	141.69;205.7;151.26	349.97;244.89	Down	-0.236832	-1.1784	0.292052	0.591231	Tested	214.1;211.91;164.11	208.12;257.37;204.72;247.3	No	0.228165	1.17134	0.335781	0.489251	Tested	214.1;211.91;164.11	141.69;205.7;151.26	No	0.355939	1.27982	0.147303	0.280359	Tested	349.97;244.89	208.12;257.37;204.72;247.3	No
62088	scaffold_3:1086626-1089847	16.8405	-0.377053	-1.29869	0.432504	0.887166	Tested	17.89;12.29;9.5	22.51;13.34	No	0.164743	1.12097	0.706367	0.884046	Tested	25.8;12.67;21.06	14.87;18.45;19.5;14.21	No	0.51815	1.43212	0.250017	0.394002	Tested	25.8;12.67;21.06	17.89;12.29;9.5	No	0.0236458	1.01653	0.959727	0.977014	Tested	22.51;13.34	14.87;18.45;19.5;14.21	No
49717	scaffold_78:345407-346422	71.6427	-0.178245	-1.13151	0.673302	0.967094	Tested	46.52;20.49;23.06	30.7;36.69	No	0.00834894	1.0058	0.980813	0.993587	Tested	79.96;132.44;88.67	98.11;95.01;67.35;140.71	No	1.68051	3.20542	8.15898e-06	6.02383e-05	Tested	79.96;132.44;88.67	46.52;20.49;23.06	Up	-1.49392	-2.81653	0.000169277	0.00106949	Tested	30.7;36.69	98.11;95.01;67.35;140.71	Down
79399	scaffold_3:2092253-2094588	1729.02	-0.0024492	-1.0017	0.992765	0.999933	Tested	1720.37;1898.02;2479.12	2407.85;1671.37	No	-0.126064	-1.09131	0.581751	0.811903	Tested	1140.14;1261.07;1895.35	1373.58;1517.45;1652.81;1731.13	No	-0.49366	-1.40801	0.0425451	0.10081	Tested	1140.14;1261.07;1895.35	1720.37;1898.02;2479.12	No	0.370046	1.29239	0.150195	0.284851	Tested	2407.85;1671.37	1373.58;1517.45;1652.81;1731.13	No
213202	scaffold_73:81638-83233	49.6115	0.908897	1.87761	0.0722689	0.437254	Tested	94.46;85.23;65.79	59.35;25.73	No	1.74923	3.36179	0.000164044	0.00228423	Tested	36.11;38;118.55	14.87;16.6;22.16;18.48	Up	-0.286084	-1.21933	0.534263	0.672586	Tested	36.11;38;118.55	94.46;85.23;65.79	No	1.12642	2.18316	0.0269163	0.075785	Tested	59.35;25.73	14.87;16.6;22.16;18.48	No
41569	scaffold_89:66489-68149	7.16028	-0.0344145	-1.02414	0.959121	0.997578	Tested	11.45;7.38;10.85	10.23;10.48	No	1.42528	2.68568	0.0373991	0.166896	Tested	2.58;14.97;8.33	0;6.46;1.77;1.42	No	-0.104256	-1.07494	0.870439	0.922647	Tested	2.58;14.97;8.33	11.45;7.38;10.85	No	1.56396	2.95663	0.0283683	0.0789552	Tested	10.23;10.48	0;6.46;1.77;1.42	No
207286	scaffold_92:1078426-1079814	6.86982	1.38805	2.61724	0.0364495	0.290194	Tested	9.3;21.31;16.96	5.12;5.72	No	0.994665	1.99262	0.156099	0.420344	Tested	2.58;5.76;6.86	0;3.69;0.89;4.26	No	-1.36364	-2.57333	0.0309137	0.0778625	Tested	2.58;5.76;6.86	9.3;21.31;16.96	No	0.970256	1.95919	0.182488	0.327142	Tested	5.12;5.72	0;3.69;0.89;4.26	No
213200	scaffold_73:73890-75167	227.236	2.53258	5.78605	3.66936e-09	3.24538e-07	Tested	628.32;876.89;610.45	100.28;126.73	Up	2.24993	4.75661	2.82944e-08	1.01696e-06	Tested	36.11;115.17;154.8	11.89;23.06;27.47;15.63	Up	-2.64158	-6.24015	1.63251e-11	3.16362e-10	Tested	36.11;115.17;154.8	628.32;876.89;610.45	Down	2.35894	5.12992	8.92246e-08	1.13709e-06	Tested	100.28;126.73	11.89;23.06;27.47;15.63	Up
225473	scaffold_85:944024-944375	199.928	0.0999698	1.07175	0.734839	0.977207	Tested	145.27;130.3;132.27	80.84;168.19	No	0.025912	1.01812	0.917094	0.970899	Tested	281.17;257.97;217.02	270.55;197.41;262.32;255.83	No	0.865146	1.82152	0.00108516	0.00465538	Tested	281.17;257.97;217.02	145.27;130.3;132.27	Up	-0.939204	-1.91747	0.000836567	0.00433566	Tested	80.84;168.19	270.55;197.41;262.32;255.83	Down
225474	scaffold_85:945014-946011	171.819	-0.073646	-1.05237	0.777309	0.985424	Tested	153.14;147.51;115.99	148.38;143.89	No	-0.062493	-1.04427	0.780783	0.919002	Tested	190.88;149.72;218.98	255.69;203.86;167.5;166.29	No	0.426533	1.344	0.0714958	0.153356	Tested	190.88;149.72;218.98	153.14;147.51;115.99	No	-0.41538	-1.33365	0.0959591	0.203074	Tested	148.38;143.89	255.69;203.86;167.5;166.29	No
175080	scaffold_92:663991-669144	1305.2	-0.333479	-1.26005	0.18138	0.668935	Tested	1309.6;1508.74;1627.88	2468.23;1291.17	No	-0.359724	-1.28318	0.0904856	0.304578	Tested	967.31;848.78;928.32	1230.87;1091.27;1196.4;1193.88	No	-0.687857	-1.61089	0.00229691	0.00885073	Tested	967.31;848.78;928.32	1309.6;1508.74;1627.88	Down	0.661612	1.58185	0.00539824	0.0208946	Tested	2468.23;1291.17	1230.87;1091.27;1196.4;1193.88	Up
229154	scaffold_1:2388018-2390860	995.845	-0.215053	-1.16075	0.157961	0.633993	Tested	690.58;613;706.77	755.2;800.43	No	-0.375912	-1.29766	0.00350316	0.0290162	Tested	938.94;958.19;1162	1355.74;1272.07;1375.42;1321.8	Down	0.609109	1.52532	9.28318e-06	6.80191e-05	Tested	938.94;958.19;1162	690.58;613;706.77	Up	-0.769968	-1.70523	1.00478e-07	1.26198e-06	Tested	755.2;800.43	1355.74;1272.07;1375.42;1321.8	Down
40966	scaffold_90:452669-455396	42.9385	0.126648	1.09175	0.703395	0.970768	Tested	75.86;66.38;75.97	73.68;60.99	No	-0.00455132	-1.00316	0.989777	0.997492	Tested	36.11;21.88;16.17	20.81;27.67;21.27;18.48	No	-1.6582	-3.15623	8.95881e-07	8.18135e-06	Tested	36.11;21.88;16.17	75.86;66.38;75.97	Down	1.527	2.88186	1.33044e-05	0.000109767	Tested	73.68;60.99	20.81;27.67;21.27;18.48	Up
156388	scaffold_83:90934-91626	1.87832	0.0546132	1.03858	0.954895	NA	Low_Counts	0.72;1.64;0.68	0;1.43	No	0.986369	1.98119	0.279455	NA	Low_Counts	0;9.21;2.94	0;1.84;2.66;1.42	No	1.47633	2.78239	0.110988	0.214302	Low_Counts	0;9.21;2.94	0.72;1.64;0.68	No	-0.54457	-1.45859	0.568724	0.712422	Low_Counts	0;1.43	0;1.84;2.66;1.42	No
75084	scaffold_90:1563750-1566275	420.49	-0.174111	-1.12827	0.397118	0.864155	Tested	437.25;486.8;415.11	601.71;411.17	No	-0.0364124	-1.02556	0.839391	0.941949	Tested	392.08;374.29;369.86	431.1;418.8;343.86;363.85	No	-0.237312	-1.17879	0.207067	0.344217	Tested	392.08;374.29;369.86	437.25;486.8;415.11	No	0.375011	1.29685	0.0581739	0.138132	Tested	601.71;411.17	431.1;418.8;343.86;363.85	No
137866	scaffold_4:2090883-2091617	25.6606	-2.18441	-4.54539	0.0019414	0.0353706	Tested	10.02;6.56;5.43	20.47;65.27	Down	-1.14204	-2.20693	0.0688003	0.254248	Tested	25.8;21.88;1.96	47.57;25.83;55.83;21.32	No	0.919832	1.89189	0.171481	0.298005	Tested	25.8;21.88;1.96	10.02;6.56;5.43	No	0.122536	1.08865	0.85352	0.914285	Tested	20.47;65.27	47.57;25.83;55.83;21.32	No
44422	scaffold_87:521701-523107	34.921	-1.51609	-2.86015	0.0361548	0.288793	Tested	1.43;10.65;1.36	21.49;9.53	No	-2.42782	-5.38082	9.63133e-05	0.00144412	Tested	5.16;28.79;5.39	47.57;108.85;106.35;72.49	Down	1.34071	2.53276	0.0508368	0.116689	Tested	5.16;28.79;5.39	1.43;10.65;1.36	No	-2.25244	-4.76489	0.00072139	0.00380695	Tested	21.49;9.53	47.57;108.85;106.35;72.49	Down
216798	scaffold_88:529957-531922	2207.69	-0.297001	-1.22859	0.171068	0.652973	Tested	1731.11;1866.06;1779.81	2737.36;1680.43	No	0.0756817	1.05386	0.679196	0.86855	Tested	2290.6;2671.87;2410.22	2393.35;2242.5;2633.86;2055.18	No	0.451575	1.36753	0.0205763	0.0556176	Tested	2290.6;2671.87;2410.22	1731.11;1866.06;1779.81	No	-0.0788918	-1.05621	0.702169	0.81125	Tested	2737.36;1680.43	2393.35;2242.5;2633.86;2055.18	No
218557	scaffold_2:1553815-1554171	2.83453	0.192126	1.14245	0.821892	0.987987	Low_Counts	4.29;2.46;4.75	2.05;4.29	No	0.486196	1.40075	0.564105	0.80186	Low_Counts	0;6.91;1.96	0;0.92;3.54;2.84	No	-0.22208	-1.16641	0.7883	0.868196	Low_Counts	0;6.91;1.96	4.29;2.46;4.75	No	0.51615	1.43013	0.55203	0.700431	Low_Counts	2.05;4.29	0;0.92;3.54;2.84	No
216796	scaffold_88:480238-481196	462.637	0.378362	1.29987	0.139601	0.607115	Tested	660.53;617.1;594.18	396.02;558.39	No	0.229084	1.17209	0.300525	0.599216	Tested	448.83;498.67;330.18	404.34;315.48;435.14;292.78	No	-0.549682	-1.46376	0.01791	0.0494406	Tested	448.83;498.67;330.18	660.53;617.1;594.18	Down	0.400405	1.31988	0.10407	0.215473	Tested	396.02;558.39	404.34;315.48;435.14;292.78	No
218555	scaffold_2:1546147-1548397	0.222037	0.102992	1.074	0.881909	NA	Low_Counts	0;0.82;0	0;0	No	-0.329331	-1.25643	0.672195	NA	Low_Counts	0;0;0	0;1.84;0;0	No	-0.0461119	-1.03248	0.950604	NA	Low_Counts	0;0;0	0;0.82;0	No	-0.386211	-1.30696	0.594339	NA	Low_Counts	0;0	0;1.84;0;0	No
216026	scaffold_6:1094007-1094936	4.75292	0.260074	1.19754	0.711099	0.974078	Tested	7.16;9.01;8.82	9.21;5.24	No	-1.2393	-2.36083	0.117997	0.357838	Low_Counts	0;0;1.96	5.95;2.77;2.66;4.26	No	-2.31563	-4.97821	0.00264936	0.00997401	Tested	0;0;1.96	7.16;9.01;8.82	Down	0.816256	1.76083	0.263069	0.424399	Tested	9.21;5.24	5.95;2.77;2.66;4.26	No
216791	scaffold_88:385252-386802	12968.2	-0.128007	-1.09278	0.343114	0.829355	Tested	12782.56;11776.56;11235.75	13143.42;12943.13	No	0.524866	1.4388	3.67923e-06	8.34406e-05	Tested	16722.92;15759.4;16190.57	12168.94;10936.7;9953.19;12005.6	Up	0.441591	1.3581	0.000262042	0.00133417	Tested	16722.92;15759.4;16190.57	12782.56;11776.56;11235.75	Up	0.211282	1.15772	0.0995664	0.208757	Tested	13143.42;12943.13	12168.94;10936.7;9953.19;12005.6	No
6760	scaffold_91:637362-638194	0	NA	NA	NA	NA	All_Zero	0;0;0	0;0	No	NA	NA	NA	NA	All_Zero	0;0;0	0;0;0;0	No	NA	NA	NA	NA	All_Zero	0;0;0	0;0;0	No	NA	NA	NA	NA	All_Zero	0;0	0;0;0;0	No
1173	scaffold_90:1670984-1673526	15.4022	-0.493399	-1.40776	0.434495	0.888311	Tested	27.91;14.75;28.49	48.1;24.78	No	-1.4522	-2.73625	0.0357667	0.162008	Tested	2.58;0;3.43	11.89;4.61;2.66;15.63	No	-2.86443	-7.2825	2.83102e-05	0.000188599	Tested	2.58;0;3.43	27.91;14.75;28.49	Down	1.90563	3.74673	0.00290209	0.0124105	Tested	48.1;24.78	11.89;4.61;2.66;15.63	Up
1171	scaffold_92:1366011-1368490	49.0872	-0.0503461	-1.03551	0.876056	0.995346	Tested	66.55;71.3;71.22	73.68;71.47	No	-0.171914	-1.12655	0.592858	0.819222	Tested	20.64;26.49;42.62	29.73;36.9;30.13;48.32	No	-1.08289	-2.11827	0.00064413	0.00295256	Tested	20.64;26.49;42.62	66.55;71.3;71.22	Down	0.961319	1.94709	0.00327294	0.01373	Tested	73.68;71.47	29.73;36.9;30.13;48.32	Up
217263	scaffold_92:989035-990232	3.75461	0.191665	1.14208	0.83599	0.988116	Low_Counts	1.43;0;4.07	0;2.38	No	-0.000563468	-1.00039	0.999466	1	Tested	0;11.52;4.41	2.97;4.61;7.98;5.69	No	1.1747	2.25745	0.180676	0.310034	Tested	0;11.52;4.41	1.43;0;4.07	No	-1.36692	-2.5792	0.128285	0.252592	Tested	0;2.38	2.97;4.61;7.98;5.69	No
217264	scaffold_92:992021-993886	1268.55	0.260085	1.19755	0.317579	0.812379	Tested	913.86;999.82;1634.66	997.73;970.04	No	0.395817	1.31569	0.0717372	0.260283	Tested	1870.14;1319.81;1643.55	1183.3;1320.04;1117.53;1252.15	No	0.437801	1.35454	0.0611051	0.135409	Tested	1870.14;1319.81;1643.55	913.86;999.82;1634.66	No	-0.302069	-1.23291	0.222921	0.379692	Tested	997.73;970.04	1183.3;1320.04;1117.53;1252.15	No
91079	scaffold_72:82561-84117	761.758	0.0785413	1.05595	0.736373	0.97758	Tested	753.56;722.82;748.82	653.9;748.5	No	-0.173042	-1.12743	0.383326	0.676067	Tested	858.97;553.95;792.63	796.79;1040.54;704.55;766.07	No	-0.0161684	-1.01127	0.938796	0.963892	Tested	858.97;553.95;792.63	753.56;722.82;748.82	No	-0.235415	-1.17725	0.29006	0.454972	Tested	653.9;748.5	796.79;1040.54;704.55;766.07	No
120437	scaffold_2:2346764-2347488	321.407	0.0170378	1.01188	0.955882	0.997578	Tested	208.96;258.97;291.66	159.64;336.37	No	0.254027	1.19253	0.331568	0.630219	Tested	487.53;369.68;376.23	344.88;396.66;280.93;345.37	No	0.679067	1.6011	0.0143765	0.0413158	Tested	487.53;369.68;376.23	208.96;258.97;291.66	Up	-0.442077	-1.35856	0.132619	0.259165	Tested	159.64;336.37	344.88;396.66;280.93;345.37	No
225786	scaffold_86:705812-706621	6.34405	0.583967	1.49897	0.493075	0.905292	Tested	10.73;0;10.85	4.09;4.29	No	-0.968903	-1.95735	0.225987	0.520215	Tested	0;6.91;3.92	2.97;6.46;15.95;9.95	No	-0.670378	-1.59149	0.414582	0.568345	Tested	0;6.91;3.92	10.73;0;10.85	No	-0.882492	-1.84356	0.289311	0.454209	Tested	4.09;4.29	2.97;6.46;15.95;9.95	No
179853	scaffold_6:1371778-1374542	251.013	-0.504478	-1.41861	0.0495151	0.349082	Tested	161.02;135.22;149.22	213.87;209.64	No	-0.110965	-1.07995	0.610188	0.830943	Tested	260.53;370.84;243.96	380.56;351.46;294.23;241.62	No	0.961066	1.94675	3.59291e-05	0.000230549	Tested	260.53;370.84;243.96	161.02;135.22;149.22	Up	-0.567553	-1.48201	0.0197666	0.0592088	Tested	213.87;209.64	380.56;351.46;294.23;241.62	No
225784	scaffold_86:702823-703705	0.0768718	0	-1	1	NA	Low_Counts	0;0;0	0;0	No	-0.208945	-1.15584	0.788105	NA	Low_Counts	0;0;0	0;0.92;0;0	No	0	-1	1	NA	Low_Counts	0;0;0	0;0;0	No	-0.290571	-1.22312	0.688122	NA	Low_Counts	0;0	0;0.92;0;0	No
175888	scaffold_1:1305313-1307479	1975.75	-0.269362	-1.20527	0.490178	0.904855	Tested	1177.93;1076.03;1594.64	1477.66;1627.54	No	-0.725148	-1.65307	0.0284949	0.13893	Tested	1929.47;1855.33;1400.57	3231.77;2047.86;4779.41;1510.83	No	0.41512	1.33341	0.239022	0.382226	Tested	1929.47;1855.33;1400.57	1177.93;1076.03;1594.64	No	-0.870906	-1.82881	0.0190227	0.0576271	Tested	1477.66;1627.54	3231.77;2047.86;4779.41;1510.83	No
194484	scaffold_87:582245-583428	916.58	1.60737	3.04696	8.13471e-10	8.15903e-08	Tested	1214.42;1930.8;2091.82	495.28;628.43	Up	1.82439	3.54157	4.84309e-16	4.9709e-14	Tested	1382.61;975.46;1029.73	294.34;313.64;301.32;341.11	Up	-0.623632	-1.54075	0.00786154	0.0250716	Tested	1382.61;975.46;1029.73	1214.42;1930.8;2091.82	Down	0.840651	1.79086	0.000890793	0.00456533	Tested	495.28;628.43	294.34;313.64;301.32;341.11	Up
196418	scaffold_92:1201989-1206641	51.185	-0.165291	-1.12139	0.604146	0.948407	Tested	60.11;56.55;67.83	66.52;71.94	No	-0.149184	-1.10894	0.626824	0.83926	Tested	30.95;27.64;53.4	53.52;40.59;42.54;42.64	No	-0.626046	-1.54333	0.0419928	0.0997682	Tested	30.95;27.64;53.4	60.11;56.55;67.83	No	0.642153	1.56066	0.0433461	0.110105	Tested	66.52;71.94	53.52;40.59;42.54;42.64	No
59038	scaffold_78:311538-312758	328.185	-0.341705	-1.26725	0.207163	0.703211	Tested	273.37;208.16;264.53	267.08;364	No	-0.29472	-1.22665	0.203248	0.490793	Tested	337.91;377.75;254.74	481.64;318.25;451.09;339.69	No	0.365785	1.28858	0.136943	0.251282	Tested	337.91;377.75;254.74	273.37;208.16;264.53	No	-0.3188	-1.24729	0.216696	0.371765	Tested	267.08;364	481.64;318.25;451.09;339.69	No
39594	scaffold_91:258865-260271	5.75276	1.7696	3.4096	0.0405267	0.312428	Tested	2.86;3.28;11.53	0;1.43	No	0.652164	1.57152	0.390929	0.680198	Tested	7.74;14.97;6.37	2.97;12.91;3.54;1.42	No	0.580076	1.49493	0.452438	0.602816	Tested	7.74;14.97;6.37	2.86;3.28;11.53	No	-1.69752	-3.24342	0.0471904	0.117688	Tested	0;1.43	2.97;12.91;3.54;1.42	No
156037	scaffold_82:569316-569747	0	NA	NA	NA	NA	All_Zero	0;0;0	0;0	No	NA	NA	NA	NA	All_Zero	0;0;0	0;0;0;0	No	NA	NA	NA	NA	All_Zero	0;0;0	0;0;0	No	NA	NA	NA	NA	All_Zero	0;0	0;0;0;0	No
129988	scaffold_4:335110-336057	63.2787	1.16061	2.23551	0.000164246	0.00475581	Tested	74.43;99.98;88.85	42.98;34.78	Up	1.03691	2.05183	0.000188302	0.00256813	Tested	87.7;66.8;97.98	47.57;30.44;45.2;42.64	Up	-0.0509552	-1.03595	0.850718	0.910359	Tested	87.7;66.8;97.98	74.43;99.98;88.85	No	-0.0727421	-1.05171	0.816809	0.890629	Tested	42.98;34.78	47.57;30.44;45.2;42.64	No
129239	scaffold_85:245419-246123	11.1662	0.472386	1.3874	0.421423	0.881108	Tested	18.61;22.13;18.31	8.19;19.06	No	-1.71117	-3.27426	0.00892508	0.0584978	Tested	0;2.3;2.94	20.81;9.22;5.32;7.11	No	-2.68358	-6.42449	3.39701e-05	0.000219567	Tested	0;2.3;2.94	18.61;22.13;18.31	Down	0.500027	1.41424	0.401256	0.567878	Tested	8.19;19.06	20.81;9.22;5.32;7.11	No
84778	scaffold_4:2147752-2149240	169.07	-0.156225	-1.11437	0.587313	0.946256	Tested	105.91;76.22;87.5	72.66;124.83	No	-0.53884	-1.4528	0.025043	0.127014	Tested	185.72;147.41;198.4	240.82;300.72;271.18;217.46	No	0.962147	1.94821	0.00020521	0.00107814	Tested	185.72;147.41;198.4	105.91;76.22;87.5	Up	-1.34476	-2.53988	7.16187e-07	7.70345e-06	Tested	72.66;124.83	240.82;300.72;271.18;217.46	Down
196415	scaffold_92:1187100-1189214	168.877	0.094078	1.06738	0.745313	0.977829	Tested	224.71;276.18;191.95	174.99;255.85	No	-0.097142	-1.06965	0.709645	0.884701	Tested	139.29;123.23;107.28	178.39;131.91;94.83;127.92	No	-0.905123	-1.8727	0.000765895	0.00343668	Tested	139.29;123.23;107.28	224.71;276.18;191.95	Down	0.713903	1.64024	0.0114055	0.038197	Tested	174.99;255.85	178.39;131.91;94.83;127.92	Up
193174	scaffold_81:768698-771799	68.0342	0.0546127	1.03858	0.871333	0.994963	Tested	97.33;63.1;121.41	111.54;71.94	No	0.208227	1.15527	0.511181	0.768973	Tested	49.01;52.98;60.75	38.65;48.89;42.54;58.27	No	-0.754464	-1.687	0.0177006	0.0490154	Tested	49.01;52.98;60.75	97.33;63.1;121.41	Down	0.908078	1.87654	0.00689664	0.0254999	Tested	111.54;71.94	38.65;48.89;42.54;58.27	Up
77979	scaffold_2:2573941-2575221	1076.81	-0.102324	-1.0735	0.674214	0.967094	Tested	813.67;664.63;708.81	653.9;908.11	No	-0.0637615	-1.04519	0.755825	0.907394	Tested	1336.18;1460.31;1039.04	1412.23;1119.87;1632.43;1172.56	No	0.798288	1.73904	0.000261712	0.0013335	Tested	1336.18;1460.31;1039.04	813.67;664.63;708.81	Up	-0.759726	-1.69317	0.00102216	0.00511671	Tested	653.9;908.11	1412.23;1119.87;1632.43;1172.56	Down
192887	scaffold_80:190030-190914	68.3196	0.0167998	1.01171	0.95921	0.997578	Tested	59.4;41.8;67.83	56.28;55.27	No	0.560341	1.47462	0.0503092	0.204607	Tested	113.5;99.04;75.93	62.44;63.65;80.65;44.06	No	0.720275	1.6475	0.0151279	0.0431142	Tested	113.5;99.04;75.93	59.4;41.8;67.83	Up	-0.176734	-1.13032	0.580021	0.721785	Tested	56.28;55.27	62.44;63.65;80.65;44.06	No
77972	scaffold_2:2558104-2559306	900.58	0.198294	1.14734	0.308747	0.803226	Tested	859.47;1081.77;916.36	848.33;809.96	No	0.550315	1.46441	0.000924723	0.0097734	Tested	1274.27;1162.03;867.09	770.04;707.53;756.84;753.28	Up	0.200834	1.14936	0.251842	0.396002	Tested	1274.27;1162.03;867.09	859.47;1081.77;916.36	No	0.151187	1.11048	0.417998	0.58513	Tested	848.33;809.96	770.04;707.53;756.84;753.28	No
29432	scaffold_6:1672929-1673908	1.6522	-0.204625	-1.15239	0.830745	NA	Low_Counts	1.43;1.64;0.68	1.02;1.91	No	0.297984	1.22943	0.747712	NA	Low_Counts	0;1.15;4.41	2.97;0;1.77;2.84	No	0.600396	1.51613	0.520983	0.661582	Low_Counts	0;1.15;4.41	1.43;1.64;0.68	No	-0.0977868	-1.07013	0.918005	0.952309	Low_Counts	1.02;1.91	2.97;0;1.77;2.84	No
171412	scaffold_80:264715-271287	4918.9	-1.40334	-2.64513	9.09279e-05	0.00289097	Tested	3399.24;2406.94;3132.99	8582.52;7743.2	Down	-1.27028	-2.41208	2.87368e-05	0.000509988	Tested	2138.41;3170.54;2561.1	7257.36;5697.12;9638.58;3298.8	Down	-0.178121	-1.13141	0.58197	0.715046	Tested	2138.41;3170.54;2561.1	3399.24;2406.94;3132.99	No	0.311182	1.24072	0.361442	0.528763	Tested	8582.52;7743.2	7257.36;5697.12;9638.58;3298.8	No
44709	scaffold_87:1169595-1173075	13.5368	1.6338	3.1033	0.0173496	0.180142	Tested	17.89;17.21;33.24	3.07;8.58	No	0.898245	1.8638	0.152258	0.415538	Tested	20.64;5.76;23.02	5.95;7.38;2.66;17.06	No	-0.429191	-1.34648	0.490306	0.635988	Tested	20.64;5.76;23.02	17.89;17.21;33.24	No	-0.306368	-1.23659	0.657567	0.780898	Tested	3.07;8.58	5.95;7.38;2.66;17.06	No
72259	scaffold_3:19442-21076	77.6623	-0.215393	-1.16102	0.674759	0.967094	Tested	6.44;9.83;6.78	6.14;10.48	No	0.437173	1.35395	0.215146	0.507538	Tested	92.86;130.14;229.26	71.35;126.38;100.14;142.13	No	4.11564	17.3352	7.38122e-22	4.43666e-20	Tested	92.86;130.14;229.26	6.44;9.83;6.78	Up	-3.46307	-11.0278	2.81486e-14	8.67109e-13	Tested	6.14;10.48	71.35;126.38;100.14;142.13	Down
53723	scaffold_17:4051-4960	2.05768	-0.649766	-1.56891	0.511611	NA	Low_Counts	0.72;0;8.14	6.14;7.62	No	0.210332	1.15695	0.832063	0.939262	Low_Counts	0;1.15;0	0;0.92;0;0	No	-1.26975	-2.4112	0.199606	0.334743	Low_Counts	0;1.15;0	0.72;0;8.14	No	2.12985	4.37672	0.0317531	0.0863896	Tested	6.14;7.62	0;0.92;0;0	No
193219	scaffold_82:204880-206565	0.0596357	0.138013	1.10039	0.841932	NA	Low_Counts	0.72;0;0	0;0	No	0	-1	1	NA	Low_Counts	0;0;0	0;0;0;0	No	-0.0570265	-1.04032	0.938862	NA	Low_Counts	0;0;0	0.72;0;0	No	0	-1	1	NA	Low_Counts	0;0	0;0;0;0	No
131693	scaffold_75:106685-107525	226.022	0.0642336	1.04553	0.812132	0.987954	Tested	118.79;122.11;160.07	115.63;138.17	No	0.0242588	1.01696	0.914303	0.970034	Tested	263.11;267.19;353.2	332.99;235.23;249.03;356.74	No	1.13199	2.19161	2.66799e-06	2.22103e-05	Tested	263.11;267.19;353.2	118.79;122.11;160.07	Up	-1.17197	-2.25319	4.88737e-06	4.42883e-05	Tested	115.63;138.17	332.99;235.23;249.03;356.74	Down
82050	scaffold_3:1576509-1578084	402.298	0.0178689	1.01246	0.928829	0.996937	Tested	518.12;664.63;704.74	581.24;662.26	No	0.434749	1.35168	0.0172169	0.0969524	Tested	257.95;270.64;322.34	211.09;190.95;230.42;213.19	No	-1.12603	-2.18257	1.28389e-09	1.89713e-08	Tested	257.95;270.64;322.34	518.12;664.63;704.74	Down	1.54291	2.91381	5.23598e-15	1.76431e-13	Tested	581.24;662.26	211.09;190.95;230.42;213.19	Up
193216	scaffold_82:190614-191489	6.07572	0.0535807	1.03784	0.938986	0.996989	Tested	9.3;4.1;4.75	7.16;4.76	No	0.285719	1.21902	0.669241	0.86252	Tested	12.9;5.76;3.43	5.95;6.46;2.66;5.69	No	0.0507123	1.03578	0.939306	0.964131	Tested	12.9;5.76;3.43	9.3;4.1;4.75	No	0.181426	1.134	0.796225	0.874761	Tested	7.16;4.76	5.95;6.46;2.66;5.69	No
193217	scaffold_82:191698-193273	652.256	-0.23758	-1.17901	0.468902	0.89881	Tested	586.82;539.25;492.43	536.22;739.44	No	-0.256945	-1.19495	0.356439	0.652412	Tested	456.57;882.18;559.93	553;614.36;1051.06;815.82	No	0.228608	1.1717	0.440452	0.591439	Tested	456.57;882.18;559.93	586.82;539.25;492.43	No	-0.247973	-1.18754	0.427178	0.593749	Tested	536.22;739.44	553;614.36;1051.06;815.82	No
193210	scaffold_82:148073-149336	102.573	1.84827	3.60069	0.00187796	0.0344081	Tested	10.73;13.93;7.46	3.07;1.43	Up	3.74953	13.45	2.71881e-23	5.63926e-21	Tested	552.01;300.58;242.49	26.76;32.29;15.95;24.16	Up	4.89233	29.6986	1.90257e-32	2.62876e-30	Tested	552.01;300.58;242.49	10.73;13.93;7.46	Up	-2.99107	-7.95062	1.81888e-07	2.1768e-06	Tested	3.07;1.43	26.76;32.29;15.95;24.16	Down
193212	scaffold_82:160934-161947	100.737	0.401916	1.32126	0.148135	0.619171	Tested	183.2;155.71;143.8	137.12;107.2	No	0.232989	1.17527	0.376832	0.669237	Tested	69.65;85.22;73.97	47.57;59.04;89.51;56.85	No	-1.05051	-2.07126	6.12436e-05	0.000367843	Tested	69.65;85.22;73.97	183.2;155.71;143.8	Down	0.881584	1.8424	0.00160097	0.00749184	Tested	137.12;107.2	47.57;59.04;89.51;56.85	Up
77334	scaffold_81:665581-667384	5622.89	-0.222299	-1.16659	0.757546	0.97819	Tested	13636.31;4519.67;1427.11	11279.97;4771.61	No	-2.12652	-4.36664	0.000788423	0.00851801	Tested	2249.33;931.7;677.02	4108.84;8338.13;9083.8;6451.22	Down	-2.02257	-4.06307	0.00242047	0.00926308	Tested	2249.33;931.7;677.02	13636.31;4519.67;1427.11	Down	0.118344	1.08549	0.864086	0.921167	Tested	11279.97;4771.61	4108.84;8338.13;9083.8;6451.22	No
221373	scaffold_5:2964854-2967031	4.74167	-1.43444	-2.70278	0.0563849	0.375989	Tested	0.72;4.1;2.03	6.14;8.58	No	0.903037	1.87	0.203021	0.490362	Tested	10.32;3.45;7.35	5.95;2.77;2.66;2.84	No	1.32179	2.49976	0.0685087	0.148175	Tested	10.32;3.45;7.35	0.72;4.1;2.03	No	1.01569	2.02187	0.168015	0.30823	Tested	6.14;8.58	5.95;2.77;2.66;2.84	No
44930	scaffold_87:1237676-1239438	213.774	-0.574718	-1.48939	0.197164	0.689418	Tested	81.58;77.04;120.73	154.52;127.21	No	-0.0878193	-1.06276	0.816141	0.933626	Tested	147.03;459.51;220.94	353.8;301.64;367.78;153.5	No	1.50425	2.83677	0.000193039	0.00102075	Tested	147.03;459.51;220.94	81.58;77.04;120.73	Up	-1.01735	-2.0242	0.0161471	0.0506397	Tested	154.52;127.21	353.8;301.64;367.78;153.5	No
177810	scaffold_3:2464472-2467584	297.81	0.735242	1.66468	0.0452123	0.332731	Tested	511.67;424.51;707.45	235.36;413.08	No	0.751522	1.68357	0.0190941	0.103946	Tested	216.68;146.26;352.71	160.55;143.9;143.57;117.97	No	-1.15563	-2.22782	0.000538215	0.00252361	Tested	216.68;146.26;352.71	511.67;424.51;707.45	Down	1.17191	2.2531	0.000972036	0.00490351	Tested	235.36;413.08	160.55;143.9;143.57;117.97	Up
177811	scaffold_3:2468747-2470019	11.2101	0.871673	1.82978	0.16643	0.648863	Tested	22.9;13.11;23.74	7.16;12.86	No	0.401988	1.32133	0.508491	0.767167	Tested	2.58;5.76;18.13	2.97;7.38;7.98;9.95	No	-0.889162	-1.8521	0.134853	0.248466	Tested	2.58;5.76;18.13	22.9;13.11;23.74	No	0.419477	1.33744	0.51357	0.669002	Tested	7.16;12.86	2.97;7.38;7.98;9.95	No
35938	scaffold_2:1747976-1750020	160.614	-0.071175	-1.05057	0.718177	0.975349	Tested	197.51;195.87;192.63	207.73;203.44	No	0.265346	1.20192	0.152499	0.415625	Tested	139.29;125.53;173.42	121.9;127.3;127.62;115.12	No	-0.391729	-1.31196	0.0348635	0.0856612	Tested	139.29;125.53;173.42	197.51;195.87;192.63	No	0.728251	1.65663	0.000218879	0.00133507	Tested	207.73;203.44	121.9;127.3;127.62;115.12	Up
126604	scaffold_90:1721930-1723522	11.1728	-0.155952	-1.11416	0.783507	0.986079	Tested	8.59;11.47;12.21	7.16;16.2	No	-1.08872	-2.12685	0.0480899	0.198748	Tested	10.32;8.06;3.43	11.89;14.76;18.61;11.37	No	-0.681531	-1.60384	0.229013	0.370736	Tested	10.32;8.06;3.43	8.59;11.47;12.21	No	-0.251234	-1.19022	0.64895	0.774409	Tested	7.16;16.2	11.89;14.76;18.61;11.37	No
66501	scaffold_88:615441-616783	271.695	-0.298866	-1.23018	0.324431	0.817214	Tested	364.97;475.32;490.4	568.96;535.53	No	-0.0782421	-1.05573	0.777927	0.917558	Tested	175.41;100.19;74.46	110.01;112.54;109.01;143.55	No	-1.94355	-3.8465	8.22146e-12	1.64723e-10	Tested	175.41;100.19;74.46	364.97;475.32;490.4	Down	2.16417	4.48208	3.0865e-13	8.59268e-12	Tested	568.96;535.53	110.01;112.54;109.01;143.55	Up
35931	scaffold_2:550853-551983	608.035	0.334933	1.26132	0.168365	0.650208	Tested	690.58;663.81;659.29	520.87;539.34	No	0.216878	1.16222	0.295844	0.59563	Tested	851.24;667.97;456.57	582.73;559.93;482.99;621.1	No	-0.0396212	-1.02784	0.856551	0.9134	Tested	851.24;667.97;456.57	690.58;663.81;659.29	No	-0.078434	-1.05587	0.736072	0.834937	Tested	520.87;539.34	582.73;559.93;482.99;621.1	No
110631	scaffold_4:50400-52068	181.559	-0.0705699	-1.05013	0.796969	0.987376	Tested	379.28;301.58;329.65	312.11;399.26	No	0.2258	1.16943	0.406155	0.69467	Tested	98.02;71.4;48.01	71.35;55.35;55.83;56.85	No	-2.25276	-4.76594	2.62289e-17	1.02592e-15	Tested	98.02;71.4;48.01	379.28;301.58;329.65	Down	2.54913	5.85282	8.04662e-20	4.27456e-18	Tested	312.11;399.26	71.35;55.35;55.83;56.85	Up
180756	scaffold_76:47129-48412	156.567	-0.485782	-1.40034	0.34409	0.831096	Tested	108.06;247.5;80.04	207.73;210.11	No	0.0330542	1.02318	0.940858	0.980316	Tested	74.81;193.48;174.4	115.95;107.01;93.94;265.78	No	0.0369236	1.02592	0.937374	0.962977	Tested	74.81;193.48;174.4	108.06;247.5;80.04	No	0.481912	1.39659	0.32716	0.492929	Tested	207.73;210.11	115.95;107.01;93.94;265.78	No
224785	scaffold_83:573887-574561	0	NA	NA	NA	NA	All_Zero	0;0;0	0;0	No	NA	NA	NA	NA	All_Zero	0;0;0	0;0;0;0	No	NA	NA	NA	NA	All_Zero	0;0;0	0;0;0	No	NA	NA	NA	NA	All_Zero	0;0	0;0;0;0	No
35936	scaffold_2:517753-518239	13.8397	0.487082	1.40161	0.327317	0.820105	Tested	12.17;13.93;15.6	7.16;11.43	No	0.36863	1.29113	0.408401	0.696598	Tested	18.06;23.03;13.23	8.92;12.91;16.84;12.79	No	0.322238	1.25027	0.471517	0.619353	Tested	18.06;23.03;13.23	12.17;13.93;15.6	No	-0.44069	-1.35725	0.374109	0.541379	Tested	7.16;11.43	8.92;12.91;16.84;12.79	No
65080	scaffold_91:1091078-1091662	1.66549	0.0602754	1.04266	0.951087	NA	Low_Counts	5.01;1.64;4.07	7.16;0.95	No	0.528288	1.44222	0.594121	NA	Low_Counts	0;1.15;0	0;0;0;0	No	-1.63558	-3.10713	0.0960549	0.191839	Low_Counts	0;1.15;0	5.01;1.64;4.07	No	2.1036	4.29779	0.0338376	0.0906671	Low_Counts	7.16;0.95	0;0;0;0	No
181488	scaffold_82:223751-225328	922.559	0.319587	1.24797	0.136933	0.601727	Tested	1202.26;781.83;967.23	884.14;690.85	No	0.50963	1.42368	0.00524794	0.0390789	Tested	1008.59;1103.3;1266.83	832.47;755.5;793.17;784.55	Up	0.196374	1.14582	0.309201	0.462906	Tested	1008.59;1103.3;1266.83	1202.26;781.83;967.23	No	-0.00633093	-1.0044	0.975423	0.985533	Tested	884.14;690.85	832.47;755.5;793.17;784.55	No
65083	scaffold_91:1082116-1082564	175.37	-0.36905	-1.2915	0.238538	0.734412	Tested	231.15;277.82;252.32	240.48;420.23	No	-0.029705	-1.0208	0.917697	0.971208	Tested	121.24;104.8;67.11	101.09;90.4;119.64;78.17	No	-1.3827	-2.60755	2.58571e-06	2.16269e-05	Tested	121.24;104.8;67.11	231.15;277.82;252.32	Down	1.72204	3.29903	2.01355e-08	2.86712e-07	Tested	240.48;420.23	101.09;90.4;119.64;78.17	Up
150386	scaffold_6:10796-14847	13.8329	-0.688666	-1.61179	0.127173	0.580823	Tested	23.62;18.85;13.57	28.65;33.35	No	-0.505049	-1.41917	0.342796	0.640279	Tested	7.74;4.61;4.9	5.95;7.38;8.86;8.53	No	-1.67068	-3.18365	0.000915816	0.00401623	Tested	7.74;4.61;4.9	23.62;18.85;13.57	Down	1.8543	3.61576	0.000127597	0.000839257	Tested	28.65;33.35	5.95;7.38;8.86;8.53	Up
65086	scaffold_91:1072782-1073854	470.281	-1.22196	-2.33264	0.000854299	0.0190194	Tested	355.67;421.24;256.39	1130.76;531.24	Down	-0.419497	-1.33746	0.181399	0.459034	Tested	270.85;358.17;418.36	633.27;523.96;319.93;423.54	No	0.0265817	1.0186	0.936434	0.962246	Tested	270.85;358.17;418.36	355.67;421.24;256.39	No	0.775886	1.71224	0.0262569	0.0743707	Tested	1130.76;531.24	633.27;523.96;319.93;423.54	No
223209	scaffold_73:211606-212089	0.113047	0.288228	1.22114	0.677061	NA	Low_Counts	0;0;1.36	0;0	No	0	-1	1	NA	Low_Counts	0;0;0	0;0;0;0	No	-0.218911	-1.16385	0.768436	NA	Low_Counts	0;0;0	0;0;1.36	No	0	-1	1	NA	Low_Counts	0;0	0;0;0;0	No
89587	scaffold_83:430593-433267	1807.42	-0.117791	-1.08507	0.728578	0.975349	Tested	1399.77;1605.45;2521.18	1996.48;2013.94	No	0.701046	1.62568	0.0147802	0.0857029	Tested	1560.6;2430.02;2715.9	1016.8;1535.9;1043.97;1849.09	No	0.274037	1.20919	0.370323	0.523222	Tested	1560.6;2430.02;2715.9	1399.77;1605.45;2521.18	No	0.5448	1.45882	0.0919042	0.196813	Tested	1996.48;2013.94	1016.8;1535.9;1043.97;1849.09	No
55621	scaffold_2:1108479-1109732	60.4155	-0.48715	-1.40167	0.156662	0.631445	Tested	39.36;43.43;29.17	44;60.03	No	-0.506748	-1.42084	0.0882261	0.299379	Tested	61.91;50.67;63.19	86.22;84.87;108.12;54.01	No	0.637728	1.55588	0.0451744	0.105815	Tested	61.91;50.67;63.19	39.36;43.43;29.17	No	-0.657326	-1.57716	0.0429012	0.109161	Tested	44;60.03	86.22;84.87;108.12;54.01	No
52976	scaffold_67:55536-57093	0.331498	-0.0631194	-1.04472	0.928289	NA	Low_Counts	0.72;0;1.36	0;1.91	No	0	-1	1	NA	Low_Counts	0;0;0	0;0;0;0	No	-0.279587	-1.21385	0.709385	NA	Low_Counts	0;0;0	0.72;0;1.36	No	0.369321	1.29174	0.612594	NA	Low_Counts	0;1.91	0;0;0;0	No
170454	scaffold_38:10368-12469	5842.65	0.439247	1.3559	0.189477	0.68037	Tested	5906.09;5778.46;10250.88	4036.97;6658.81	No	-0.248988	-1.18837	0.378919	0.671147	Tested	4171.06;4975.2;5319.62	4236.68;5187;8016.79;5574.28	No	-0.586105	-1.50119	0.0519025	0.118764	Tested	4171.06;4975.2;5319.62	5906.09;5778.46;10250.88	No	-0.10213	-1.07336	0.748372	0.843204	Tested	4036.97;6658.81	4236.68;5187;8016.79;5574.28	No
214798	scaffold_92:556980-559846	1864.28	-0.102628	-1.07373	0.603817	0.948407	Tested	1769.75;2196.32;2138.62	2400.69;1976.77	No	-0.606053	-1.52209	0.000310471	0.00389792	Tested	1570.92;1076.81;1277.61	1864.14;2057.09;1910.7;2131.93	Down	-0.636317	-1.55436	0.000367999	0.00180421	Tested	1570.92;1076.81;1277.61	1769.75;2196.32;2138.62	Down	0.132892	1.09649	0.480343	0.640786	Tested	2400.69;1976.77	1864.14;2057.09;1910.7;2131.93	No
52812	scaffold_68:9198-11046	1.98286	-0.778079	-1.71485	0.428477	NA	Low_Counts	0;0;0	1.02;0	No	-1.81465	-3.51774	0.0647405	NA	Low_Counts	0;1.15;0.98	0;1.84;15.95;2.84	No	1.0844	2.12049	0.273727	0.4223	Low_Counts	0;1.15;0.98	0;0;0	No	-2.12097	-4.34986	0.0307125	0.0841302	Tested	1.02;0	0;1.84;15.95;2.84	No
158156	scaffold_85:988761-991137	10.9111	0.111702	1.0805	0.85745	0.993043	Tested	7.16;11.47;21.03	14.33;10.48	No	-0.505528	-1.41964	0.398034	0.686085	Tested	5.16;4.61;10.78	14.87;13.84;4.43;12.79	No	-0.74538	-1.67642	0.217785	0.357068	Tested	5.16;4.61;10.78	7.16;11.47;21.03	No	0.128151	1.09289	0.835073	0.902604	Tested	14.33;10.48	14.87;13.84;4.43;12.79	No
221152	scaffold_5:2256045-2258313	0.170552	-0.403945	-1.32312	0.560723	NA	Low_Counts	0;0;0	2.05;0	No	0	-1	1	NA	Low_Counts	0;0;0	0;0;0;0	No	0	-1	1	NA	Low_Counts	0;0;0	0;0;0	No	0.257533	1.19543	0.722889	NA	Low_Counts	2.05;0	0;0;0;0	No
60900	scaffold_6:354227-356746	98.2985	0.288868	1.22168	0.617005	0.952748	Tested	113.07;110.64;66.47	42.98;110.54	No	-0.433341	-1.35036	0.38896	0.679436	Tested	56.75;131.29;71.52	77.3;257.37;47.86;93.8	No	-0.140496	-1.10228	0.791012	0.870186	Tested	56.75;131.29;71.52	113.07;110.64;66.47	No	-0.581713	-1.49663	0.293444	0.457854	Tested	42.98;110.54	77.3;257.37;47.86;93.8	No
221150	scaffold_5:2251966-2252770	0.481095	0.337036	1.26316	0.644489	NA	Low_Counts	0;2.46;0	0;0	No	0.00943567	1.00656	0.990685	NA	Low_Counts	0;0;1.47	0;1.84;0;0	No	-0.0639708	-1.04534	0.934687	NA	Low_Counts	0;0;1.47	0;2.46;0	No	-0.26363	-1.2005	0.727473	NA	Low_Counts	0;0	0;1.84;0;0	No
224437	scaffold_82:170256-171460	11.675	0.566447	1.48087	0.371743	0.851651	Tested	16.46;8.2;7.46	5.12;8.1	No	-0.619219	-1.53604	0.275081	0.574513	Tested	5.16;13.82;9.31	29.73;10.15;19.5;7.11	No	-0.108595	-1.07818	0.853634	0.911829	Tested	5.16;13.82;9.31	16.46;8.2;7.46	No	-1.07707	-2.10975	0.0800281	0.176799	Tested	5.12;8.1	29.73;10.15;19.5;7.11	No
221156	scaffold_5:2269694-2270919	167.535	0.475906	1.39079	0.224829	0.720389	Tested	251.9;421.24;302.51	199.55;265.38	No	0.0706125	1.05016	0.84175	0.942754	Tested	90.28;62.19;98.96	50.54;56.27;70.9;140.71	No	-1.88659	-3.6976	2.17655e-07	2.23516e-06	Tested	90.28;62.19;98.96	251.9;421.24;302.51	Down	1.4813	2.792	0.000108442	0.000727509	Tested	199.55;265.38	50.54;56.27;70.9;140.71	Up
26568	scaffold_55:9552-9743	4.4893	-0.991293	-1.98797	0.271994	0.775847	Low_Counts	0;1.64;0	1.02;1.91	No	-0.279911	-1.21412	0.699592	0.879458	Tested	5.16;10.36;3.43	8.92;3.69;10.63;7.11	No	2.53472	5.79465	0.00260998	0.00985365	Tested	5.16;10.36;3.43	0;1.64;0	Up	-1.82334	-3.539	0.0248531	0.0711887	Tested	1.02;1.91	8.92;3.69;10.63;7.11	No
50670	scaffold_84:172226-172988	749.018	-1.91456	-3.76998	1.24242e-07	8.51234e-06	Tested	570.36;696.6;315.4	1940.2;2253.11	Down	-1.77021	-3.41104	1.66808e-08	6.24338e-07	Tested	224.42;200.39;142.07	419.21;610.67;920.79;695.01	Down	-1.44681	-2.72604	1.37392e-05	9.69952e-05	Tested	224.42;200.39;142.07	570.36;696.6;315.4	Down	1.59115	3.0129	3.95664e-06	3.65217e-05	Tested	1940.2;2253.11	419.21;610.67;920.79;695.01	Up
209709	scaffold_80:323499-325938	319.934	-0.130737	-1.09485	0.59185	0.946437	Tested	317.74;283.56;249.61	285.5;334.94	No	-0.415434	-1.3337	0.0483121	0.199335	Tested	309.54;245.3;295.89	413.26;280.43;465.27;358.16	No	-0.00386988	-1.00269	0.986116	0.992553	Tested	309.54;245.3;295.89	317.74;283.56;249.61	No	-0.280827	-1.21489	0.228121	0.38596	Tested	285.5;334.94	413.26;280.43;465.27;358.16	No
60909	scaffold_6:324385-324756	0.0962274	-0.0392172	-1.02756	0.954869	NA	Low_Counts	0;0;0.68	0;0.48	No	0	-1	1	NA	Low_Counts	0;0;0	0;0;0;0	No	-0.0564823	-1.03993	0.939448	NA	Low_Counts	0;0;0	0;0;0.68	No	0.0524187	1.037	0.942348	NA	Low_Counts	0;0.48	0;0;0;0	No
199948	scaffold_5:1180571-1181490	0.923848	-0.0267362	-1.0187	0.975296	NA	Low_Counts	0.72;0.82;0	1.02;0	No	-1.08466	-2.12088	0.239728	NA	Low_Counts	0;0;0	0;0;0;8.53	No	-0.26402	-1.20082	0.769138	0.857203	Low_Counts	0;0;0	0.72;0.82;0	No	-0.793907	-1.73376	0.370386	NA	Low_Counts	1.02;0	0;0;0;8.53	No
42882	scaffold_88:593874-595846	251.757	0.511625	1.42565	0.129224	0.583324	Tested	532.43;310.6;423.93	336.67;253.47	No	-0.223128	-1.16726	0.452391	0.728214	Tested	128.98;111.71;207.71	193.25;162.35;131.16;228.83	No	-1.44329	-2.71941	3.18219e-06	2.60626e-05	Tested	128.98;111.71;207.71	532.43;310.6;423.93	Down	0.708541	1.63415	0.0295259	0.0815447	Tested	336.67;253.47	193.25;162.35;131.16;228.83	No
160883	scaffold_88:17929-19375	80.1655	0.543291	1.45729	0.155832	0.630996	Tested	85.16;66.38;78	51.17;51.93	No	-0.0355698	-1.02496	0.913932	0.969888	Tested	43.85;102.5;117.57	50.54;95.01;109.01;110.86	No	0.241718	1.1824	0.483728	0.630452	Tested	43.85;102.5;117.57	85.16;66.38;78	No	-0.820579	-1.76611	0.0260127	0.0737996	Tested	51.17;51.93	50.54;95.01;109.01;110.86	No
126462	scaffold_3:862730-864352	234.168	-0.034014	-1.02386	0.844263	0.990327	Tested	226.14;220.45;225.19	249.69;211.54	No	0.218756	1.16373	0.155984	0.420344	Tested	270.85;248.76;265.03	202.17;219.55;216.24;254.41	No	0.219428	1.16427	0.166969	0.291593	Tested	270.85;248.76;265.03	226.14;220.45;225.19	No	0.0333423	1.02338	0.843571	0.908049	Tested	249.69;211.54	202.17;219.55;216.24;254.41	No
217047	scaffold_90:1108020-1109473	1274.49	0.696299	1.62034	0.0223482	0.210837	Tested	1859.92;1050.63;2513.04	1057.08;1151.09	No	1.28105	2.43016	7.50036e-07	2.00735e-05	Tested	1570.92;1830;1574.97	621.38;656.79;808.24;599.78	Up	-0.122031	-1.08827	0.656315	0.775467	Tested	1570.92;1830;1574.97	1859.92;1050.63;2513.04	No	0.706785	1.63216	0.0152318	0.0484108	Tested	1057.08;1151.09	621.38;656.79;808.24;599.78	Up
212560	scaffold_5:987793-989874	741.205	0.169211	1.12444	0.355524	0.841785	Tested	816.53;653.98;827.5	672.32;688.94	No	-0.342794	-1.26821	0.0292064	0.141131	Tested	559.75;625.35;749.52	808.69;780.4;804.69;906.78	No	-0.236837	-1.17841	0.153863	0.274354	Tested	559.75;625.35;749.52	816.53;653.98;827.5	No	-0.275168	-1.21013	0.116171	0.234414	Tested	672.32;688.94	808.69;780.4;804.69;906.78	No
66767	scaffold_85:234119-235645	1.3845	2.04162	4.11707	0.0374768	NA	Low_Counts	4.29;0.82;4.75	0;0	No	-0.59227	-1.50762	0.547701	NA	Low_Counts	0;1.15;0.49	0;3.69;0;1.42	No	-1.40013	-2.63925	0.154677	0.275416	Low_Counts	0;1.15;0.49	4.29;0.82;4.75	No	-1.23376	-2.35179	0.209014	0.361624	Low_Counts	0;0	0;3.69;0;1.42	No
110941	scaffold_1:1402668-1403366	332.726	0.264795	1.20147	0.363843	0.844691	Tested	425.8;354.03;400.19	256.85;393.54	No	0.0755106	1.05373	0.763852	0.911205	Tested	358.55;374.29;225.84	324.07;340.39;321.7;217.46	No	-0.304993	-1.23541	0.248791	0.393064	Tested	358.55;374.29;225.84	425.8;354.03;400.19	No	0.115709	1.08351	0.679284	0.795093	Tested	256.85;393.54	324.07;340.39;321.7;217.46	No
130872	scaffold_87:652645-653208	0.484307	0.322229	1.25026	0.71619	NA	Low_Counts	0.72;0;2.03	1.02;0	No	0.107405	1.07729	0.908607	NA	Low_Counts	0;1.15;0	0;0;0.89;0	No	-0.317194	-1.2459	0.731283	NA	Low_Counts	0;1.15;0	0.72;0;2.03	No	0.10237	1.07354	0.909282	NA	Low_Counts	1.02;0	0;0;0.89;0	No
190418	scaffold_5:636051-640803	228.781	2.57695	5.96678	3.35624e-11	4.08161e-09	Tested	345.65;547.44;430.03	68.56;68.61	Up	1.7532	3.37106	1.5039e-07	4.66806e-06	Tested	147.03;400.78;382.6	62.44;105.16;76.22;110.86	Up	-0.478794	-1.39358	0.164278	0.288504	Tested	147.03;400.78;382.6	345.65;547.44;430.03	No	-0.344958	-1.27011	0.363533	0.531203	Tested	68.56;68.61	62.44;105.16;76.22;110.86	No
130874	scaffold_72:78117-78677	1.69723	0.855562	1.80946	0.360271	NA	Low_Counts	2.86;2.46;4.07	0;2.38	No	0.651988	1.57133	0.487189	NA	Low_Counts	2.58;2.3;0.98	0;1.84;0.89;0	No	-0.630127	-1.5477	0.490205	0.635933	Low_Counts	2.58;2.3;0.98	2.86;2.46;4.07	No	0.426554	1.34402	0.655695	0.779616	Low_Counts	0;2.38	0;1.84;0.89;0	No
182590	scaffold_87:139340-141464	3004.84	0.0753995	1.05365	0.553289	0.935218	Tested	2862.52;2688.04;2507.61	2512.23;2583.29	No	0.0461165	1.03248	0.667691	0.861789	Tested	3435.9;3289.16;3268.49	3407.18;2974.02;3085.83;3443.78	No	0.308708	1.2386	0.00687574	0.0223909	Tested	3435.9;3289.16;3268.49	2862.52;2688.04;2507.61	Up	-0.337991	-1.264	0.00526337	0.0204333	Tested	2512.23;2583.29	3407.18;2974.02;3085.83;3443.78	Down
189361	scaffold_3:1708856-1711584	3.97278	-0.922589	-1.89551	0.26607	0.769727	Tested	2.86;2.46;2.71	7.16;5.24	No	0.211879	1.1582	0.792818	0.924525	Low_Counts	5.16;4.61;1.96	11.89;1.84;1.77;0	No	0.326232	1.25373	0.688668	0.799514	Low_Counts	5.16;4.61;1.96	2.86;2.46;2.71	No	0.808237	1.75107	0.325718	0.491219	Tested	7.16;5.24	11.89;1.84;1.77;0	No
189360	scaffold_3:1702028-1703812	0.0408234	0	-1	1	NA	Low_Counts	0;0;0	0;0	No	0.107478	1.07734	0.890042	NA	Low_Counts	0;0;0.49	0;0;0;0	No	0.267463	1.20369	0.719045	NA	Low_Counts	0;0;0.49	0;0;0	No	0	-1	1	NA	Low_Counts	0;0	0;0;0;0	No
214531	scaffold_90:1256555-1257879	304.285	0.188034	1.13921	0.47218	0.899351	Tested	297.7;346.66;302.51	273.22;279.2	No	0.190743	1.14135	0.39728	0.685616	Tested	433.36;287.92;276.78	338.93;248.14;343.86;223.14	No	0.0573211	1.04053	0.808691	0.882211	Tested	433.36;287.92;276.78	297.7;346.66;302.51	No	-0.0546116	-1.03858	0.827979	0.897732	Tested	273.22;279.2	338.93;248.14;343.86;223.14	No
189366	scaffold_3:1724255-1724842	272.92	0.150892	1.11026	0.740348	0.977829	Tested	581.81;217.17;449.02	177.03;572.21	No	0.192433	1.14269	0.626332	0.83926	Tested	185.72;255.67;149.9	142.71;154.97;186.99;201.82	No	-1.03027	-2.04241	0.0131817	0.0384049	Tested	185.72;255.67;149.9	581.81;217.17;449.02	Down	1.07181	2.10208	0.0142189	0.0457712	Tested	177.03;572.21	142.71;154.97;186.99;201.82	Up
189365	scaffold_3:1721325-1722469	21.2311	1.96709	3.90979	0.00112544	0.023308	Tested	10.73;13.93;17.64	5.12;1.43	Up	3.27856	9.70386	6.34458e-11	3.50926e-09	Tested	54.17;71.4;59.28	2.97;9.22;1.77;7.11	Up	2.03049	4.08543	8.76054e-06	6.44114e-05	Tested	54.17;71.4;59.28	10.73;13.93;17.64	Up	-0.719018	-1.64606	0.257586	0.419078	Tested	5.12;1.43	2.97;9.22;1.77;7.11	No
182599	scaffold_87:158143-159729	645.727	-0.481165	-1.39587	0.031762	0.265513	Tested	537.44;474.5;595.53	811.49;692.75	No	-0.0290591	-1.02035	0.879324	0.957211	Tested	830.6;598.87;544.26	674.9;610.67;773.67;604.05	No	0.281143	1.21516	0.165907	0.290741	Tested	830.6;598.87;544.26	537.44;474.5;595.53	No	0.170963	1.12581	0.423787	0.59085	Tested	811.49;692.75	674.9;610.67;773.67;604.05	No
81532	scaffold_2:1931135-1932939	1631.44	-1.37415	-2.59216	0.026207	0.234561	Tested	340.64;558.1;434.1	924.05;1623.25	No	-1.47949	-2.78851	0.00571214	0.04136	Tested	1194.31;1729.8;210.16	4364.53;1845.85;5179.98;1172.56	Down	1.11707	2.16906	0.0486766	0.112495	Tested	1194.31;1729.8;210.16	340.64;558.1;434.1	No	-1.22241	-2.33336	0.0385429	0.100705	Tested	924.05;1623.25	4364.53;1845.85;5179.98;1172.56	No
65266	scaffold_91:323071-324006	506.208	0.372328	1.29444	0.109516	0.536226	Tested	488.06;534.33;605.03	339.74;492.17	No	0.25986	1.19736	0.191261	0.47157	Tested	598.44;659.9;453.63	544.08;451.08;454.63;453.39	No	0.066682	1.04731	0.750378	0.844165	Tested	598.44;659.9;453.63	488.06;534.33;605.03	No	-0.179149	-1.13222	0.421899	0.589085	Tested	339.74;492.17	544.08;451.08;454.63;453.39	No
155403	scaffold_81:561161-566200	441.355	-0.00371524	-1.00258	0.987614	0.999932	Tested	250.47;276.18;292.34	232.29;312.07	No	-1.79725	-3.47557	1.85324e-18	2.3655e-16	Tested	208.94;208.45;269.92	683.82;758.26;1028.91;774.6	Down	-0.235881	-1.17763	0.28207	0.432164	Tested	208.94;208.45;269.92	250.47;276.18;292.34	No	-1.55765	-2.94375	5.96271e-12	1.43712e-10	Tested	232.29;312.07	683.82;758.26;1028.91;774.6	Down
45030	scaffold_87:1196030-1196411	111.029	0.100388	1.07206	0.687609	0.96828	Tested	88.74;96.7;128.2	96.19;98.62	No	0.139729	1.1017	0.52729	0.779018	Tested	139.29;117.47;115.12	139.74;96.86;111.66;103.75	No	0.220945	1.1655	0.332904	0.486172	Tested	139.29;117.47;115.12	88.74;96.7;128.2	No	-0.181605	-1.13414	0.455193	0.619966	Tested	96.19;98.62	139.74;96.86;111.66;103.75	No
184509	scaffold_91:862934-864409	1526.93	-0.127476	-1.09238	0.537655	0.925963	Tested	1376.87;1390.73;1281.28	1332.35;1616.11	No	-0.184854	-1.1367	0.2907	0.590224	Tested	1537.38;1208.1;1753.28	1587.64;1501.77;1723.71;2013.96	No	0.151733	1.1109	0.41513	0.568654	Tested	1537.38;1208.1;1753.28	1376.87;1390.73;1281.28	No	-0.209111	-1.15598	0.287986	0.45281	Tested	1332.35;1616.11	1587.64;1501.77;1723.71;2013.96	No
77023	scaffold_82:877416-886109	56.2106	-0.836216	-1.78536	0.204978	0.700754	Tested	94.46;83.59;44.77	166.8;129.59	No	0.101797	1.07311	0.8669	0.953054	Tested	18.06;49.52;2.94	5.95;24.91;28.36;25.58	No	-1.48504	-2.79925	0.0171902	0.0478509	Tested	18.06;49.52;2.94	94.46;83.59;44.77	Down	2.42306	5.36306	0.000173426	0.00109173	Tested	166.8;129.59	5.95;24.91;28.36;25.58	Up
77750	scaffold_84:861534-865617	3027.55	-0.324151	-1.25193	0.106356	0.526675	Tested	3918.07;4059.1;5046.42	5807.3;5112.74	No	-0.258265	-1.19604	0.130704	0.380273	Tested	1539.96;1305.99;1918.86	1739.27;2005.43;1955.9;1921.58	No	-1.4362	-2.70607	2.36085e-15	7.36573e-14	Tested	1539.96;1305.99;1918.86	3918.07;4059.1;5046.42	Down	1.50209	2.83252	4.23479e-15	1.44094e-13	Tested	5807.3;5112.74	1739.27;2005.43;1955.9;1921.58	Up
60929	scaffold_6:252351-255786	0	NA	NA	NA	NA	All_Zero	0;0;0	0;0	No	NA	NA	NA	NA	All_Zero	0;0;0	0;0;0;0	No	NA	NA	NA	NA	All_Zero	0;0;0	0;0;0	No	NA	NA	NA	NA	All_Zero	0;0	0;0;0;0	No
40450	scaffold_90:1261198-1262028	11.3288	0.139785	1.10174	0.852877	0.991973	Tested	6.44;5.74;3.39	2.05;6.19	No	-0.152964	-1.11185	0.811368	0.931823	Tested	2.58;11.52;29.88	5.95;30.44;13.29;18.48	No	1.40305	2.6446	0.040867	0.0975726	Tested	2.58;11.52;29.88	6.44;5.74;3.39	No	-1.6958	-3.23956	0.0179588	0.0551098	Tested	2.05;6.19	5.95;30.44;13.29;18.48	No
209448	scaffold_72:37768-39213	67.3435	0.0866628	1.06191	0.762451	0.978981	Tested	54.39;54.09;37.98	45.03;46.22	No	-0.76962	-1.70482	0.00184134	0.0175597	Tested	59.33;59.89;57.32	71.35;105.16;110.78;106.6	Down	0.264182	1.20096	0.316157	0.469554	Tested	59.33;59.89;57.32	54.39;54.09;37.98	No	-1.12046	-2.17417	3.74129e-05	0.000281563	Tested	45.03;46.22	71.35;105.16;110.78;106.6	Down
43463	scaffold_88:22378-26788	175.367	2.1869	4.55325	2.39116e-07	1.5305e-05	Tested	167.46;186.85;300.48	50.14;38.59	Up	2.17316	4.51011	1.51145e-09	6.87125e-08	Tested	154.77;414.6;490.37	86.22;66.42;85.96;62.54	Up	0.682295	1.60469	0.0664544	0.144642	Tested	154.77;414.6;490.37	167.46;186.85;300.48	No	-0.696028	-1.62004	0.0918959	0.196813	Tested	50.14;38.59	86.22;66.42;85.96;62.54	No
192166	scaffold_71:128922-130705	1.93293	-0.419331	-1.33731	0.671944	NA	Low_Counts	0;0;2.03	1.02;1.43	No	-0.124173	-1.08988	0.899413	NA	Low_Counts	0;0;6.86	2.97;4.61;0;4.26	No	0.971626	1.96105	0.326716	0.480566	Low_Counts	0;0;6.86	0;0;2.03	No	-0.676467	-1.59822	0.492511	0.650352	Low_Counts	1.02;1.43	2.97;4.61;0;4.26	No
81507	scaffold_70:9114-10485	1735.66	-0.0257141	-1.01798	0.902966	0.995788	Tested	1182.22;1147.33;1313.15	1348.73;1122.98	No	-0.000958145	-1.00066	0.99569	0.999707	Tested	1730.85;1895.64;2667.89	2179.29;1942.7;2011.73;2285.43	No	0.785388	1.72356	3.31965e-05	0.000215352	Tested	1730.85;1895.64;2667.89	1182.22;1147.33;1313.15	Up	-0.760632	-1.69423	0.000147461	0.000945421	Tested	1348.73;1122.98	2179.29;1942.7;2011.73;2285.43	Down
13611	scaffold_89:997150-998891	6.92277	0.898061	1.86356	0.185506	0.675475	Tested	13.6;5.74;6.78	4.09;4.29	No	0.617861	1.5346	0.322624	0.621888	Tested	7.74;9.21;10.29	0;5.53;4.43;11.37	No	0.0790895	1.05635	0.897594	0.939204	Tested	7.74;9.21;10.29	13.6;5.74;6.78	No	-0.359289	-1.28279	0.600942	0.737681	Tested	4.09;4.29	0;5.53;4.43;11.37	No
56125	scaffold_5:226259-227524	322.535	-0.234999	-1.17691	0.382803	0.858836	Tested	276.23;214.72;220.44	232.29;324.94	No	-0.220309	-1.16498	0.336936	0.63485	Tested	397.24;369.68;254.74	463.81;411.42;397.91;307	No	0.501201	1.41539	0.0397991	0.0954945	Tested	397.24;369.68;254.74	276.23;214.72;220.44	No	-0.486511	-1.40105	0.0577916	0.137598	Tested	232.29;324.94	463.81;411.42;397.91;307	No
165342	scaffold_92:1342456-1343553	0.0397038	-0.196858	-1.1462	0.776064	NA	Low_Counts	0;0;0	0;0.48	No	0	-1	1	NA	Low_Counts	0;0;0	0;0;0;0	No	0	-1	1	NA	Low_Counts	0;0;0	0;0;0	No	0.0375121	1.02634	0.958672	NA	Low_Counts	0;0.48	0;0;0;0	No
138728	scaffold_77:114209-114994	0.0596357	0.138013	1.10039	0.841932	NA	Low_Counts	0.72;0;0	0;0	No	0	-1	1	NA	Low_Counts	0;0;0	0;0;0;0	No	-0.0570265	-1.04032	0.938862	NA	Low_Counts	0;0;0	0.72;0;0	No	0	-1	1	NA	Low_Counts	0;0	0;0;0;0	No
59889	scaffold_67:31875-33188	6.66448	-1.44997	-2.73203	0.11755	0.557015	Tested	1.43;0.82;2.03	12.28;1.43	No	-1.02928	-2.041	0.230646	0.525231	Tested	0;8.06;4.9	32.7;9.22;7.09;0	No	1.11057	2.1593	0.218578	0.358092	Low_Counts	0;8.06;4.9	1.43;0.82;2.03	No	-0.689871	-1.61314	0.437211	0.603105	Tested	12.28;1.43	32.7;9.22;7.09;0	No
222554	scaffold_48:9371-9985	1.09348	1.70052	3.25019	0.0546687	NA	Low_Counts	0.72;9.01;3.39	0;0	No	0	-1	1	NA	Low_Counts	0;0;0	0;0;0;0	No	-1.68702	-3.21992	0.0680958	0.14743	Low_Counts	0;0;0	0.72;9.01;3.39	No	0	-1	1	NA	Low_Counts	0;0	0;0;0;0	No
222555	scaffold_48:10836-12811	7.22658	0.55694	1.47115	0.465847	0.89798	Tested	15.03;5.74;12.21	2.05;11.43	No	1.68556	3.21665	0.0266486	0.132401	Tested	20.64;5.76;4.9	2.97;3.69;0.89;1.42	No	-0.217443	-1.16267	0.762351	0.852317	Tested	20.64;5.76;4.9	15.03;5.74;12.21	No	1.34606	2.54217	0.0925229	0.197691	Tested	2.05;11.43	2.97;3.69;0.89;1.42	No
167618	scaffold_3:1056121-1057300	10454.6	1.02898	2.04059	0.00509378	0.0732015	Tested	9036.25;12532.16;15036.84	5950.56;5678.28	No	1.38657	2.61457	8.19581e-06	0.00016859	Tested	14543.24;13703.68;23331.08	5369.44;6881.56;3750.5;9642	Up	0.480853	1.39557	0.146421	0.264388	Tested	14543.24;13703.68;23331.08	9036.25;12532.16;15036.84	No	-0.123262	-1.0892	0.72434	0.826592	Tested	5950.56;5678.28	5369.44;6881.56;3750.5;9642	No
11751	scaffold_91:200883-203148	0.133395	0.126649	1.09175	0.854796	NA	Low_Counts	0;0;0.68	0;0	No	-0.19822	-1.14728	0.798741	NA	Low_Counts	0;0;0	0;0.92;0;0	No	-0.0570265	-1.04032	0.938862	NA	Low_Counts	0;0;0	0;0;0.68	No	-0.267843	-1.20401	0.711377	NA	Low_Counts	0;0	0;0.92;0;0	No
39646	scaffold_91:1626121-1627362	1.89406	-0.601096	-1.51687	0.540717	NA	Low_Counts	0;0;1.36	0;2.38	No	-1.81302	-3.51377	0.0667927	NA	Low_Counts	0;0;0.49	11.89;0.92;0;5.69	No	-0.114312	-1.08246	0.907979	0.945482	Low_Counts	0;0;0.49	0;0;1.36	No	-1.09761	-2.14	0.264971	0.426675	Low_Counts	0;2.38	11.89;0.92;0;5.69	No
201436	scaffold_14:2583-3686	145.903	0.494992	1.40931	0.15463	0.629455	Tested	437.96;326.17;351.35	265.04;267.29	No	0.358812	1.28237	0.386515	0.6781	Tested	30.95;14.97;8.82	14.87;15.68;10.63;7.11	No	-4.42754	-21.5191	8.61868e-33	1.23911e-30	Tested	30.95;14.97;8.82	437.96;326.17;351.35	Down	4.29137	19.5808	1.21657e-27	1.50797e-25	Tested	265.04;267.29	14.87;15.68;10.63;7.11	Up
43682	scaffold_85:448622-450969	359.469	-0.00489937	-1.0034	0.981873	0.998708	Tested	404.33;465.49;456.48	379.65;505.51	No	-0.215899	-1.16143	0.257412	0.553878	Tested	227;254.52;334.1	341.91;323.78;332.33;288.52	No	-0.672866	-1.59424	0.000705552	0.00319569	Tested	227;254.52;334.1	404.33;465.49;456.48	Down	0.461866	1.37732	0.0266141	0.0751576	Tested	379.65;505.51	341.91;323.78;332.33;288.52	No
130250	scaffold_2:2515283-2516110	446.567	-0.027635	-1.01934	0.903904	0.995788	Tested	399.32;367.15;368.31	292.67;474.06	No	-0.0534804	-1.03777	0.784136	0.920432	Tested	490.11;502.13;458.53	520.29;423.41;579.59;483.24	No	0.348743	1.27345	0.0916929	0.185672	Tested	490.11;502.13;458.53	399.32;367.15;368.31	No	-0.374589	-1.29647	0.0865667	0.187738	Tested	292.67;474.06	520.29;423.41;579.59;483.24	No
57953	scaffold_5:1927259-1928176	57.9956	0.293256	1.2254	0.319735	0.813833	Tested	87.31;63.92;73.25	66.52;56.22	No	0.443713	1.3601	0.110932	0.344599	Tested	51.59;58.73;65.64	32.7;37.82;42.54;59.69	No	-0.317998	-1.2466	0.246827	0.391122	Tested	51.59;58.73;65.64	87.31;63.92;73.25	No	0.468455	1.38363	0.116227	0.234481	Tested	66.52;56.22	32.7;37.82;42.54;59.69	No
121953	scaffold_87:1067884-1068301	45.3214	-0.220824	-1.1654	0.499352	0.907905	Tested	44.37;45.07;46.8	49.12;56.7	No	0.168665	1.12402	0.581009	0.811636	Tested	46.43;56.43;34.78	53.52;30.44;46.08;34.11	No	-0.0155699	-1.01085	0.959754	0.976739	Tested	46.43;56.43;34.78	44.37;45.07;46.8	No	0.405059	1.32414	0.21143	0.365015	Tested	49.12;56.7	53.52;30.44;46.08;34.11	No
62509	scaffold_3:2430072-2431214	971.773	0.00814866	1.00566	0.97564	0.997578	Tested	734.95;989.98;998.43	1039.69;766.6	No	-0.197668	-1.14684	0.382133	0.67456	Tested	735.16;867.2;1209.03	945.45;1109.72;958.89;1306.16	No	0.0510684	1.03603	0.83186	0.899094	Tested	735.16;867.2;1209.03	734.95;989.98;998.43	No	-0.256885	-1.1949	0.31201	0.47669	Tested	1039.69;766.6	945.45;1109.72;958.89;1306.16	No
122602	scaffold_90:1189346-1194964	554.556	-0.0903725	-1.06465	0.741582	0.977829	Tested	797.93;757.24;818.01	929.17;763.74	No	0.271433	1.20701	0.253675	0.549519	Tested	546.85;416.9;274.82	347.85;308.1;411.21;282.84	No	-0.939712	-1.91814	0.000164566	0.000889193	Tested	546.85;416.9;274.82	797.93;757.24;818.01	Down	1.30152	2.46488	7.92752e-07	8.4571e-06	Tested	929.17;763.74	347.85;308.1;411.21;282.84	Up
141842	scaffold_2:309283-310176	76.8531	-0.266466	-1.20286	0.394694	0.863906	Tested	80.15;86.05;62.4	74.7;107.68	No	0.176519	1.13015	0.53311	0.782446	Tested	82.54;96.74;60.26	50.54;67.34;84.19;69.64	No	0.0469521	1.03308	0.871822	0.923413	Tested	82.54;96.74;60.26	80.15;86.05;62.4	No	0.396033	1.31588	0.195441	0.344903	Tested	74.7;107.68	50.54;67.34;84.19;69.64	No
230042	scaffold_4:2317668-2318321	801.699	0.193354	1.14342	0.529513	0.923093	Tested	720.64;874.43;1012	679.48;834.73	No	0.653835	1.57335	0.012336	0.0743446	Tested	1297.49;1087.17;606.47	701.65;497.21;710.75;598.36	No	0.188566	1.13963	0.496046	0.640854	Tested	1297.49;1087.17;606.47	720.64;874.43;1012	No	0.271915	1.20741	0.354336	0.521462	Tested	679.48;834.73	701.65;497.21;710.75;598.36	No
215110	scaffold_1:1854840-1855705	226.708	-0.267607	-1.20381	0.367112	0.846558	Tested	217.55;150.79;189.24	199.55;248.7	No	0.272772	1.20813	0.284816	0.584495	Tested	340.49;231.48;242	327.04;198.33;190.54;184.77	No	0.521122	1.43507	0.0526996	0.120135	Tested	340.49;231.48;242	217.55;150.79;189.24	No	0.0192567	1.01344	0.945986	0.969442	Tested	199.55;248.7	327.04;198.33;190.54;184.77	No
215113	scaffold_1:1873430-1875292	243.525	0.336801	1.26295	0.202461	0.697826	Tested	410.77;384.36;584	289.6;436.42	No	1.09938	2.14263	9.0187e-06	0.0001825	Tested	198.62;160.08;148.92	80.27;78.41;72.67;78.17	Up	-1.43954	-2.71235	4.20669e-09	5.74518e-08	Tested	198.62;160.08;148.92	410.77;384.36;584	Down	2.20212	4.60155	1.49039e-16	5.96844e-15	Tested	289.6;436.42	80.27;78.41;72.67;78.17	Up
215116	scaffold_1:1925199-1926552	2199.66	0.470724	1.3858	0.0216999	0.206451	Tested	2049.56;1778.37;1999.58	1451.06;1340.72	No	0.517598	1.43157	0.00269088	0.0235416	Tested	2509.86;3188.96;3514.9	2069.28;1877.21;2622.34;1994.06	Up	0.657332	1.57716	0.000344513	0.00170082	Tested	2509.86;3188.96;3514.9	2049.56;1778.37;1999.58	Up	-0.610458	-1.52674	0.00175988	0.00811115	Tested	1451.06;1340.72	2069.28;1877.21;2622.34;1994.06	Down
64020	scaffold_5:1013148-1014164	199.269	-0.153433	-1.11221	0.505787	0.911884	Tested	223.28;223.73;156	235.36;212.97	No	-0.301458	-1.23239	0.14203	0.396648	Tested	206.36;165.84;141.09	202.17;208.48;205.6;210.35	No	-0.258855	-1.19653	0.226111	0.367378	Tested	206.36;165.84;141.09	223.28;223.73;156	No	0.110829	1.07985	0.618752	0.750693	Tested	235.36;212.97	202.17;208.48;205.6;210.35	No
60016	scaffold_6:3445199-3446686	1.05363	0.487999	1.4025	0.59014	NA	Low_Counts	0;0.82;1.36	0;0	No	-1.45927	-2.7497	0.127649	NA	Low_Counts	0;0;0	0;0;6.2;4.26	No	-0.483748	-1.39837	0.607167	0.735723	Low_Counts	0;0;0	0;0.82;1.36	No	-1.46352	-2.75781	0.11308	NA	Low_Counts	0;0	0;0;6.2;4.26	No
60017	scaffold_6:3441194-3444475	0.321438	-0.215036	-1.16073	0.75719	NA	Low_Counts	0;0;0	0;0.48	No	0.243651	1.18399	0.754891	NA	Low_Counts	0;0;1.96	0;0;0;1.42	No	0.520472	1.43442	0.485608	NA	Low_Counts	0;0;1.96	0;0;0	No	-0.061785	-1.04376	0.93232	NA	Low_Counts	0;0.48	0;0;0;1.42	No
124726	scaffold_86:950868-952898	23.1324	0.72578	1.65379	0.122607	0.571559	Tested	47.95;28.68;25.1	25.58;15.25	No	0.961995	1.948	0.0302851	0.14503	Tested	25.8;19.58;36.74	8.92;18.45;14.18;11.37	No	-0.262514	-1.19957	0.541853	0.679007	Tested	25.8;19.58;36.74	47.95;28.68;25.1	No	0.49873	1.41297	0.301214	0.466441	Tested	25.58;15.25	8.92;18.45;14.18;11.37	No
80105	scaffold_92:379355-380548	790.936	0.0914302	1.06543	0.65724	0.963285	Tested	871.64;812.15;847.85	755.2;827.11	No	0.10914	1.07858	0.535475	0.783522	Tested	722.26;715.18;962.13	740.3;600.52;869.39;767.49	No	-0.0704328	-1.05003	0.705076	0.811506	Tested	722.26;715.18;962.13	871.64;812.15;847.85	No	0.0881423	1.063	0.654783	0.779243	Tested	755.2;827.11	740.3;600.52;869.39;767.49	No
36308	scaffold_2:1331943-1333367	1.27333	0.550813	1.46491	0.576704	NA	Low_Counts	4.29;0.82;0.68	1.02;0.95	No	-0.90029	-1.86644	0.359489	NA	Low_Counts	0;0;0.98	0;3.69;0;2.84	No	-0.976986	-1.96835	0.32137	0.474605	Low_Counts	0;0;0.98	4.29;0.82;0.68	No	-0.474117	-1.38907	0.630102	0.758907	Low_Counts	1.02;0.95	0;3.69;0;2.84	No
148409	scaffold_5:1289707-1290276	52.339	1.10762	2.1549	0.0398027	0.308067	Tested	85.16;91.79;104.46	51.17;31.92	No	2.08567	4.24472	2.65545e-05	0.000477942	Tested	18.06;84.07;104.34	2.97;18.45;11.52;24.16	Up	-0.378983	-1.30042	0.439817	0.590735	Tested	18.06;84.07;104.34	85.16;91.79;104.46	No	1.35703	2.56157	0.0126035	0.0414359	Tested	51.17;31.92	2.97;18.45;11.52;24.16	Up
185678	scaffold_2:1995690-1997767	3602.45	-0.335572	-1.26188	0.0817406	0.470089	Tested	2911.89;2483.98;2908.47	3601.04;3398.97	No	-0.408054	-1.32689	0.0119441	0.0725021	Tested	2778.12;3562.1;3718.69	5256.46;3937.99;4611.03;4060.61	No	0.276355	1.21113	0.11059	0.213765	Tested	2778.12;3562.1;3718.69	2911.89;2483.98;2908.47	No	-0.348837	-1.27353	0.0567701	0.135945	Tested	3601.04;3398.97	5256.46;3937.99;4611.03;4060.61	No
113147	scaffold_84:200719-203579	31.1942	-0.0395524	-1.02779	0.918051	0.995788	Tested	25.05;25.41;37.98	33.77;27.63	No	-0.00050216	-1.00035	0.998856	1	Tested	36.11;21.88;39.19	23.78;38.74;29.25;35.53	No	0.135384	1.09838	0.705755	0.812083	Tested	36.11;21.88;39.19	25.05;25.41;37.98	No	-0.0963335	-1.06905	0.798122	0.875744	Tested	33.77;27.63	23.78;38.74;29.25;35.53	No
146317	scaffold_4:961624-963651	0.508712	0.750832	1.68276	0.286875	NA	Low_Counts	0;0;6.1	0;0	No	0	-1	1	NA	Low_Counts	0;0;0	0;0;0;0	No	-0.733266	-1.6624	0.331614	NA	Low_Counts	0;0;0	0;0;6.1	No	0	-1	1	NA	Low_Counts	0;0	0;0;0;0	No
42480	scaffold_89:1330664-1331285	424.842	-0.136981	-1.0996	0.623111	0.95517	Tested	272.65;246.68;246.89	223.08;335.89	No	-0.371137	-1.29337	0.114076	0.35108	Tested	490.11;551.65;344.88	618.41;540.56;749.75;477.55	No	0.836033	1.78513	0.000863167	0.00381047	Tested	490.11;551.65;344.88	272.65;246.68;246.89	Up	-1.07019	-2.09971	5.20325e-05	0.000377009	Tested	223.08;335.89	618.41;540.56;749.75;477.55	Down
46657	scaffold_83:179653-180858	1967.85	0.896664	1.86176	0.000314796	0.00821085	Tested	2368.73;2003.74;1948.03	980.33;1255.91	Up	-0.0899952	-1.06437	0.667779	0.861789	Tested	1777.28;2351.7;2093.26	2140.64;1939.01;2973.28;1782.29	No	-0.0210638	-1.01471	0.924853	0.955111	Tested	1777.28;2351.7;2093.26	2368.73;2003.74;1948.03	No	-0.965595	-1.95287	4.54932e-05	0.000336178	Tested	980.33;1255.91	2140.64;1939.01;2973.28;1782.29	Down
42485	scaffold_89:1024825-1025905	110.055	-0.381473	-1.30267	0.261934	0.763896	Tested	229;124.57;106.49	182.15;222.5	No	-0.926138	-1.90018	0.00411623	0.0327524	Tested	49.01;47.22;33.31	74.33;76.56;78.87;96.65	Down	-1.81209	-3.5115	4.25309e-08	4.99985e-07	Tested	49.01;47.22;33.31	229;124.57;106.49	Down	1.26742	2.40731	0.000137437	0.000891027	Tested	182.15;222.5	74.33;76.56;78.87;96.65	Up
46655	scaffold_83:147044-148134	100.961	-0.0236427	-1.01652	0.934604	0.996989	Tested	87.31;114.73;88.18	84.93;110.06	No	-0.108597	-1.07818	0.670651	0.863483	Tested	74.81;93.28;122.96	127.84;91.32;122.3;93.8	No	0.046947	1.03308	0.859667	0.91524	Tested	74.81;93.28;122.96	87.31;114.73;88.18	No	-0.131901	-1.09574	0.636208	0.763659	Tested	84.93;110.06	127.84;91.32;122.3;93.8	No
135759	scaffold_85:6233-7598	353.108	-0.247349	-1.18702	0.122325	0.571064	Tested	272.65;270.44;237.4	310.06;307.78	No	-0.336939	-1.26307	0.0148533	0.0859267	Tested	376.61;323.62;357.61	472.72;416.03;468.81;423.54	No	0.431262	1.34841	0.00326278	0.0119124	Tested	376.61;323.62;357.61	272.65;270.44;237.4	Up	-0.520852	-1.4348	0.00064007	0.00343172	Tested	310.06;307.78	472.72;416.03;468.81;423.54	Down
210090	scaffold_85:425091-427129	732.34	-0.147562	-1.1077	0.491057	0.904855	Tested	486.63;576.13;541.27	562.82;620.81	No	-0.152372	-1.1114	0.400549	0.68887	Tested	683.57;985.83;739.23	1043.56;763.8;825.07;959.37	No	0.584359	1.49937	0.00246204	0.00937537	Tested	683.57;985.83;739.23	486.63;576.13;541.27	Up	-0.589168	-1.50438	0.00384694	0.0158068	Tested	562.82;620.81	1043.56;763.8;825.07;959.37	Down
128602	scaffold_5:2664985-2666065	4.27074	-1.22158	-2.33202	0.199665	0.694013	Tested	5.01;1.64;2.03	10.23;10.96	No	1.34858	2.54661	0.151147	0.413981	Tested	15.48;1.15;0	2.97;0;1.77;0	No	0.457569	1.37323	0.624266	0.749275	Tested	15.48;1.15;0	5.01;1.64;2.03	No	2.11259	4.32466	0.0272786	0.0766293	Tested	10.23;10.96	2.97;0;1.77;0	No
63143	scaffold_1:2060676-2061176	3.58298	-0.614223	-1.53073	0.50828	0.913207	Low_Counts	0;0.82;1.36	0;2.38	No	-0.323978	-1.25178	0.688359	0.873963	Tested	0;10.36;3.43	5.95;6.46;7.98;4.26	No	1.91485	3.77074	0.029544	0.0749985	Low_Counts	0;10.36;3.43	0;0.82;1.36	No	-1.6246	-3.08358	0.0625925	0.14619	Tested	0;2.38	5.95;6.46;7.98;4.26	No
204071	scaffold_84:940377-940850	9.80042	0.578561	1.49336	0.297678	0.797327	Tested	28.63;24.59;19.67	18.42;14.77	No	-1.15115	-2.22091	0.143772	0.400277	Low_Counts	0;1.15;0.49	2.97;4.61;0.89;1.42	No	-4.13694	-17.5931	1.02348e-08	1.31825e-07	Tested	0;1.15;0.49	28.63;24.59;19.67	Down	2.40722	5.30453	0.000229091	0.00139247	Tested	18.42;14.77	2.97;4.61;0.89;1.42	Up
45879	scaffold_5:2699213-2699755	0.196223	0.427843	1.34522	0.537811	NA	Low_Counts	0.72;1.64;0	0;0	No	0	-1	1	NA	Low_Counts	0;0;0	0;0;0;0	No	-0.372978	-1.29502	0.616824	NA	Low_Counts	0;0;0	0.72;1.64;0	No	0	-1	1	NA	Low_Counts	0;0	0;0;0;0	No
48225	scaffold_81:680236-680994	524.6	0.126848	1.09191	0.671443	0.966349	Tested	498.79;626.94;609.78	365.32;689.42	No	-0.103519	-1.07439	0.685323	0.871996	Tested	402.4;572.38;466.86	371.64;575.62;604.41;511.66	No	-0.258893	-1.19656	0.338593	0.491914	Tested	402.4;572.38;466.86	498.79;626.94;609.78	No	0.0285266	1.01997	0.92044	0.953756	Tested	365.32;689.42	371.64;575.62;604.41;511.66	No
45306	scaffold_5:2049154-2051225	0.800689	0.413729	1.33212	0.673282	NA	Low_Counts	1.43;2.46;0	1.02;0.48	No	-0.646706	-1.56559	0.513663	NA	Low_Counts	0;0;0.49	0;0;0.89;2.84	No	-0.82388	-1.77016	0.405176	0.558811	Low_Counts	0;0;0.49	1.43;2.46;0	No	-0.236554	-1.17818	0.809663	NA	Low_Counts	1.02;0.48	0;0;0.89;2.84	No
41353	scaffold_90:1663673-1665111	2.30238	-1.57855	-2.98669	0.111687	NA	Low_Counts	0;0;0	1.02;2.38	No	1.52546	2.87878	0.117726	0.357559	Tested	15.48;0;3.43	2.97;0.92;0;1.42	No	2.73845	6.67352	0.00550686	0.0185815	Tested	15.48;0;3.43	0;0;0	Up	0.365558	1.28838	0.711236	0.817197	Low_Counts	1.02;2.38	2.97;0.92;0;1.42	No
10390	scaffold_91:1015160-1019064	952.457	-0.790326	-1.72947	0.0723953	0.43745	Tested	843.73;614.64;751.54	533.15;2093.03	No	-0.909507	-1.8784	0.0154561	0.0887431	Tested	683.57;682.94;483.51	1097.08;984.27;1753.84;908.2	No	-0.247134	-1.18685	0.535891	0.67369	Tested	683.57;682.94;483.51	843.73;614.64;751.54	No	0.127954	1.09274	0.760083	0.85115	Tested	533.15;2093.03	1097.08;984.27;1753.84;908.2	No
218300	scaffold_2:711457-712173	237.33	-0.612245	-1.52864	0.0219734	0.208246	Tested	93.75;88.51;54.26	110.52;130.07	No	-1.44043	-2.71401	7.12272e-11	3.87507e-09	Tested	177.99;179.66;152.84	532.19;401.27;510.47;416.44	Down	1.08715	2.12454	7.78192e-06	5.78155e-05	Tested	177.99;179.66;152.84	93.75;88.51;54.26	Up	-1.91533	-3.772	9.81532e-15	3.23409e-13	Tested	110.52;130.07	532.19;401.27;510.47;416.44	Down
218301	scaffold_2:713315-715791	0.913671	0.0122835	1.00855	0.99002	NA	Low_Counts	0.72;0;0.68	1.02;0	No	-1.70181	-3.25309	0.0852298	NA	Low_Counts	0;0;0	2.97;1.84;0.89;2.84	No	-0.459671	-1.37523	0.642753	0.765332	Low_Counts	0;0;0	0.72;0;0.68	No	-1.25442	-2.38571	0.201785	NA	Low_Counts	1.02;0	2.97;1.84;0.89;2.84	No
49069	scaffold_79:180141-180944	0.759989	0	-1	1	NA	Low_Counts	0;0;0	0;0	No	1.36908	2.58306	0.12924	NA	Low_Counts	2.58;1.15;5.39	0;0;0;0	No	1.53426	2.89639	0.0794486	NA	Low_Counts	2.58;1.15;5.39	0;0;0	No	0	-1	1	NA	Low_Counts	0;0	0;0;0;0	No
80360	scaffold_90:559819-563447	618.344	-0.132752	-1.09638	0.592399	0.946437	Tested	832.28;788.38;724.41	987.5;734.2	No	-0.208216	-1.15526	0.331324	0.630117	Tested	448.83;309.8;557.48	505.43;515.66;555.66;460.5	No	-0.817864	-1.76279	0.000292745	0.00147259	Tested	448.83;309.8;557.48	832.28;788.38;724.41	Down	0.7424	1.67296	0.00178119	0.00819158	Tested	987.5;734.2	505.43;515.66;555.66;460.5	Up
84582	scaffold_4:1150049-1150903	875.645	0.0817296	1.05829	0.700386	0.970768	Tested	833.71;809.69;760.35	714.27;797.09	No	0.116004	1.08373	0.519738	0.775476	Tested	1271.69;924.79;770.09	981.13;904.01;906.61;834.29	No	0.290888	1.22339	0.128108	0.238693	Tested	1271.69;924.79;770.09	833.71;809.69;760.35	No	-0.256613	-1.19467	0.205351	0.357266	Tested	714.27;797.09	981.13;904.01;906.61;834.29	No
195307	scaffold_89:1501732-1502947	111.78	0.0474783	1.03346	0.894648	0.995788	Tested	91.6;100.8;97.67	79.82;105.77	No	0.331975	1.25874	0.283593	0.583479	Tested	141.87;180.81;97	154.6;67.34;130.27;93.8	No	0.508302	1.42237	0.117571	0.223763	Tested	141.87;180.81;97	91.6;100.8;97.67	No	-0.223805	-1.16781	0.516544	0.670767	Tested	79.82;105.77	154.6;67.34;130.27;93.8	No
80369	scaffold_90:525193-527228	18.9298	-0.205261	-1.1529	0.693487	0.969752	Tested	22.9;7.38;12.89	11.26;21.44	No	-0.378632	-1.30011	0.414957	0.701744	Tested	18.06;13.82;22.53	23.78;32.29;19.5;21.32	No	0.330532	1.25748	0.497579	0.642132	Tested	18.06;13.82;22.53	22.9;7.38;12.89	No	-0.503902	-1.41804	0.31353	0.478381	Tested	11.26;21.44	23.78;32.29;19.5;21.32	No
44652	scaffold_87:579626-580525	37.5084	0.902435	1.86922	0.0793305	0.463269	Tested	32.92;18.85;24.42	14.33;11.43	No	2.07359	4.20934	2.17804e-06	5.22519e-05	Tested	144.45;81.77;42.13	29.73;19.37;15.07;15.63	Up	1.679	3.20205	0.000151175	0.000823948	Tested	144.45;81.77;42.13	32.92;18.85;24.42	Up	-0.507837	-1.42192	0.319346	0.484204	Tested	14.33;11.43	29.73;19.37;15.07;15.63	No
202950	scaffold_80:286405-288553	6.90771	-1.67284	-3.18841	0.036691	0.290452	Low_Counts	0.72;0;2.03	6.14;3.34	No	0.462304	1.37774	0.470764	0.741955	Tested	20.64;6.91;9.8	11.89;3.69;10.63;7.11	No	2.85152	7.21761	0.000141396	0.00077553	Tested	20.64;6.91;9.8	0.72;0;2.03	Up	-0.716381	-1.64306	0.31244	0.477138	Tested	6.14;3.34	11.89;3.69;10.63;7.11	No
133756	scaffold_1:1102805-1104498	57.6381	0.500763	1.41496	0.167262	0.648863	Tested	77.29;44.25;101.74	47.07;56.7	No	0.336065	1.26231	0.30695	0.606107	Tested	64.49;50.67;63.19	47.57;58.12;40.77;39.8	No	-0.324341	-1.25209	0.330272	0.483524	Tested	64.49;50.67;63.19	77.29;44.25;101.74	No	0.159644	1.11701	0.656348	0.780036	Tested	47.07;56.7	47.57;58.12;40.77;39.8	No
44656	scaffold_87:715391-716587	23.2274	-0.0264023	-1.01847	0.976912	0.997928	Tested	5.01;4.1;10.17	6.14;5.24	No	-0.119849	-1.08662	0.885678	0.960337	Tested	41.27;16.12;46.54	0;130.99;1.77;11.37	No	1.787	3.45096	0.0395981	0.0950981	Tested	41.27;16.12;46.54	5.01;4.1;10.17	No	-1.88045	-3.68189	0.033447	0.0898246	Tested	6.14;5.24	0;130.99;1.77;11.37	No
42158	scaffold_89:925917-927258	189.392	0.0444325	1.03128	0.869526	0.994898	Tested	94.46;120.47;106.49	113.59;94.34	No	-0.00380311	-1.00264	0.986481	0.996624	Tested	234.73;239.55;266.5	285.42;189.1;208.26;319.79	No	1.19344	2.28697	7.15185e-07	6.6511e-06	Tested	234.73;239.55;266.5	94.46;120.47;106.49	Up	-1.24167	-2.36473	1.25805e-06	1.27793e-05	Tested	113.59;94.34	285.42;189.1;208.26;319.79	Down
231292	scaffold_82:696928-699033	150.261	-0.0821165	-1.05857	0.742797	0.977829	Tested	136.69;143.42;107.85	144.29;130.07	No	-0.691821	-1.61532	0.00172689	0.0166275	Tested	116.08;132.44;108.26	258.66;193.72;163.95;167.71	Down	-0.12123	-1.08766	0.601802	0.731212	Tested	116.08;132.44;108.26	136.69;143.42;107.85	No	-0.488475	-1.40296	0.0414841	0.106571	Tested	144.29;130.07	258.66;193.72;163.95;167.71	No
173955	scaffold_90:134440-136631	491.594	-0.128813	-1.09339	0.563219	0.940139	Tested	275.52;286.01;333.04	297.78;352.57	No	-0.0355258	-1.02493	0.849404	0.946359	Tested	709.36;647.24;490.86	648.14;567.31;735.57;555.72	No	1.02578	2.03606	2.87051e-07	2.87564e-06	Tested	709.36;647.24;490.86	275.52;286.01;333.04	Up	-0.932489	-1.90857	1.03843e-05	8.82626e-05	Tested	297.78;352.57	648.14;567.31;735.57;555.72	Down
176477	scaffold_2:773397-775090	11653.4	2.81348	7.0298	1.82089e-42	2.95258e-39	Tested	24567.54;31007.5;26578.49	3864.03;3774.88	Up	3.19809	9.17746	2.3683e-75	2.35788e-71	Tested	16170.9;12352.77;15274.01	1379.52;1802.49;1312.5;1756.71	Up	-0.899824	-1.86584	1.07075e-06	9.66215e-06	Tested	16170.9;12352.77;15274.01	24567.54;31007.5;26578.49	Down	1.28443	2.43586	6.77706e-11	1.44893e-09	Tested	3864.03;3774.88	1379.52;1802.49;1312.5;1756.71	Up
53448	scaffold_55:24992-26053	3.45633	-0.431176	-1.34833	0.639989	0.960036	Low_Counts	0;4.92;1.36	5.12;1.43	No	0.716013	1.64264	0.410045	0.697966	Tested	5.16;9.21;3.43	0;0.92;7.09;2.84	No	1.10296	2.14795	0.213266	0.351857	Tested	5.16;9.21;3.43	0;4.92;1.36	No	0.0442307	1.03113	0.961141	0.977621	Low_Counts	5.12;1.43	0;0.92;7.09;2.84	No
42157	scaffold_89:1289309-1290464	1.73458	-0.0908109	-1.06497	0.922576	NA	Low_Counts	1.43;2.46;4.07	1.02;4.76	No	-0.711871	-1.63793	0.451839	NA	Low_Counts	0;1.15;0.49	0;2.77;2.66;0	No	-1.22406	-2.33603	0.193333	0.326279	Low_Counts	0;1.15;0.49	1.43;2.46;4.07	No	0.602998	1.51887	0.521134	0.674734	Low_Counts	1.02;4.76	0;2.77;2.66;0	No
12229	scaffold_90:960615-962684	123.322	-0.652017	-1.57136	0.0543374	0.37027	Tested	226.14;184.39;124.13	278.34;293.97	No	-1.19632	-2.29154	0.000330754	0.00410596	Tested	30.95;25.34;34.78	35.68;75.64;96.6;73.91	Down	-2.45522	-5.48397	4.36645e-13	1.03004e-11	Tested	30.95;25.34;34.78	226.14;184.39;124.13	Down	1.91092	3.76049	9.70407e-09	1.46221e-07	Tested	278.34;293.97	35.68;75.64;96.6;73.91	Up
61583	scaffold_4:1973006-1974279	1.38673	1.08703	2.12437	0.263634	NA	Low_Counts	0.72;0;4.75	0;0	No	0.535569	1.44951	0.5893	NA	Low_Counts	2.58;0;4.41	0;2.77;0;1.42	No	0.195573	1.14518	0.843653	0.906263	Low_Counts	2.58;0;4.41	0.72;0;4.75	No	-0.747039	-1.67834	0.443094	0.608271	Low_Counts	0;0	0;2.77;0;1.42	No
167877	scaffold_3:1817802-1819826	2101.6	-0.612355	-1.52875	0.000668345	0.0155558	Tested	1502.82;1401.39;1360.63	2096.77;2262.17	Down	-0.199392	-1.14821	0.189048	0.46925	Tested	2208.05;2351.7;1991.86	2907.7;2109.67;2762.36;2264.11	No	0.614358	1.53088	0.00014871	0.000811764	Tested	2208.05;2351.7;1991.86	1502.82;1401.39;1360.63	Up	-0.201394	-1.14981	0.238733	0.398832	Tested	2096.77;2262.17	2907.7;2109.67;2762.36;2264.11	No
15704	scaffold_86:1074304-1075583	16.3922	-0.253968	-1.19248	0.713381	0.974253	Tested	6.44;18.03;9.5	20.47;7.62	No	-1.03563	-2.05001	0.0958915	0.314873	Tested	5.16;21.88;7.35	8.92;36.9;41.65;12.79	No	0.0547525	1.03868	0.933354	0.960529	Tested	5.16;21.88;7.35	6.44;18.03;9.5	No	-0.836417	-1.78561	0.206265	0.358356	Tested	20.47;7.62	8.92;36.9;41.65;12.79	No
40881	scaffold_90:1635365-1636138	56.1167	-0.421467	-1.33929	0.436887	0.888311	Tested	39.36;31.96;54.26	29.68;83.85	No	0.691554	1.61502	0.144508	0.401989	Tested	90.28;123.23;28.9	56.49;47.05;58.49;29.85	No	0.866173	1.82282	0.0809805	0.168998	Tested	90.28;123.23;28.9	39.36;31.96;54.26	No	0.246848	1.18661	0.636478	0.763659	Tested	29.68;83.85	56.49;47.05;58.49;29.85	No
29370	scaffold_6:1184616-1185126	101.471	1.47505	2.77993	0.00280098	0.0463448	Tested	135.97;247.5;299.12	56.28;97.67	Up	1.95641	3.88096	1.49268e-05	0.000285791	Tested	147.03;97.89;45.07	29.73;32.29;17.72;11.37	Up	-1.20445	-2.30449	0.00747606	0.0240078	Tested	147.03;97.89;45.07	135.97;247.5;299.12	Down	1.68581	3.21722	0.000658706	0.00352257	Tested	56.28;97.67	29.73;32.29;17.72;11.37	Up
29376	scaffold_6:3286057-3287186	1.17938	-0.17732	-1.13078	0.850727	NA	Low_Counts	0;0;2.03	2.05;0	No	-1.15793	-2.23137	0.234697	NA	Low_Counts	0;0;0.49	0;0;5.32;4.26	No	-0.274705	-1.20975	0.775401	0.861116	Low_Counts	0;0;0.49	0;0;2.03	No	-0.705903	-1.63117	0.459718	0.623985	Low_Counts	2.05;0	0;0;5.32;4.26	No
62494	scaffold_3:2380865-2385519	188.992	-0.0860496	-1.06146	0.788128	0.98637	Tested	236.16;295.03;284.2	294.71;285.87	No	-0.606535	-1.5226	0.0355289	0.161371	Tested	77.39;64.49;140.6	104.06;182.65;143.57;159.18	No	-1.45425	-2.74014	1.21004e-06	1.07909e-05	Tested	77.39;64.49;140.6	236.16;295.03;284.2	Down	0.933766	1.91026	0.00258743	0.0112511	Tested	294.71;285.87	104.06;182.65;143.57;159.18	Up
40886	scaffold_90:35026-36459	215.876	0.130581	1.09473	0.670747	0.966349	Tested	223.99;250.77;326.25	168.85;315.88	No	0.747721	1.67914	0.00543196	0.0400004	Tested	286.32;262.58;185.66	130.82;130.99;164.84;143.55	Up	-0.136118	-1.09894	0.625733	0.750282	Tested	286.32;262.58;185.66	223.99;250.77;326.25	No	0.753258	1.6856	0.0114987	0.0384348	Tested	168.85;315.88	130.82;130.99;164.84;143.55	Up
216494	scaffold_83:128531-129854	776.652	0.222478	1.16674	0.177483	0.661078	Tested	709.19;672.01;734.58	638.55;570.78	No	-0.130087	-1.09436	0.354736	0.650578	Tested	920.88;682.94;840.15	883.01;921.54;919.01;827.19	No	0.201169	1.14963	0.176126	0.304338	Tested	920.88;682.94;840.15	709.19;672.01;734.58	No	-0.553733	-1.46788	0.000445821	0.00249967	Tested	638.55;570.78	883.01;921.54;919.01;827.19	Down
216497	scaffold_83:264442-265156	358.38	0.448534	1.36465	0.150195	0.622072	Tested	239.74;247.5;295.73	192.38;185.81	No	0.128214	1.09294	0.625085	0.839187	Tested	281.17;558.56;566.3	576.78;392.05;426.27;338.27	No	0.839178	1.78903	0.00263975	0.00994487	Tested	281.17;558.56;566.3	239.74;247.5;295.73	Up	-1.1595	-2.2338	9.47455e-05	0.000644043	Tested	192.38;185.81	576.78;392.05;426.27;338.27	Down
57880	scaffold_87:772286-773640	148.186	-0.88806	-1.85069	0.00116177	0.0237455	Tested	120.94;141.78;84.11	200.57;231.08	Down	-1.04461	-2.0628	2.33523e-05	0.000428169	Tested	100.6;102.5;65.64	190.28;187.26;177.24;176.24	Down	-0.392729	-1.31287	0.131243	0.243172	Tested	100.6;102.5;65.64	120.94;141.78;84.11	No	0.236184	1.17787	0.365238	0.532986	Tested	200.57;231.08	190.28;187.26;177.24;176.24	No
223784	scaffold_79:86000-87460	54.7534	-0.319903	-1.24825	0.526476	0.921073	Tested	70.13;13.11;37.98	41.96;60.03	No	-0.585348	-1.5004	0.185348	0.464597	Tested	43.85;50.67;47.03	89.19;44.28;87.74;71.06	No	0.211372	1.15779	0.65077	0.771426	Tested	43.85;50.67;47.03	70.13;13.11;37.98	No	-0.476817	-1.39167	0.323166	0.488219	Tested	41.96;60.03	89.19;44.28;87.74;71.06	No
223781	scaffold_79:76387-77990	0.136796	0	-1	1	NA	Low_Counts	0;0;0	0;0	No	0.26732	1.20357	0.731346	NA	Low_Counts	0;1.15;0.49	0;0;0;0	No	0.417394	1.33551	0.575115	NA	Low_Counts	0;1.15;0.49	0;0;0	No	0	-1	1	NA	Low_Counts	0;0	0;0;0;0	No
223834	scaffold_79:254660-256806	0	NA	NA	NA	NA	All_Zero	0;0;0	0;0	No	NA	NA	NA	NA	All_Zero	0;0;0	0;0;0;0	No	NA	NA	NA	NA	All_Zero	0;0;0	0;0;0	No	NA	NA	NA	NA	All_Zero	0;0	0;0;0;0	No
223783	scaffold_79:83155-83704	0.18185	-0.0432295	-1.03042	0.950336	NA	Low_Counts	0;0.82;0	0;0.48	No	-0.176675	-1.13028	0.820416	NA	Low_Counts	0;0;0	0;0;0.89;0	No	-0.0465803	-1.03281	0.9501	NA	Low_Counts	0;0;0	0;0.82;0	No	-0.0868652	-1.06206	0.904758	NA	Low_Counts	0;0.48	0;0;0.89;0	No
187417	scaffold_90:648699-650629	3707.82	-0.658698	-1.57866	0.00352587	0.0552797	Tested	2339.39;2433.99;1819.15	2907.23;4062.18	No	-0.646949	-1.56585	0.000660751	0.007342	Tested	3265.65;3718.73;3006.4	6160.28;5007.12;5417.49;4356.24	Down	0.593379	1.50878	0.00344713	0.0124954	Tested	3265.65;3718.73;3006.4	2339.39;2433.99;1819.15	Up	-0.58163	-1.49654	0.00664537	0.0247821	Tested	2907.23;4062.18	6160.28;5007.12;5417.49;4356.24	Down
79402	scaffold_3:2123865-2125286	2.43331	-0.276801	-1.21151	0.76191	NA	Low_Counts	2.15;6.56;0.68	5.12;3.34	No	0.324304	1.25206	0.721284	0.89058	Low_Counts	0;3.45;2.45	0;3.69;1.77;0	No	-0.33095	-1.25784	0.713325	0.817424	Low_Counts	0;3.45;2.45	2.15;6.56;0.68	No	0.932055	1.90799	0.311695	0.476419	Low_Counts	5.12;3.34	0;3.69;1.77;0	No
63275	scaffold_2:87566-89034	135.584	0.03439	1.02412	0.903656	0.995788	Tested	139.55;113.09;175.68	149.4;130.55	No	-0.302564	-1.23333	0.230069	0.524637	Tested	108.34;154.32;86.22	130.82;149.44;141.8;147.81	No	-0.301398	-1.23234	0.251038	0.395205	Tested	108.34;154.32;86.22	139.55;113.09;175.68	No	-0.0355561	-1.02495	0.896944	0.940385	Tested	149.4;130.55	130.82;149.44;141.8;147.81	No
49798	scaffold_78:353763-355384	0.0397038	-0.196858	-1.1462	0.776064	NA	Low_Counts	0;0;0	0;0.48	No	0	-1	1	NA	Low_Counts	0;0;0	0;0;0;0	No	0	-1	1	NA	Low_Counts	0;0;0	0;0;0	No	0.0375121	1.02634	0.958672	NA	Low_Counts	0;0.48	0;0;0;0	No
187410	scaffold_90:589580-591142	2486.61	0.111544	1.08038	0.484152	0.903436	Tested	3495.85;2886.36;3200.14	2785.46;3125.96	No	-0.109879	-1.07914	0.418212	0.703191	Tested	1996.54;1902.55;1974.22	2396.33;1832.93;2068.45;2174.57	No	-0.702924	-1.6278	1.02879e-06	9.30928e-06	Tested	1996.54;1902.55;1974.22	3495.85;2886.36;3200.14	Down	0.481501	1.3962	0.00155302	0.00732073	Tested	2785.46;3125.96	2396.33;1832.93;2068.45;2174.57	Up
8848	scaffold_4:182325-182855	102.219	0.706636	1.63199	0.0854754	0.478475	Tested	78.72;36.06;42.73	19.44;40.97	No	0.0747965	1.05321	0.823218	0.936497	Tested	172.83;168.14;108.75	121.9;156.82;112.55;167.71	No	1.44747	2.7273	5.58264e-05	0.000339781	Tested	172.83;168.14;108.75	78.72;36.06;42.73	Up	-2.07931	-4.22605	9.918e-08	1.24718e-06	Tested	19.44;40.97	121.9;156.82;112.55;167.71	Down
8840	scaffold_88:441888-442297	38.493	0.12687	1.09192	0.739715	0.977829	Tested	46.52;35.24;32.56	24.56;43.36	No	0.444496	1.36084	0.196454	0.479878	Tested	46.43;62.19;33.8	38.65;35.98;32.79;29.85	No	0.284763	1.21821	0.415424	0.568888	Tested	46.43;62.19;33.8	46.52;35.24;32.56	No	0.0328627	1.02304	0.930512	0.959446	Tested	24.56;43.36	38.65;35.98;32.79;29.85	No
112547	scaffold_3:161230-166623	2729.48	0.237314	1.1788	0.177978	0.662161	Tested	2783.08;2987.98;3065.84	2580.79;2411.29	No	0.34161	1.26717	0.0216638	0.114059	Tested	3296.6;2773.21;3164.14	2134.69;2561.68;2123.39;2871	No	0.0623091	1.04414	0.693614	0.803152	Tested	3296.6;2773.21;3164.14	2783.08;2987.98;3065.84	No	0.0419868	1.02953	0.802447	0.878834	Tested	2580.79;2411.29	2134.69;2561.68;2123.39;2871	No
53581	scaffold_45:10763-11898	1079.04	0.169538	1.1247	0.683127	0.967743	Tested	692.73;579.4;1260.25	503.47;981	No	0.696338	1.62039	0.0484572	0.199631	Tested	936.36;2123.67;1879.18	874.09;977.81;1348.83;791.66	No	0.929845	1.90507	0.013187	0.0384059	Tested	936.36;2123.67;1879.18	692.73;579.4;1260.25	Up	-0.403045	-1.3223	0.308432	0.473727	Tested	503.47;981	874.09;977.81;1348.83;791.66	No
179449	scaffold_5:2579221-2580738	28.5812	0.173019	1.12742	0.711115	0.974078	Tested	34.35;48.35;63.08	27.63;57.65	No	0.158868	1.11641	0.731559	0.895762	Tested	10.32;17.27;23.02	8.92;23.98;14.18;14.21	No	-1.35482	-2.55764	0.00281703	0.0105307	Tested	10.32;17.27;23.02	34.35;48.35;63.08	Down	1.34066	2.53268	0.00488661	0.0191959	Tested	27.63;57.65	8.92;23.98;14.18;14.21	Up
59488	scaffold_93:169061-171864	173.336	-0.674895	-1.59648	0.0117387	0.134202	Tested	192.5;158.17;202.13	374.53;223.93	No	0.0609945	1.04318	0.801824	0.927905	Tested	165.09;134.74;111.2	136.76;124.53;121.41;135.02	No	-0.449704	-1.36576	0.0724272	0.154916	Tested	165.09;134.74;111.2	192.5;158.17;202.13	No	1.18559	2.27457	5.57538e-06	5.00007e-05	Tested	374.53;223.93	136.76;124.53;121.41;135.02	Up
60923	scaffold_6:271475-271906	24.7571	-0.2365	-1.17813	0.623363	0.95517	Tested	13.6;14.75;14.92	20.47;14.29	No	0.460265	1.37579	0.262688	0.560385	Tested	51.59;33.4;26.45	44.6;14.76;28.36;19.9	No	1.23278	2.35019	0.00454879	0.0158515	Tested	51.59;33.4;26.45	13.6;14.75;14.92	Up	-0.536009	-1.44996	0.244969	0.406409	Tested	20.47;14.29	44.6;14.76;28.36;19.9	No
32141	scaffold_3:48229-49251	1.61788	0.489083	1.40355	0.614027	NA	Low_Counts	7.16;0.82;2.71	4.09;0.95	No	0.697627	1.62184	0.477348	NA	Low_Counts	0;2.3;0.49	0;0;0.89;0	No	-1.19138	-2.28371	0.217259	0.356426	Low_Counts	0;2.3;0.49	7.16;0.82;2.71	No	1.39992	2.63888	0.155123	0.291699	Low_Counts	4.09;0.95	0;0;0.89;0	No
115012	scaffold_91:773711-775455	98.9592	0.0302245	1.02117	0.938083	0.996989	Tested	48.66;48.35;38.66	37.86;49.07	No	-0.79181	-1.73125	0.0141049	0.0823143	Tested	110.92;111.71;67.6	249.74;144.83;183.45;96.65	No	1.04104	2.05772	0.00286147	0.0106781	Tested	110.92;111.71;67.6	48.66;48.35;38.66	Up	-1.86308	-3.63783	3.55255e-07	4.05582e-06	Tested	37.86;49.07	249.74;144.83;183.45;96.65	Down
119219	scaffold_6:2415774-2416603	2.36275	-0.454456	-1.37027	0.629872	NA	Low_Counts	1.43;1.64;0.68	2.05;1.91	No	0.226616	1.17009	0.798979	0.927268	Low_Counts	5.16;1.15;4.41	0;0;7.09;2.84	No	1.02581	2.0361	0.261584	0.408153	Low_Counts	5.16;1.15;4.41	1.43;1.64;0.68	No	-0.344738	-1.26992	0.708895	0.815443	Low_Counts	2.05;1.91	0;0;7.09;2.84	No
30624	scaffold_4:459776-460711	317.816	0.0545767	1.03855	0.802386	0.987376	Tested	752.13;672.83;593.5	674.36;628.43	No	-0.175993	-1.12974	0.446611	0.724296	Tested	74.81;73.71;51.93	68.38;82.1;62.04;79.59	No	-3.34031	-10.1282	4.95411e-51	3.1004e-48	Tested	74.81;73.71;51.93	752.13;672.83;593.5	Down	3.10974	8.63225	1.20633e-42	6.97795e-40	Tested	674.36;628.43	68.38;82.1;62.04;79.59	Up
115017	scaffold_90:1583103-1584899	22.6011	-0.441236	-1.35777	0.332431	0.822566	Tested	20.75;17.21;21.71	22.51;31.92	No	-0.215445	-1.16106	0.612718	0.831984	Tested	23.22;18.43;18.13	35.68;15.68;13.29;32.69	No	-0.0343787	-1.02412	0.937229	0.962934	Tested	23.22;18.43;18.13	20.75;17.21;21.71	No	0.260169	1.19762	0.558685	0.705338	Tested	22.51;31.92	35.68;15.68;13.29;32.69	No
40089	scaffold_91:752719-753277	2.10414	-0.755024	-1.68766	0.43879	NA	Low_Counts	2.86;3.28;0	9.21;0.95	No	-0.68619	-1.60903	0.479695	0.748095	Low_Counts	0;0;1.47	2.97;1.84;2.66;0	No	-0.784838	-1.7229	0.420857	0.573376	Low_Counts	0;0;1.47	2.86;3.28;0	No	0.853671	1.80709	0.379318	0.54557	Tested	9.21;0.95	2.97;1.84;2.66;0	No
54905	scaffold_3:1272046-1272924	25.8011	0.308692	1.23858	0.486573	0.903887	Tested	25.05;27.04;18.99	18.42;19.06	No	0.130925	1.095	0.736866	0.898279	Tested	20.64;25.34;43.11	17.84;24.91;26.59;42.64	No	0.392413	1.31259	0.329269	0.482666	Tested	20.64;25.34;43.11	25.05;27.04;18.99	No	-0.57018	-1.48471	0.187432	0.334169	Tested	18.42;19.06	17.84;24.91;26.59;42.64	No
40080	scaffold_91:542891-544228	31.4588	-0.00274828	-1.00191	0.994828	1	Tested	37.21;18.85;27.81	29.68;26.68	No	0.0484155	1.03413	0.898033	0.963969	Tested	23.22;28.79;48.01	35.68;34.13;24.81;42.64	No	0.311405	1.24092	0.425642	0.576946	Tested	23.22;28.79;48.01	37.21;18.85;27.81	No	-0.260241	-1.19768	0.527781	0.68078	Tested	29.68;26.68	35.68;34.13;24.81;42.64	No
40082	scaffold_91:504907-505575	0.681619	-0.0175904	-1.01227	0.98519	NA	Low_Counts	0;0.82;0.68	1.02;0	No	-0.374107	-1.29604	0.702977	NA	Low_Counts	0;0;1.47	0;2.77;0;1.42	No	0.189925	1.1407	0.845062	NA	Low_Counts	0;0;1.47	0;0.82;0.68	No	-0.546441	-1.46048	0.568505	NA	Low_Counts	1.02;0	0;2.77;0;1.42	No
40085	scaffold_91:1778805-1779907	3.49101	0.0539605	1.03811	0.948679	0.997578	Tested	4.29;9.01;4.75	3.07;8.58	No	0.148343	1.1083	0.866419	0.952894	Low_Counts	0;3.45;0.98	5.95;0.92;0.89;0	No	-1.43507	-2.70395	0.0904834	0.183888	Tested	0;3.45;0.98	4.29;9.01;4.75	No	1.52945	2.88676	0.0800516	0.176813	Tested	3.07;8.58	5.95;0.92;0.89;0	No
26811	scaffold_4:162725-163258	8.02681	-0.185157	-1.13694	0.759555	0.97819	Tested	6.44;6.56;10.17	11.26;7.15	No	1.23673	2.35663	0.0341465	0.156954	Tested	5.16;17.27;13.23	2.97;3.69;5.32;7.11	No	0.648009	1.567	0.249096	0.393194	Tested	5.16;17.27;13.23	6.44;6.56;10.17	No	0.773873	1.70985	0.215163	0.369928	Tested	11.26;7.15	2.97;3.69;5.32;7.11	No
189955	scaffold_4:1521005-1521691	915.977	-0.0709723	-1.05042	0.785365	0.98627	Tested	722.79;753.14;643.01	680.5;801.38	No	0.243341	1.18373	0.269005	0.567934	Tested	1279.43;1379.7;823.98	1091.13;754.57;1146.77;915.31	No	0.70365	1.62862	0.00267012	0.010038	Tested	1279.43;1379.7;823.98	722.79;753.14;643.01	Up	-0.389337	-1.30979	0.116529	0.234908	Tested	680.5;801.38	1091.13;754.57;1146.77;915.31	No
47181	scaffold_86:463788-464330	10.2103	-0.377721	-1.29929	0.579918	0.944645	Tested	6.44;4.1;2.03	4.09;6.67	No	1.13341	2.19377	0.0495884	0.202669	Tested	36.11;19.58;9.31	8.92;6.46;8.86;9.95	No	2.02489	4.06961	0.000950557	0.00414636	Tested	36.11;19.58;9.31	6.44;4.1;2.03	Up	-0.51376	-1.42777	0.431448	0.597372	Tested	4.09;6.67	8.92;6.46;8.86;9.95	No
212022	scaffold_3:1640335-1641539	251.854	0.528943	1.44287	0.0929463	0.49468	Tested	417.21;354.03;403.58	161.68;374.01	No	0.712819	1.639	0.0098411	0.0628467	Tested	229.58;286.76;210.16	142.71;124.53;163.07;154.92	No	-0.680118	-1.60227	0.0174807	0.0485199	Tested	229.58;286.76;210.16	417.21;354.03;403.58	Down	0.863993	1.82007	0.00472495	0.0187343	Tested	161.68;374.01	142.71;124.53;163.07;154.92	Up
37166	scaffold_5:290172-292120	327.618	-0.232693	-1.17503	0.699763	0.970768	Tested	301.28;490.08;377.8	483;460.25	No	-0.658709	-1.57867	0.209796	0.500479	Tested	394.66;138.2;40.66	234.88;404.04;134.71;471.87	No	-0.955175	-1.93882	0.0849266	0.175205	Tested	394.66;138.2;40.66	301.28;490.08;377.8	No	0.52916	1.44309	0.359741	0.527107	Tested	483;460.25	234.88;404.04;134.71;471.87	No
212026	scaffold_3:1725337-1726817	369.233	0.56157	1.47587	0.00377506	0.0583222	Tested	342.79;374.52;366.27	253.78;234.41	No	1.0495	2.06982	2.71176e-10	1.36355e-08	Tested	662.93;602.32;478.61	309.2;246.3;292.45;267.2	Up	0.669487	1.59051	0.000100472	0.000571311	Tested	662.93;602.32;478.61	342.79;374.52;366.27	Up	-0.181553	-1.1341	0.335917	0.502235	Tested	253.78;234.41	309.2;246.3;292.45;267.2	No
189958	scaffold_4:1524916-1527794	53.7957	-0.342936	-1.26834	0.300299	0.799121	Tested	43.65;62.28;68.51	79.82;69.56	No	-0.354985	-1.27897	0.255794	0.552068	Tested	25.8;35.7;52.42	47.57;50.74;46.97;62.54	No	-0.511781	-1.42581	0.108297	0.210403	Tested	25.8;35.7;52.42	43.65;62.28;68.51	No	0.499731	1.41395	0.124191	0.246254	Tested	79.82;69.56	47.57;50.74;46.97;62.54	No
149469	scaffold_6:3109371-3112762	0	NA	NA	NA	NA	All_Zero	0;0;0	0;0	No	NA	NA	NA	NA	All_Zero	0;0;0	0;0;0;0	No	NA	NA	NA	NA	All_Zero	0;0;0	0;0;0	No	NA	NA	NA	NA	All_Zero	0;0	0;0;0;0	No
68348	scaffold_86:175603-177269	0.450426	0.604863	1.52083	0.461289	NA	Low_Counts	1.43;1.64;0	0;0	No	-0.218516	-1.16354	0.805515	NA	Low_Counts	0;0;0.49	0;1.84;0;0	No	-0.426537	-1.344	0.622897	NA	Low_Counts	0;0;0.49	1.43;1.64;0	No	-0.396843	-1.31662	0.636842	NA	Low_Counts	0;0	0;1.84;0;0	No
54271	scaffold_6:396770-398456	120.916	-0.350351	-1.27487	0.323223	0.815704	Tested	65.12;57.37;63.76	65.49;92.43	No	-1.53429	-2.89646	4.64409e-07	1.29878e-05	Tested	87.7;81.77;59.28	160.55;325.63;238.39;153.5	Down	0.261938	1.19909	0.424003	0.575893	Tested	87.7;81.77;59.28	65.12;57.37;63.76	No	-1.44588	-2.72429	1.45807e-05	0.00011935	Tested	65.49;92.43	160.55;325.63;238.39;153.5	Down
68618	scaffold_81:237906-239577	1.74323	-0.710015	-1.63582	0.473361	NA	Low_Counts	0;0.82;0	2.05;0	No	1.94878	3.86048	0.0477795	NA	Low_Counts	5.16;2.3;8.82	0;0;1.77;0	No	2.32645	5.01569	0.0186033	0.0510632	Tested	5.16;2.3;8.82	0;0.82;0	No	0.332348	1.25906	0.73701	0.835338	Low_Counts	2.05;0	0;0;1.77;0	No
68619	scaffold_81:240059-241264	42.7589	-0.363704	-1.28672	0.559223	0.938516	Tested	13.6;2.46;4.07	11.26;6.67	No	-3.02487	-8.1391	6.29948e-09	2.52894e-07	Tested	25.8;4.61;9.31	110.01;71.03;117.87;136.44	Down	0.713582	1.63987	0.220417	0.360107	Tested	25.8;4.61;9.31	13.6;2.46;4.07	No	-3.37475	-10.3729	2.78589e-09	4.6189e-08	Tested	11.26;6.67	110.01;71.03;117.87;136.44	Down
34608	scaffold_1:1014089-1015402	5.1182	-0.628835	-1.54632	0.44431	0.891241	Low_Counts	2.86;1.64;2.71	8.19;0.95	No	-0.705643	-1.63087	0.344238	0.641487	Tested	5.16;3.45;4.9	8.92;2.77;14.18;5.69	No	0.701284	1.62595	0.375513	0.52831	Low_Counts	5.16;3.45;4.9	2.86;1.64;2.71	No	-0.778092	-1.71486	0.319287	0.484185	Tested	8.19;0.95	8.92;2.77;14.18;5.69	No
157245	scaffold_84:967147-968252	557.044	-0.171583	-1.12629	0.418775	0.879759	Tested	403.61;387.63;433.42	477.89;443.09	No	0.208063	1.15514	0.24731	0.542065	Tested	874.45;703.67;537.89	657.06;548.86;618.58;598.36	No	0.768685	1.70372	5.69083e-05	0.000344591	Tested	874.45;703.67;537.89	403.61;387.63;433.42	Up	-0.389038	-1.30952	0.0544807	0.131705	Tested	477.89;443.09	657.06;548.86;618.58;598.36	No
157244	scaffold_84:743439-749421	165.157	-0.899167	-1.86499	0.00116791	0.0237712	Tested	118.08;112.27;95.64	167.82;240.13	Down	-0.753939	-1.68639	0.00187901	0.0178336	Tested	100.6;153.17;122.47	279.47;179.88;230.42;181.92	Down	0.22053	1.16516	0.392602	0.545642	Tested	100.6;153.17;122.47	118.08;112.27;95.64	No	-0.0753016	-1.05358	0.774403	0.860338	Tested	167.82;240.13	279.47;179.88;230.42;181.92	No
68342	scaffold_86:163185-164182	2.25931	-0.884511	-1.84614	0.356623	NA	Low_Counts	1.43;0.82;0	1.02;2.86	No	0.572402	1.487	0.528801	0.779408	Low_Counts	5.16;5.76;0.98	2.97;1.84;0;4.26	No	1.48627	2.80165	0.111438	0.214819	Low_Counts	5.16;5.76;0.98	1.43;0.82;0	No	-0.0293609	-1.02056	0.975068	0.985408	Low_Counts	1.02;2.86	2.97;1.84;0;4.26	No
89102	scaffold_87:399898-402549	146.362	-0.0391912	-1.02754	0.871456	0.994963	Tested	161.73;192.59;171.61	186.24;174.86	No	-0.136613	-1.09932	0.538177	0.784953	Tested	128.98;125.53;102.88	101.09;148.52;104.57;157.76	No	-0.56909	-1.48359	0.0122505	0.0362741	Tested	128.98;125.53;102.88	161.73;192.59;171.61	Down	0.471668	1.38671	0.0468417	0.116846	Tested	186.24;174.86	101.09;148.52;104.57;157.76	No
54057	scaffold_6:1593343-1594631	129.642	-0.355506	-1.27943	0.428294	0.884124	Tested	123.8;144.24;163.47	156.57;217.74	No	-0.173699	-1.12795	0.6592	0.85773	Tested	128.98;131.29;40.66	139.74;98.7;148;62.54	No	-0.522982	-1.43692	0.205456	0.342246	Tested	128.98;131.29;40.66	123.8;144.24;163.47	No	0.70479	1.62991	0.102432	0.213065	Tested	156.57;217.74	139.74;98.7;148;62.54	No
209932	scaffold_83:918008-919949	288.208	-0.0346925	-1.02434	0.919048	0.995788	Tested	379.28;383.54;306.58	403.18;330.18	No	-0.1377	-1.10015	0.641648	0.848598	Tested	198.62;149.72;321.36	148.66;290.58;245.48;301.31	No	-0.645349	-1.56412	0.0382138	0.0923154	Tested	198.62;149.72;321.36	379.28;383.54;306.58	No	0.542341	1.45633	0.0976476	0.205527	Tested	403.18;330.18	148.66;290.58;245.48;301.31	No
83136	scaffold_5:1935995-1938554	1440.04	-0.698024	-1.62228	0.0161647	0.1715	Tested	1845.61;2045.53;1562.08	2696.43;3289.86	No	-0.212675	-1.15883	0.390796	0.680198	Tested	621.66;785.44;880.81	618.41;1165.07;696.57;1073.07	No	-1.22623	-2.33954	3.0616e-06	2.51718e-05	Tested	621.66;785.44;880.81	1845.61;2045.53;1562.08	Down	1.71158	3.27519	6.33872e-10	1.18703e-08	Tested	2696.43;3289.86	618.41;1165.07;696.57;1073.07	Up
88984	scaffold_85:946925-948105	1876.31	0.00628057	1.00436	0.975534	0.997578	Tested	1645.23;1823.44;1670.61	1614.79;1793.82	No	0.144901	1.10566	0.40201	0.690429	Tested	2628.51;1770.11;1941.89	2113.88;1635.52;2065.79;1812.14	No	0.296886	1.22849	0.106654	0.207933	Tested	2628.51;1770.11;1941.89	1645.23;1823.44;1670.61	No	-0.158265	-1.11594	0.416821	0.583874	Tested	1614.79;1793.82	2113.88;1635.52;2065.79;1812.14	No
151713	scaffold_60:41255-43747	3.80698	-0.63286	-1.55064	0.458974	0.896272	Tested	2.15;9.83;8.14	11.26;13.82	No	0.409913	1.32861	0.671117	0.863819	Low_Counts	0;0;0.49	0;0;0;0	No	-2.70377	-6.51501	0.00286381	0.010683	Tested	0;0;0.49	2.15;9.83;8.14	Down	3.74654	13.4221	5.75943e-05	0.000412429	Tested	11.26;13.82	0;0;0;0	Up
90820	scaffold_76:175103-177018	3033.59	0.983914	1.97782	0.0440128	0.327761	Tested	7554.9;12068.31;5996.02	6498.03;2071.59	No	0.603658	1.51956	0.152675	0.415763	Tested	619.08;378.9;186.15	243.8;356.99;197.63;231.67	No	-4.21076	-18.5167	3.12863e-21	1.76114e-19	Tested	619.08;378.9;186.15	7554.9;12068.31;5996.02	Down	3.8305	14.2264	2.78056e-16	1.07226e-14	Tested	6498.03;2071.59	243.8;356.99;197.63;231.67	Up
168528	scaffold_4:1489537-1491408	1165.88	-0.084433	-1.06027	0.697194	0.970768	Tested	875.21;1114.55;947.56	1188.07;890.95	No	-0.253657	-1.19223	0.167132	0.437979	Tested	1153.04;1121.72;1188.45	1260.6;1488.85;1115.76;1645.85	No	0.235884	1.17763	0.227434	0.369021	Tested	1153.04;1121.72;1188.45	875.21;1114.55;947.56	No	-0.405108	-1.32419	0.0497448	0.122532	Tested	1188.07;890.95	1260.6;1488.85;1115.76;1645.85	No
220842	scaffold_5:1157153-1158719	16.1158	0.302223	1.23304	0.543301	0.929939	Tested	20.75;25.41;24.42	25.58;13.34	No	-0.408325	-1.32714	0.406417	0.69476	Tested	2.58;13.82;12.25	5.95;17.53;13.29;18.48	No	-1.06174	-2.08744	0.0296556	0.07521	Tested	2.58;13.82;12.25	20.75;25.41;24.42	No	0.35119	1.27561	0.48308	0.642814	Tested	25.58;13.34	5.95;17.53;13.29;18.48	No
28428	scaffold_6:1142286-1145834	3.79416	-0.641132	-1.55955	0.515289	0.915495	Tested	4.29;0;10.85	13.3;9.53	No	0.0335124	1.0235	0.972742	0.991901	Low_Counts	0;0;2.94	0;4.61;0;0	No	-1.11006	-2.15854	0.258252	0.404238	Tested	0;0;2.94	4.29;0;10.85	No	1.7847	3.44547	0.0698457	0.159937	Tested	13.3;9.53	0;4.61;0;0	No
220840	scaffold_5:1153009-1153527	0	NA	NA	NA	NA	All_Zero	0;0;0	0;0	No	NA	NA	NA	NA	All_Zero	0;0;0	0;0;0;0	No	NA	NA	NA	NA	All_Zero	0;0;0	0;0;0	No	NA	NA	NA	NA	All_Zero	0;0	0;0;0;0	No
64737	scaffold_92:391474-392569	1.41238	-0.478709	-1.3935	0.621015	NA	Low_Counts	3.58;3.28;0	8.19;1.91	No	0	-1	1	NA	Low_Counts	0;0;0	0;0;0;0	No	-1.24917	-2.37704	0.200599	0.335879	Low_Counts	0;0;0	3.58;3.28;0	No	1.84709	3.59773	0.0563082	0.135026	Tested	8.19;1.91	0;0;0;0	No
35626	scaffold_2:414104-415548	4.17866	-0.587823	-1.50298	0.515055	0.915424	Tested	9.3;0.82;2.03	13.3;1.91	No	-0.121169	-1.08762	0.890139	0.962553	Low_Counts	2.58;2.3;3.92	2.97;0;5.32;5.69	No	-0.293828	-1.22589	0.740305	0.837794	Low_Counts	2.58;2.3;3.92	9.3;0.82;2.03	No	0.760482	1.69406	0.395195	0.562281	Tested	13.3;1.91	2.97;0;5.32;5.69	No
58536	scaffold_81:226484-227479	49.7662	0.868339	1.82556	0.0187681	0.190005	Tested	77.29;88.51;67.15	49.12;35.26	No	0.0537292	1.03794	0.875501	0.956393	Tested	36.11;36.85;47.03	53.52;48.89;38.99;18.48	No	-0.899565	-1.8655	0.0088048	0.0275163	Tested	36.11;36.85;47.03	77.29;88.51;67.15	Down	0.0849555	1.06066	0.81794	0.891675	Tested	49.12;35.26	53.52;48.89;38.99;18.48	No
28354	scaffold_6:35441-37349	35.4606	2.27819	4.85068	0.00014513	0.00432493	Tested	14.31;15.57;29.17	2.05;3.81	Up	3.83635	14.2843	9.03408e-15	7.95959e-13	Tested	108.34;157.78;70.54	0;4.61;7.98;11.37	Up	2.37773	5.19719	2.04407e-07	2.11135e-06	Tested	108.34;157.78;70.54	14.31;15.57;29.17	Up	-0.819565	-1.76487	0.190256	0.337814	Tested	2.05;3.81	0;4.61;7.98;11.37	No
28420	scaffold_6:3218872-3219697	12.0999	-0.403191	-1.32243	0.540769	0.928055	Tested	9.3;23.77;3.39	17.4;16.2	No	-1.99205	-3.97801	0.00262748	0.0232526	Tested	0;4.61;3.43	26.76;11.07;15.07;14.21	Down	-1.60727	-3.04675	0.018311	0.0503647	Tested	0;4.61;3.43	9.3;23.77;3.39	No	0.0184175	1.01285	0.977004	0.986096	Tested	17.4;16.2	26.76;11.07;15.07;14.21	No
220849	scaffold_5:1187514-1188148	1.12317	0.978673	1.97065	0.306629	NA	Low_Counts	4.29;4.92;0	1.02;0.48	No	-0.591621	-1.50694	0.544511	NA	Low_Counts	0;0;0	0;2.77;0;0	No	-1.53134	-2.89055	0.116007	0.22162	Low_Counts	0;0;0	4.29;4.92;0	No	-0.0389506	-1.02737	0.967619	0.981763	Low_Counts	1.02;0.48	0;2.77;0;0	No
30334	scaffold_4:1179122-1180275	213.748	0.0255113	1.01784	0.917603	0.995788	Tested	341.36;256.51;335.75	298.81;313.98	No	0.471962	1.38699	0.0365652	0.1648	Tested	203.78;179.66;140.11	121.9;131.91;94.83;146.39	No	-0.848471	-1.80059	0.000209019	0.00109652	Tested	203.78;179.66;140.11	341.36;256.51;335.75	Down	1.29492	2.45364	1.08265e-07	1.35162e-06	Tested	298.81;313.98	121.9;131.91;94.83;146.39	Up
229523	scaffold_3:475532-476565	96.5546	0.0967475	1.06936	0.84598	0.990612	Tested	55.1;171.28;42.73	111.54;55.74	No	1.15214	2.22243	0.0077913	0.0524832	Tested	136.71;194.63;126.39	77.3;74.72;58.49;54.01	No	0.728544	1.65697	0.107243	0.208775	Tested	136.71;194.63;126.39	55.1;171.28;42.73	No	0.326846	1.25427	0.496855	0.654183	Tested	111.54;55.74	77.3;74.72;58.49;54.01	No
34305	scaffold_1:722698-723339	2.78064	0.191941	1.1423	0.824081	0.987987	Low_Counts	2.86;9.01;2.03	3.07;4.76	No	0.326127	1.25364	0.708787	0.884425	Low_Counts	0;2.3;3.43	0;0.92;3.54;1.42	No	-0.75963	-1.69306	0.372082	0.52522	Low_Counts	0;2.3;3.43	2.86;9.01;2.03	No	0.893817	1.85809	0.312234	0.476892	Low_Counts	3.07;4.76	0;0.92;3.54;1.42	No
30331	scaffold_4:2410197-2410910	3134.11	3.3985	10.5451	9.53176e-21	3.31194e-18	Tested	3852.23;3810.79;4564.84	358.16;352.09	Up	5.62936	49.5002	2.90677e-72	9.64659e-69	Tested	9048.9;11479.81;3556.05	154.6;157.74;139.14;135.02	Up	0.951545	1.93394	0.00350046	0.0126672	Tested	9048.9;11479.81;3556.05	3852.23;3810.79;4564.84	Up	1.27932	2.42724	0.000285603	0.0016896	Tested	358.16;352.09	154.6;157.74;139.14;135.02	Up
34306	scaffold_1:2193458-2194456	104.919	-0.139458	-1.10149	0.685267	0.96828	Tested	65.84;77.04;45.44	65.49;71.94	No	-0.0903695	-1.06464	0.755149	0.907394	Tested	110.92;107.1;167.05	95.14;116.23;157.75;179.08	No	1.02944	2.04123	0.000891673	0.00392653	Tested	110.92;107.1;167.05	65.84;77.04;45.44	Up	-0.980351	-1.97295	0.00266825	0.0115373	Tested	65.49;71.94	95.14;116.23;157.75;179.08	Down
72131	scaffold_4:2266186-2268799	9381.68	-0.198249	-1.1473	0.503731	0.910662	Tested	8936.06;6157.08;6896.1	8485.3;8365.44	No	-0.00308686	-1.00214	0.990147	0.997718	Tested	9291.37;10082.84;12194.61	13881.45;7900.88;12908.75;7480.23	No	0.512328	1.42635	0.0546324	0.123799	Tested	9291.37;10082.84;12194.61	8936.06;6157.08;6896.1	No	-0.317166	-1.24588	0.260339	0.421629	Tested	8485.3;8365.44	13881.45;7900.88;12908.75;7480.23	No
76164	scaffold_85:11958-13307	199.311	0.0227806	1.01592	0.935892	0.996989	Tested	181.77;300.77;190.6	233.32;208.68	No	0.195984	1.1455	0.430031	0.711904	Tested	201.2;231.48;162.64	142.71;201.1;189.65;147.81	No	-0.17941	-1.13242	0.48805	0.634376	Tested	201.2;231.48;162.64	181.77;300.77;190.6	No	0.352613	1.27687	0.197862	0.347526	Tested	233.32;208.68	142.71;201.1;189.65;147.81	No
79701	scaffold_2:925870-926695	1324.12	-0.0359723	-1.02525	0.896152	0.995788	Tested	1117.1;1644.78;1456.27	1381.47;1503.66	No	0.51756	1.43153	0.0266907	0.132403	Tested	1795.33;1705.62;1062.55	1100.05;797.93;1227.42;1097.23	No	0.10873	1.07828	0.661205	0.778763	Tested	1795.33;1705.62;1062.55	1117.1;1644.78;1456.27	No	0.444803	1.36113	0.0903984	0.194268	Tested	1381.47;1503.66	1100.05;797.93;1227.42;1097.23	No
110794	scaffold_3:644352-645777	685.996	-0.225457	-1.16915	0.260154	0.762616	Tested	488.06;676.11;524.99	741.9;578.41	No	-0.0670511	-1.04757	0.694276	0.875848	Tested	804.8;719.79;661.34	698.68;750.88;782.54;804.45	No	0.364078	1.28706	0.0442196	0.10399	Tested	804.8;719.79;661.34	488.06;676.11;524.99	No	-0.205672	-1.15322	0.281421	0.446057	Tested	741.9;578.41	698.68;750.88;782.54;804.45	No
110796	scaffold_3:667305-668467	2009.92	0.187853	1.13907	0.306775	0.802564	Tested	3782.81;3410.86;3800.42	2992.16;3447.56	No	0.454252	1.37007	0.00426596	0.0335216	Tested	1049.86;1217.31;1114.97	883.01;776.71;672.64;970.74	Up	-1.68701	-3.21989	4.49246e-24	3.38973e-22	Tested	1049.86;1217.31;1114.97	3782.81;3410.86;3800.42	Down	1.95341	3.8729	2.27832e-28	3.00276e-26	Tested	2992.16;3447.56	883.01;776.71;672.64;970.74	Up
50884	scaffold_86:937214-938006	68.1853	-0.617475	-1.53419	0.145847	0.613732	Tested	75.14;90.15;70.54	176.01;73.85	No	-0.331721	-1.25851	0.395143	0.683707	Tested	18.06;61.04;41.64	41.62;46.12;55.83;68.22	No	-0.86878	-1.82612	0.0306707	0.0774396	Tested	18.06;61.04;41.64	75.14;90.15;70.54	No	1.15453	2.22612	0.0052353	0.0203461	Tested	176.01;73.85	41.62;46.12;55.83;68.22	Up
220233	scaffold_4:1864878-1865827	85.5227	1.29048	2.44609	0.00116426	0.0237464	Tested	44.37;70.48;63.76	21.49;24.3	Up	1.28992	2.44514	6.18656e-05	0.000985494	Tested	149.61;245.3;133.74	35.68;68.26;86.85;82.43	Up	1.52298	2.87384	6.21231e-06	4.72767e-05	Tested	149.61;245.3;133.74	44.37;70.48;63.76	Up	-1.52354	-2.87496	7.60634e-05	0.000528686	Tested	21.49;24.3	35.68;68.26;86.85;82.43	Down
228694	scaffold_92:1472643-1474633	13.1302	-0.219959	-1.1647	0.754369	0.97819	Tested	16.46;13.93;6.1	16.37;12.86	No	-0.0215568	-1.01505	0.973388	0.992326	Tested	33.53;2.3;6.86	5.95;15.68;13.29;14.21	No	0.0382757	1.02689	0.954097	0.973122	Tested	33.53;2.3;6.86	16.46;13.93;6.1	No	0.160127	1.11739	0.815468	0.889632	Tested	16.37;12.86	5.95;15.68;13.29;14.21	No
77560	scaffold_79:223101-223997	147.284	4.31077	19.846	6.40718e-18	1.52038e-15	Tested	203.95;249.14;156.68	10.23;6.19	Up	4.23555	18.8377	3.70385e-24	8.19456e-22	Tested	162.51;338.59;574.14	14.87;23.06;12.41;15.63	Up	0.798652	1.73947	0.0462833	0.107984	Tested	162.51;338.59;574.14	203.95;249.14;156.68	No	-0.873877	-1.83258	0.0883417	0.191154	Tested	10.23;6.19	14.87;23.06;12.41;15.63	No
228928	scaffold_1:545351-547438	620.829	0.027351	1.01914	0.962903	0.997578	Tested	183.2;295.85;292.34	123.82;366.39	No	-0.853948	-1.80744	0.091913	0.307113	Tested	484.95;860.29;430.12	448.94;2056.17;382.85;1525.04	No	1.10609	2.15262	0.0394769	0.0948498	Tested	484.95;860.29;430.12	183.2;295.85;292.34	No	-1.98739	-3.9652	0.000400747	0.00227141	Tested	123.82;366.39	448.94;2056.17;382.85;1525.04	Down
63935	scaffold_5:1342800-1343885	0.414338	0.680377	1.60256	0.333182	NA	Low_Counts	4.29;0;0.68	0;0	No	0	-1	1	NA	Low_Counts	0;0;0	0;0;0;0	No	-0.654615	-1.5742	0.38496	NA	Low_Counts	0;0;0	4.29;0;0.68	No	0	-1	1	NA	Low_Counts	0;0	0;0;0;0	No
190951	scaffold_5:2898041-2899040	5.42571	0.0631145	1.04472	0.94855	0.997578	Low_Counts	0;0;0.68	0;0	No	1.63497	3.10581	0.0434332	0.185676	Tested	25.8;19.58;3.92	2.97;2.77;7.98;1.42	No	3.98488	15.8332	9.46046e-06	6.90328e-05	Tested	25.8;19.58;3.92	0;0;0.68	Up	-2.41303	-5.32591	0.00949442	0.0327771	Low_Counts	0;0	2.97;2.77;7.98;1.42	No
190957	scaffold_5:2934994-2936191	136.786	-0.329212	-1.25633	0.231431	0.728114	Tested	196.08;168.82;120.73	214.9;194.87	No	-0.0418453	-1.02943	0.868207	0.953792	Tested	134.13;74.86;108.75	101.09;106.08;104.57;116.55	No	-0.625378	-1.54261	0.015498	0.044004	Tested	134.13;74.86;108.75	196.08;168.82;120.73	Down	0.912744	1.88262	0.000701605	0.003729	Tested	214.9;194.87	101.09;106.08;104.57;116.55	Up
197274	scaffold_1:2196276-2198117	165.202	0.0897917	1.06422	0.73872	0.977829	Tested	168.89;168;195.35	122.8;207.25	No	0.00239511	1.00166	0.991935	0.998353	Tested	139.29;148.56;191.05	142.71;155.9;190.54;152.08	No	-0.131539	-1.09546	0.593751	0.724334	Tested	139.29;148.56;191.05	168.89;168;195.35	No	0.0441422	1.03107	0.865419	0.922114	Tested	122.8;207.25	142.71;155.9;190.54;152.08	No
190955	scaffold_5:2918735-2920495	898.902	1.01372	2.01911	0.0098558	0.118672	Tested	129.53;165.54;180.42	99.26;51.46	No	3.36861	10.3289	3.92775e-25	9.31064e-23	Tested	3278.55;3080.71;2713.94	211.09;142.98;397.91;335.42	Up	4.12461	17.4434	9.89915e-33	1.40423e-30	Tested	3278.55;3080.71;2713.94	129.53;165.54;180.42	Up	-1.76972	-3.40987	2.34838e-06	2.26611e-05	Tested	99.26;51.46	211.09;142.98;397.91;335.42	Down
55103	scaffold_3:2226261-2227264	37.4139	-0.189349	-1.14025	0.694185	0.970119	Tested	29.34;29.5;41.38	41.96;35.26	No	1.00988	2.01374	0.0189533	0.103397	Tested	85.12;42.61;44.09	2.97;23.98;37.22;35.53	No	0.692753	1.61636	0.115626	0.221011	Tested	85.12;42.61;44.09	29.34;29.5;41.38	No	0.506478	1.42058	0.284025	0.448956	Tested	41.96;35.26	2.97;23.98;37.22;35.53	No
72397	scaffold_3:639902-640991	640.514	-0.0905524	-1.06478	0.74561	0.977829	Tested	400.04;331.91;347.96	329.51;434.04	No	0.200997	1.14949	0.391189	0.6805	Tested	923.46;1119.42;668.2	844.36;559.93;931.42;795.92	No	1.30397	2.46907	1.88938e-07	1.97264e-06	Tested	923.46;1119.42;668.2	400.04;331.91;347.96	Up	-1.01242	-2.01729	0.000133867	0.000874965	Tested	329.51;434.04	844.36;559.93;931.42;795.92	Down
66859	scaffold_85:581635-582840	38.3138	0.232719	1.17505	0.642372	0.961062	Tested	28.63;12.29;20.35	13.3;20.01	No	0.406028	1.32503	0.327655	0.626661	Tested	33.53;58.73;86.22	65.41;25.83;51.4;44.06	No	1.50166	2.83169	0.000702742	0.00318767	Tested	33.53;58.73;86.22	28.63;12.29;20.35	Up	-1.32835	-2.51116	0.0053662	0.020786	Tested	13.3;20.01	65.41;25.83;51.4;44.06	Down
143434	scaffold_3:1010561-1012056	152.399	0.00471273	1.00327	0.990233	0.999933	Tested	236.16;153.25;269.28	252.76;188.67	No	-0.502569	-1.41673	0.142956	0.398451	Tested	72.23;65.64;112.18	56.49;115.31;153.32;153.5	No	-1.32886	-2.51204	0.000201869	0.00106268	Tested	72.23;65.64;112.18	236.16;153.25;269.28	Down	0.821579	1.76734	0.0271042	0.0762314	Tested	252.76;188.67	56.49;115.31;153.32;153.5	No
111957	scaffold_73:64426-66232	1306.25	-0.965034	-1.95211	0.0105137	0.124438	Tested	865.2;1299.76;879.05	2119.28;1953.43	No	-0.862774	-1.81853	0.00715922	0.0491228	Tested	572.65;1291.02;600.59	2087.12;1522.98;1507.47;976.42	Down	-0.293574	-1.22567	0.389831	0.542926	Tested	572.65;1291.02;600.59	865.2;1299.76;879.05	No	0.395834	1.3157	0.270132	0.432377	Tested	2119.28;1953.43	2087.12;1522.98;1507.47;976.42	No
183414	scaffold_89:577266-579363	214.509	0.159621	1.11699	0.639789	0.95998	Tested	539.58;272.9;331.68	341.79;343.99	No	-0.119641	-1.08646	0.697677	0.878318	Tested	95.44;85.22;123.45	74.33;157.74;102.8;105.18	No	-1.84886	-3.60216	5.7913e-09	7.70171e-08	Tested	95.44;85.22;123.45	539.58;272.9;331.68	Down	1.5696	2.96823	2.31743e-06	2.2404e-05	Tested	341.79;343.99	74.33;157.74;102.8;105.18	Up
88957	scaffold_85:760019-761006	5617.26	0.248436	1.18792	0.172043	0.653066	Tested	6402.02;7489.63;7611.68	6374.21;5683.53	No	0.539049	1.45301	0.000438222	0.00521259	Tested	7116.85;5584.43;4972.29	4293.17;4068.98;3857.74;3952.6	Up	-0.282702	-1.21647	0.0833056	0.172698	Tested	7116.85;5584.43;4972.29	6402.02;7489.63;7611.68	No	0.573316	1.48794	0.000925924	0.00470968	Tested	6374.21;5683.53	4293.17;4068.98;3857.74;3952.6	Up
91213	scaffold_2:1980639-1982843	851.776	-0.310562	-1.24019	0.445437	0.891674	Tested	631.18;1040.8;558.9	1002.85;859.03	No	0.261648	1.19885	0.450116	0.726785	Tested	727.42;1626.15;555.53	984.1;728.74;889.77;616.84	No	0.369911	1.29227	0.314967	0.468401	Tested	727.42;1626.15;555.53	631.18;1040.8;558.9	No	0.202299	1.15053	0.601965	0.738391	Tested	1002.85;859.03	984.1;728.74;889.77;616.84	No
88955	scaffold_85:751568-755322	1610.68	0.00157918	1.0011	0.994045	0.999933	Tested	1824.85;1349.76;1827.97	1714.05;1618.96	No	-0.00552965	-1.00384	0.975388	0.993347	Tested	1578.66;1434.98;1680.29	1917.66;1650.28;1397.58;1333.17	No	-0.0908491	-1.065	0.633411	0.75675	Tested	1578.66;1434.98;1680.29	1824.85;1349.76;1827.97	No	0.0837402	1.05976	0.677789	0.794008	Tested	1714.05;1618.96	1917.66;1650.28;1397.58;1333.17	No
111228	scaffold_92:806688-809097	5430.46	0.256769	1.1948	0.388167	0.861817	Tested	6622.43;5009.75;5509.01	5434.81;4088.38	No	0.187363	1.13868	0.455416	0.731393	Tested	4808.19;4402.82;8538.63	5304.03;4263.62;4977.04;6206.75	No	0.0502067	1.03541	0.851163	0.910382	Tested	4808.19;4402.82;8538.63	6622.43;5009.75;5509.01	No	-0.119612	-1.08644	0.672424	0.789893	Tested	5434.81;4088.38	5304.03;4263.62;4977.04;6206.75	No
143439	scaffold_3:738705-740995	34.314	-0.0957475	-1.06862	0.844765	0.990327	Tested	43.65;44.25;44.09	60.38;35.73	No	-0.41578	-1.33402	0.365151	0.660011	Tested	20.64;19.58;23.02	47.57;44.28;11.52;17.06	No	-0.986286	-1.98108	0.0352139	0.0864024	Tested	20.64;19.58;23.02	43.65;44.25;44.09	No	0.666253	1.58695	0.165383	0.305007	Tested	60.38;35.73	47.57;44.28;11.52;17.06	No
213773	scaffold_85:101030-108887	1425.34	0.0761471	1.0542	0.685659	0.96828	Tested	1681.73;1580.04;2011.79	1835.82;1502.71	No	0.0487668	1.03438	0.761411	0.910255	Tested	1325.86;1056.08;1331.99	1106;1331.11;1155.64;1185.35	No	-0.503128	-1.41728	0.00306607	0.0113009	Tested	1325.86;1056.08;1331.99	1681.73;1580.04;2011.79	Down	0.475748	1.39064	0.00814645	0.0290981	Tested	1835.82;1502.71	1106;1331.11;1155.64;1185.35	Up
5609	scaffold_92:41509-42542	22.6173	0.367885	1.29046	0.602998	0.948407	Tested	70.85;22.95;79.36	16.37;77.66	No	1.08242	2.11759	0.222952	0.517773	Low_Counts	2.58;1.15;0.49	0;0;0;0	No	-4.56496	-23.6696	3.29864e-09	4.57452e-08	Tested	2.58;1.15;0.49	70.85;22.95;79.36	Down	5.2795	38.8407	4.45759e-10	8.579e-09	Tested	16.37;77.66	0;0;0;0	Up
221529	scaffold_6:429165-429668	8.13756	-0.354796	-1.2788	0.636099	0.95793	Tested	6.44;15.57;2.03	4.09;16.68	No	1.13423	2.19501	0.111934	0.347062	Tested	7.74;14.97;10.78	8.92;3.69;5.32;1.42	No	0.443894	1.36027	0.531232	0.670516	Tested	7.74;14.97;10.78	6.44;15.57;2.03	No	1.04513	2.06355	0.165678	0.305425	Tested	4.09;16.68	8.92;3.69;5.32;1.42	No
110575	scaffold_6:1363728-1364816	601.331	-0.116302	-1.08395	0.387303	0.861446	Tested	771.45;703.97;702.7	747.02;825.68	No	0.0952059	1.06822	0.433805	0.71376	Tested	505.58;519.4;518.29	451.91;509.2;466.15;494.61	No	-0.493178	-1.40754	7.80793e-05	0.000457678	Tested	505.58;519.4;518.29	771.45;703.97;702.7	Down	0.704685	1.62979	8.48693e-08	1.08691e-06	Tested	747.02;825.68	451.91;509.2;466.15;494.61	Up
110576	scaffold_6:1354061-1355034	5226.94	0.0161921	1.01129	0.940959	0.996989	Tested	3861.53;4439.36;4599.43	4097.34;4398.07	No	0.216396	1.16183	0.239173	0.534466	Tested	7694.66;5477.32;6089.22	6398.13;4212.88;5626.64;5828.69	No	0.571763	1.48634	0.0035564	0.0128347	Tested	7694.66;5477.32;6089.22	3861.53;4439.36;4599.43	Up	-0.371559	-1.29375	0.0736491	0.166125	Tested	4097.34;4398.07	6398.13;4212.88;5626.64;5828.69	No
35214	scaffold_2:1323154-1325467	90.8405	0.540852	1.45483	0.0802855	0.465771	Tested	125.24;131.94;128.2	70.61;102.91	No	-0.328381	-1.2556	0.245144	0.539968	Tested	33.53;89.83;70.05	77.3;96.86;79.76;83.86	No	-0.912499	-1.8823	0.0015901	0.00647421	Tested	33.53;89.83;70.05	125.24;131.94;128.2	Down	0.0432653	1.03044	0.886557	0.933877	Tested	70.61;102.91	77.3;96.86;79.76;83.86	No
221520	scaffold_6:387625-388639	0.32981	0.0590327	1.04177	0.932491	NA	Low_Counts	0.72;0;0	0;0	No	0.00986307	1.00686	0.989921	NA	Low_Counts	0;0;1.47	0;0;1.77;0	No	0.257989	1.19581	0.730099	NA	Low_Counts	0;0;1.47	0.72;0;0	No	-0.307159	-1.23727	0.673013	NA	Low_Counts	0;0	0;0;1.77;0	No
35213	scaffold_2:1869907-1871277	2.82865	-1.02906	-2.04069	0.255081	0.757305	Low_Counts	0;0.82;1.36	3.07;1.43	No	0.458805	1.3744	0.566401	0.803259	Low_Counts	2.58;8.06;3.43	2.97;2.77;1.77;5.69	No	1.9568	3.882	0.0229524	0.0610019	Low_Counts	2.58;8.06;3.43	0;0.82;1.36	No	-0.468939	-1.38409	0.583282	0.72395	Low_Counts	3.07;1.43	2.97;2.77;1.77;5.69	No
217459	scaffold_1:410258-417508	5.19192	2.30925	4.95626	0.0160248	0.170388	Tested	6.44;25.41;24.42	5.12;0	No	-0.205424	-1.15302	0.834564	0.940226	Low_Counts	0;0;0	0;0.92;0;0	No	-3.87955	-14.7185	5.57045e-05	0.000339233	Tested	0;0;0	6.44;25.41;24.42	Down	1.36488	2.57554	0.164237	0.303574	Low_Counts	5.12;0	0;0.92;0;0	No
230713	scaffold_6:2776808-2778573	715.487	0.400985	1.32041	0.343082	0.829355	Tested	1844.89;1484.98;2042.99	1561.57;1194.45	No	0.232398	1.17479	0.547606	0.791401	Tested	121.24;63.34;35.27	44.6;97.78;54.95;39.8	No	-4.47979	-22.3127	8.68281e-30	1.01513e-27	Tested	121.24;63.34;35.27	1844.89;1484.98;2042.99	Down	4.3112	19.8519	2.73749e-25	2.56782e-23	Tested	1561.57;1194.45	44.6;97.78;54.95;39.8	Up
218893	scaffold_3:122769-123877	0.355321	0	-1	1	NA	Low_Counts	0;0;0	0;0	No	-0.484239	-1.39885	0.533804	NA	Low_Counts	0;0;0	0;0;0;4.26	No	0	-1	1	NA	Low_Counts	0;0;0	0;0;0	No	-0.541938	-1.45593	0.454832	NA	Low_Counts	0;0	0;0;0;4.26	No
191931	scaffold_63:53381-57026	3.81976	0.961146	1.94686	0.244279	0.742912	Low_Counts	2.15;7.38;4.07	1.02;2.38	No	0.578871	1.49368	0.448787	0.72561	Tested	7.74;5.76;3.92	0;6.46;3.54;1.42	No	0.222264	1.16656	0.769504	0.857431	Tested	7.74;5.76;3.92	2.15;7.38;4.07	No	-0.604538	-1.52049	0.466441	0.63007	Low_Counts	1.02;2.38	0;6.46;3.54;1.42	No
65984	scaffold_89:413729-416294	55.4163	-0.262274	-1.19937	0.410065	0.874354	Tested	35.07;34.42;40.7	42.98;45.26	No	-0.283542	-1.21718	0.300772	0.599376	Tested	36.11;69.1;65.15	95.14;74.72;63.81;62.54	No	0.674658	1.59622	0.0209397	0.0564564	Tested	36.11;69.1;65.15	35.07;34.42;40.7	No	-0.695926	-1.61992	0.0211774	0.0625174	Tested	42.98;45.26	95.14;74.72;63.81;62.54	No
214993	scaffold_1:151860-152727	542.672	1.02635	2.03686	0.00780422	0.100967	Tested	338.49;308.96;238.76	185.22;94.81	No	-0.237864	-1.17925	0.462019	0.736226	Tested	397.24;598.87;1077.25	683.82;919.69;755.06;913.89	No	1.19572	2.29059	0.000527584	0.00248197	Tested	397.24;598.87;1077.25	338.49;308.96;238.76	Up	-2.45993	-5.5019	2.03622e-11	4.71137e-10	Tested	185.22;94.81	683.82;919.69;755.06;913.89	Down
181363	scaffold_81:376488-379940	710.799	-0.416859	-1.33502	0.0919262	0.492213	Tested	447.98;544.16;543.3	675.39;696.09	No	-0.4957	-1.41	0.0182037	0.10062	Tested	717.1;714.03;520.74	1019.78;800.7;1146.77;703.54	No	0.336428	1.26263	0.132479	0.244695	Tested	717.1;714.03;520.74	447.98;544.16;543.3	No	-0.415268	-1.33355	0.0773308	0.17245	Tested	675.39;696.09	1019.78;800.7;1146.77;703.54	No
206810	scaffold_91:1293060-1294297	2563.68	-0.490462	-1.40489	0.0821725	0.470822	Tested	3251.82;3824.72;3502.65	4919.06;5102.74	No	0.0143632	1.01001	0.952193	0.985377	Tested	1913.99;1264.53;1206.58	1028.7;1441.81;1310.73;1996.91	No	-1.25288	-2.38317	8.57292e-07	7.84917e-06	Tested	1913.99;1264.53;1206.58	3251.82;3824.72;3502.65	Down	1.75771	3.3816	6.22612e-11	1.35055e-09	Tested	4919.06;5102.74	1028.7;1441.81;1310.73;1996.91	Up
213518	scaffold_82:66271-67453	1540.33	1.07878	2.11224	1.15499e-08	9.68694e-07	Tested	1200.11;1431.71;1423.71	679.48;591.75	Up	1.42657	2.68806	2.21592e-19	2.98131e-17	Tested	2945.79;3416.99;2452.35	1126.81;999.03;1178.68;1037.54	Up	1.11122	2.16029	3.55644e-11	6.60332e-10	Tested	2945.79;3416.99;2452.35	1200.11;1431.71;1423.71	Up	-0.763433	-1.69753	2.42501e-05	0.000188567	Tested	679.48;591.75	1126.81;999.03;1178.68;1037.54	Down
131867	scaffold_67:93004-93219	0.669591	-0.861252	-1.81661	0.334904	NA	Low_Counts	1.43;0;0	3.07;2.38	No	0.375658	1.29743	0.687207	NA	Low_Counts	0;1.15;0	0;0;0;0	No	0.0234954	1.01642	0.97961	NA	Low_Counts	0;1.15;0	1.43;0;0	No	1.21341	2.31886	0.180901	NA	Low_Counts	3.07;2.38	0;0;0;0	No
131866	scaffold_9:4032-4649	0.715772	0.104582	1.07518	0.906689	NA	Low_Counts	4.29;0.82;0	2.05;1.43	No	0	-1	1	NA	Low_Counts	0;0;0	0;0;0;0	No	-0.928374	-1.90313	0.313107	NA	Low_Counts	0;0;0	4.29;0.82;0	No	0.902858	1.86977	0.31591	NA	Low_Counts	2.05;1.43	0;0;0;0	No
62516	scaffold_3:2448770-2449417	2.21991	0.745922	1.67705	0.432691	NA	Low_Counts	2.86;4.92;2.71	0;2.86	No	1.25825	2.39206	0.179868	0.457645	Low_Counts	0;8.06;1.96	0;1.84;0;1.42	No	1.88952e-05	1.00001	0.999984	1	Low_Counts	0;8.06;1.96	2.86;4.92;2.71	No	0.512313	1.42634	0.595124	0.733013	Low_Counts	0;2.86	0;1.84;0;1.42	No
218092	scaffold_2:31329-32734	11.4021	-1.03044	-2.04265	0.0847908	0.477114	Tested	16.46;15.57;6.1	33.77;23.35	No	-0.905775	-1.87355	0.151747	0.414939	Tested	2.58;3.45;4.9	2.97;9.22;14.18;4.26	No	-1.44183	-2.71666	0.0219452	0.0587951	Tested	2.58;3.45;4.9	16.46;15.57;6.1	No	1.5665	2.96186	0.00911725	0.0317806	Tested	33.77;23.35	2.97;9.22;14.18;4.26	Up
218096	scaffold_2:42014-42699	8.38828	-0.724277	-1.65207	0.366421	0.845709	Tested	0.72;9.01;0	8.19;3.81	No	-0.900737	-1.86702	0.205771	0.494896	Tested	5.16;9.21;6.86	11.89;19.37;15.07;11.37	No	0.969458	1.9581	0.204023	0.340494	Tested	5.16;9.21;6.86	0.72;9.01;0	No	-1.14592	-2.21287	0.129851	0.254921	Tested	8.19;3.81	11.89;19.37;15.07;11.37	No
31389	scaffold_4:1274720-1276616	18.0568	0.283702	1.21731	0.573362	0.941829	Tested	16.46;17.21;12.21	16.37;9.05	No	0.707368	1.63282	0.11023	0.343276	Tested	28.37;16.12;35.27	17.84;10.15;17.72;19.9	No	0.778899	1.71582	0.0841037	0.17398	Tested	28.37;16.12;35.27	16.46;17.21;12.21	No	-0.355234	-1.27919	0.474647	0.636859	Tested	16.37;9.05	17.84;10.15;17.72;19.9	No
50523	scaffold_77:347419-351135	14.9624	0.432323	1.3494	0.439716	0.889211	Tested	20.75;36.88;15.6	25.58;10.96	No	0.0760247	1.05411	0.890673	0.962636	Tested	12.9;12.67;7.35	2.97;9.22;13.29;11.37	No	-1.1246	-2.18042	0.0379285	0.0918346	Tested	12.9;12.67;7.35	20.75;36.88;15.6	No	0.768305	1.70327	0.177919	0.321724	Tested	25.58;10.96	2.97;9.22;13.29;11.37	No
229468	scaffold_2:2516884-2521652	838.178	-0.155434	-1.11376	0.357108	0.842257	Tested	683.43;784.28;809.87	934.28;761.36	No	-0.386272	-1.30701	0.00766529	0.0517745	Tested	750.64;793.5;671.63	1073.29;964.89;912.81;918.15	No	-0.042591	-1.02996	0.781234	0.864682	Tested	750.64;793.5;671.63	683.43;784.28;809.87	No	-0.188247	-1.13938	0.242666	0.403423	Tested	934.28;761.36	1073.29;964.89;912.81;918.15	No
115900	scaffold_77:172403-173971	0	NA	NA	NA	NA	All_Zero	0;0;0	0;0	No	NA	NA	NA	NA	All_Zero	0;0;0	0;0;0;0	No	NA	NA	NA	NA	All_Zero	0;0;0	0;0;0	No	NA	NA	NA	NA	All_Zero	0;0	0;0;0;0	No
50035	scaffold_2:2165918-2167898	81.8964	0.272824	1.20817	0.53076	0.923093	Tested	45.08;50.81;49.51	49.12;30.49	No	-0.113928	-1.08217	0.754942	0.907394	Tested	85.12;84.07;139.13	89.19;126.38;57.6;176.24	No	1.05954	2.08427	0.00652897	0.0214852	Tested	85.12;84.07;139.13	45.08;50.81;49.51	Up	-1.4463	-2.72508	0.000475427	0.00263586	Tested	49.12;30.49	89.19;126.38;57.6;176.24	Down
73447	scaffold_2:306763-309062	10364.3	-0.0900391	-1.0644	0.552885	0.935095	Tested	6880.77;7715;8019.33	8847.56;7201.48	No	0.203237	1.15128	0.110327	0.343377	Tested	12892.36;12670.63;14168.34	10789.42;11212.52;11372.03;12602.54	No	0.80939	1.75247	2.59895e-09	3.68178e-08	Tested	12892.36;12670.63;14168.34	6880.77;7715;8019.33	Up	-0.516114	-1.4301	0.000340165	0.00196113	Tested	8847.56;7201.48	10789.42;11212.52;11372.03;12602.54	Down
155977	scaffold_82:453761-454102	0	NA	NA	NA	NA	All_Zero	0;0;0	0;0	No	NA	NA	NA	NA	All_Zero	0;0;0	0;0;0;0	No	NA	NA	NA	NA	All_Zero	0;0;0	0;0;0	No	NA	NA	NA	NA	All_Zero	0;0	0;0;0;0	No
73445	scaffold_2:294946-298380	785.826	-0.0399556	-1.02808	0.803087	0.987376	Tested	729.23;841.65;978.08	902.56;846.64	No	-0.155005	-1.11343	0.265063	0.563401	Tested	691.31;697.91;678	725.44;741.66;795.83;801.61	No	-0.301496	-1.23242	0.0390481	0.0939894	Tested	691.31;697.91;678	729.23;841.65;978.08	No	0.186447	1.13796	0.225653	0.383154	Tested	902.56;846.64	725.44;741.66;795.83;801.61	No
46790	scaffold_82:622838-623921	0.0682936	0.138013	1.10039	0.841932	NA	Low_Counts	0;0.82;0	0;0	No	0	-1	1	NA	Low_Counts	0;0;0	0;0;0;0	No	-0.0570265	-1.04032	0.938862	NA	Low_Counts	0;0;0	0;0.82;0	No	0	-1	1	NA	Low_Counts	0;0	0;0;0;0	No
73911	scaffold_5:1463115-1464894	416.416	-0.777338	-1.71397	0.011711	0.134202	Tested	270.51;180.3;269.96	271.18;559.35	No	-0.114221	-1.08239	0.662244	0.85951	Tested	392.08;520.55;493.31	573.81;548.86;453.75;463.34	No	0.947962	1.92915	0.000677181	0.00308281	Tested	392.08;520.55;493.31	270.51;180.3;269.96	Up	-0.284844	-1.21828	0.330723	0.496709	Tested	271.18;559.35	573.81;548.86;453.75;463.34	No
206729	scaffold_91:978515-979213	0.0993396	-0.0392172	-1.02756	0.954869	NA	Low_Counts	0.72;0;0	0;0.48	No	0	-1	1	NA	Low_Counts	0;0;0	0;0;0;0	No	-0.0564823	-1.03993	0.939448	NA	Low_Counts	0;0;0	0.72;0;0	No	0.0524187	1.037	0.942348	NA	Low_Counts	0;0.48	0;0;0;0	No
49569	scaffold_84:661040-663451	3.68309	0.781393	1.71879	0.394361	0.863906	Low_Counts	0;0.82;6.1	0;1.43	No	-0.0239719	-1.01675	0.976861	0.993559	Tested	2.58;5.76;6.37	5.95;2.77;5.32;7.11	No	0.872063	1.83028	0.308605	0.462364	Low_Counts	2.58;5.76;6.37	0;0.82;6.1	No	-1.67743	-3.19857	0.0609268	0.143231	Tested	0;1.43	5.95;2.77;5.32;7.11	No
206725	scaffold_91:932159-933964	0.232768	0	-1	1	NA	Low_Counts	0;0;0	0;0	No	0.431401	1.34854	0.580089	NA	Low_Counts	0;2.3;0.49	0;0;0;0	No	0.57071	1.48525	0.444099	NA	Low_Counts	0;2.3;0.49	0;0;0	No	0	-1	1	NA	Low_Counts	0;0	0;0;0;0	No
39018	scaffold_92:155108-157044	0.0565235	0.138013	1.10039	0.841932	NA	Low_Counts	0;0;0.68	0;0	No	0	-1	1	NA	Low_Counts	0;0;0	0;0;0;0	No	-0.0570265	-1.04032	0.938862	NA	Low_Counts	0;0;0	0;0;0.68	No	0	-1	1	NA	Low_Counts	0;0	0;0;0;0	No
191339	scaffold_6:1663764-1664321	62.979	1.39544	2.63068	0.000596896	0.0141294	Tested	32.92;50.81;61.05	11.26;21.92	Up	0.0307035	1.02151	0.924747	0.975088	Tested	90.28;92.13;71.03	80.27;109.77;78.87;55.43	No	0.769589	1.70478	0.0252403	0.0659992	Tested	90.28;92.13;71.03	32.92;50.81;61.05	No	-2.13432	-4.39031	4.82839e-08	6.48687e-07	Tested	11.26;21.92	80.27;109.77;78.87;55.43	Down
55208	scaffold_1:688454-691064	10.6339	-0.118129	-1.08533	0.830516	0.987987	Tested	17.18;14.75;12.89	16.37;16.68	No	-0.262561	-1.19961	0.650058	0.852422	Tested	5.16;3.45;8.33	11.89;8.3;2.66;9.95	No	-1.17409	-2.25651	0.0366673	0.0893297	Tested	5.16;3.45;8.33	17.18;14.75;12.89	No	1.02966	2.04154	0.0704331	0.160835	Tested	16.37;16.68	11.89;8.3;2.66;9.95	No
45925	scaffold_5:2344968-2345883	60.7821	-0.0683187	-1.04849	0.855223	0.992067	Tested	123.8;90.15;91.57	142.24;75.75	No	-0.48518	-1.39976	0.196195	0.47946	Tested	12.9;24.18;29.39	41.62;23.06;36.34;38.37	No	-2.01837	-4.05127	6.16426e-08	7.10526e-07	Tested	12.9;24.18;29.39	123.8;90.15;91.57	Down	1.60151	3.03461	2.15681e-05	0.000170127	Tested	142.24;75.75	41.62;23.06;36.34;38.37	Up
57275	scaffold_89:1437387-1439541	0.655894	0.469521	1.38465	0.60692	NA	Low_Counts	0.72;3.28;0	0;0.95	No	-0.0675709	-1.04795	0.94343	NA	Low_Counts	0;1.15;0	0;0;1.77;0	No	-0.513117	-1.42713	0.586725	NA	Low_Counts	0;1.15;0	0.72;3.28;0	No	-0.0239743	-1.01676	0.979238	NA	Low_Counts	0;0.95	0;0;1.77;0	No
64054	scaffold_5:917446-918511	0.073852	0	-1	1	NA	Low_Counts	0;0;0	0;0	No	-0.208945	-1.15584	0.788105	NA	Low_Counts	0;0;0	0;0;0.89;0	No	0	-1	1	NA	Low_Counts	0;0;0	0;0;0	No	-0.290571	-1.22312	0.688122	NA	Low_Counts	0;0	0;0;0.89;0	No
55818	scaffold_5:1641673-1642448	153.316	0.321537	1.24966	0.472566	0.899386	Tested	364.26;104.08;148.54	147.36;178.67	No	0.0742747	1.05283	0.848988	0.94615	Tested	100.6;138.2;152.35	184.33;107.01;92.17;122.23	No	-0.618144	-1.5349	0.13077	0.242507	Tested	100.6;138.2;152.35	364.26;104.08;148.54	No	0.370881	1.29314	0.389162	0.555672	Tested	147.36;178.67	184.33;107.01;92.17;122.23	No
150591	scaffold_6:92062-97151	458.024	-0.296608	-1.22825	0.202799	0.698172	Tested	321.32;327.81;435.46	383.74;504.56	No	-0.174529	-1.1286	0.380214	0.672465	Tested	510.74;488.31;406.11	645.16;458.46;529.96;484.66	No	0.362023	1.28523	0.0862321	0.177177	Tested	510.74;488.31;406.11	321.32;327.81;435.46	No	-0.239944	-1.18095	0.279814	0.443984	Tested	383.74;504.56	645.16;458.46;529.96;484.66	No
55814	scaffold_5:1660556-1663648	277.628	-0.0668306	-1.04741	0.755041	0.97819	Tested	254.76;267.98;274.03	228.2;324.94	No	-0.222857	-1.16704	0.233753	0.529055	Tested	245.05;231.48;294.91	303.26;274.89;342.08;289.94	No	-0.0355381	-1.02494	0.856303	0.913396	Tested	245.05;231.48;294.91	254.76;267.98;274.03	No	-0.120488	-1.0871	0.558488	0.705273	Tested	228.2;324.94	303.26;274.89;342.08;289.94	No
195532	scaffold_90:878928-881457	15.5671	0.539781	1.45375	0.238032	0.734411	Tested	20.04;18.85;20.35	13.3;13.34	No	0.665059	1.58563	0.13281	0.383151	Tested	20.64;21.88;12.74	14.87;7.38;10.63;12.79	No	-0.166669	-1.12246	0.692991	0.80278	Tested	20.64;21.88;12.74	20.04;18.85;20.35	No	0.291946	1.22429	0.539583	0.690528	Tested	13.3;13.34	14.87;7.38;10.63;12.79	No
16721	scaffold_2:1641183-1642186	215.202	-0.423804	-1.34146	0.151259	0.62435	Tested	64.41;94.25;75.29	139.17;73.37	No	-0.381276	-1.30249	0.114993	0.352919	Tested	312.12;243;229.26	324.07;320.09;327.9;379.48	No	1.70341	3.25669	1.09004e-10	1.87956e-09	Tested	312.12;243;229.26	64.41;94.25;75.29	Up	-1.66088	-3.16209	1.7678e-09	3.04237e-08	Tested	139.17;73.37	324.07;320.09;327.9;379.48	Down
16232	scaffold_5:834153-835304	0	NA	NA	NA	NA	All_Zero	0;0;0	0;0	No	NA	NA	NA	NA	All_Zero	0;0;0	0;0;0;0	No	NA	NA	NA	NA	All_Zero	0;0;0	0;0;0	No	NA	NA	NA	NA	All_Zero	0;0	0;0;0;0	No
223019	scaffold_71:77243-77797	5.45263	-1.28833	-2.44246	0.054457	0.37027	Tested	3.58;3.28;6.78	13.3;12.39	No	-1.04203	-2.05912	0.141618	0.396062	Tested	0;2.3;2.94	2.97;3.69;7.09;7.11	No	-0.825144	-1.77171	0.249927	0.393921	Low_Counts	0;2.3;2.94	3.58;3.28;6.78	No	1.07145	2.10155	0.104784	0.216469	Tested	13.3;12.39	2.97;3.69;7.09;7.11	No
195535	scaffold_90:890373-891960	312.922	-0.212666	-1.15883	0.304761	0.8007	Tested	350.66;335.19;317.44	391.93;384.97	No	0.0339624	1.02382	0.853077	0.946813	Tested	286.32;241.85;323.32	318.12;217.7;286.25;301.31	No	-0.228683	-1.17176	0.230427	0.372486	Tested	286.32;241.85;323.32	350.66;335.19;317.44	No	0.475311	1.39022	0.0177854	0.0546744	Tested	391.93;384.97	318.12;217.7;286.25;301.31	No
119840	scaffold_1:2129091-2129813	0	NA	NA	NA	NA	All_Zero	0;0;0	0;0	No	NA	NA	NA	NA	All_Zero	0;0;0	0;0;0;0	No	NA	NA	NA	NA	All_Zero	0;0;0	0;0;0	No	NA	NA	NA	NA	All_Zero	0;0	0;0;0;0	No
142906	scaffold_2:1530107-1531785	56.6785	0.165404	1.12148	0.679318	0.967094	Tested	85.88;104.08;75.29	65.49;91.48	No	-0.276913	-1.2116	0.465421	0.738886	Tested	15.48;56.43;23.51	47.57;31.36;45.2;38.37	No	-1.37808	-2.59922	0.000323029	0.00160594	Tested	15.48;56.43;23.51	85.88;104.08;75.29	Down	0.935761	1.9129	0.0182578	0.0559282	Tested	65.49;91.48	47.57;31.36;45.2;38.37	No
231045	scaffold_78:291750-294557	2157.44	0.283413	1.21707	0.165948	0.648002	Tested	3254.68;3278.91;3921.83	3104.73;2622.36	No	0.269683	1.20554	0.122038	0.363666	Tested	1612.19;1264.53;1735.16	1153.57;1299.75;1137.91;1503.72	No	-1.17039	-2.25073	2.27338e-10	3.76736e-09	Tested	1612.19;1264.53;1735.16	3254.68;3278.91;3921.83	Down	1.15666	2.22941	3.2966e-09	5.42247e-08	Tested	3104.73;2622.36	1153.57;1299.75;1137.91;1503.72	Up
64051	scaffold_5:922939-924649	150.715	-0.521972	-1.43592	0.115597	0.551745	Tested	267.65;284.37;242.15	366.35;410.7	No	-0.278327	-1.21279	0.417604	0.703191	Tested	51.59;28.79;17.64	23.78;47.97;36.34;31.27	No	-3.07761	-8.44215	4.08116e-20	2.07749e-18	Tested	51.59;28.79;17.64	267.65;284.37;242.15	Down	3.32126	9.99534	1.60135e-22	1.08976e-20	Tested	366.35;410.7	23.78;47.97;36.34;31.27	Up
124113	scaffold_6:2120957-2123309	157.212	-0.235591	-1.17739	0.38995	0.86248	Tested	221.84;126.21;198.06	223.08;208.68	No	-0.190097	-1.14084	0.442356	0.720876	Tested	121.24;120.92;117.08	151.63;166.04;115.21;116.55	No	-0.598214	-1.51384	0.0193278	0.0527522	Tested	121.24;120.92;117.08	221.84;126.21;198.06	No	0.643708	1.56234	0.0156618	0.0494905	Tested	223.08;208.68	151.63;166.04;115.21;116.55	Up
120417	scaffold_90:173775-174613	75.9085	-0.63285	-1.55063	0.0414217	0.316681	Tested	66.55;50.81;63.76	105.4;85.28	No	-0.0708009	-1.0503	0.799091	0.927268	Tested	82.54;94.44;52.91	59.46;76.56;92.17;81.01	No	0.301782	1.23267	0.29836	0.451509	Tested	82.54;94.44;52.91	66.55;50.81;63.76	No	0.260267	1.1977	0.384366	0.550711	Tested	105.4;85.28	59.46;76.56;92.17;81.01	No
215323	scaffold_2:2260619-2262138	1825.09	0.50797	1.42205	0.18028	0.66724	Tested	1386.17;1528.41;1739.12	786.93;1354.06	No	0.3878	1.3084	0.227181	0.521757	Tested	3933.74;2002.75;1585.75	2200.1;1678.88;2377.74;1327.48	No	0.66946	1.59048	0.0501487	0.115408	Tested	3933.74;2002.75;1585.75	1386.17;1528.41;1739.12	No	-0.789629	-1.72863	0.0286643	0.0796298	Tested	786.93;1354.06	2200.1;1678.88;2377.74;1327.48	No
215329	scaffold_2:2337343-2338202	483.07	3.61747	12.2734	4.54032e-11	5.45343e-09	Tested	888.1;1376.8;1446.78	95.17;66.7	Up	2.70196	6.50685	1.44589e-08	5.51544e-07	Tested	1044.7;383.5;196.93	118.92;87.63;31.9;59.69	Up	-1.1254	-2.18162	0.0235388	0.0623422	Tested	1044.7;383.5;196.93	888.1;1376.8;1446.78	No	0.20989	1.1566	0.693055	0.805346	Tested	95.17;66.7	118.92;87.63;31.9;59.69	No
57418	scaffold_88:573782-576313	55.0988	0.0191343	1.01335	0.965449	0.997578	Tested	66.55;48.35;79.36	65.49;62.89	No	0.566949	1.48139	0.154639	0.418592	Tested	103.18;49.52;32.82	23.78;47.05;31.02;51.17	No	-0.136532	-1.09926	0.73753	0.83567	Tested	103.18;49.52;32.82	66.55;48.35;79.36	No	0.684347	1.60697	0.114433	0.231622	Tested	65.49;62.89	23.78;47.05;31.02;51.17	No
63045	scaffold_1:1719766-1721835	73.0858	0.198371	1.1474	0.499973	0.908385	Tested	88.02;109;84.79	101.31;64.32	No	-0.032929	-1.02309	0.905	0.966265	Tested	79.96;52.98;52.91	59.46;67.34;55.83;61.12	No	-0.641253	-1.55968	0.0209582	0.056492	Tested	79.96;52.98;52.91	88.02;109;84.79	No	0.409953	1.32864	0.160845	0.299324	Tested	101.31;64.32	59.46;67.34;55.83;61.12	No
152445	scaffold_71:230177-230572	0	NA	NA	NA	NA	All_Zero	0;0;0	0;0	No	NA	NA	NA	NA	All_Zero	0;0;0	0;0;0;0	No	NA	NA	NA	NA	All_Zero	0;0;0	0;0;0	No	NA	NA	NA	NA	All_Zero	0;0	0;0;0;0	No
221941	scaffold_6:1901505-1902560	0	NA	NA	NA	NA	All_Zero	0;0;0	0;0	No	NA	NA	NA	NA	All_Zero	0;0;0	0;0;0;0	No	NA	NA	NA	NA	All_Zero	0;0;0	0;0;0	No	NA	NA	NA	NA	All_Zero	0;0	0;0;0;0	No
221942	scaffold_6:1902603-1903565	0.907762	-1.09841	-2.14119	0.268192	NA	Low_Counts	0;0.82;1.36	3.07;2.86	No	-0.0570876	-1.04036	0.954075	NA	Low_Counts	0;0;0.98	0;0.92;0.89;0	No	-0.185173	-1.13695	0.851933	0.910926	Low_Counts	0;0;0.98	0;0.82;1.36	No	1.2265	2.33999	0.216	NA	Low_Counts	3.07;2.86	0;0.92;0.89;0	No
219321	scaffold_3:1602874-1604291	26.5914	-0.119393	-1.08628	0.804665	0.987376	Tested	10.02;13.93;10.17	16.37;9.05	No	0.535344	1.44929	0.162983	0.431329	Tested	43.85;42.61;48.5	29.73;20.29;24.81;49.75	No	1.90554	3.74649	5.95307e-06	4.5499e-05	Tested	43.85;42.61;48.5	10.02;13.93;10.17	Up	-1.2508	-2.37974	0.005643	0.0215773	Tested	16.37;9.05	29.73;20.29;24.81;49.75	Down
149124	scaffold_5:3071271-3072677	0.298655	-0.106694	-1.07676	0.878158	NA	Low_Counts	0.72;0;0	1.02;0	No	-0.301252	-1.23221	0.699071	NA	Low_Counts	0;0;0	0;1.84;0;0	No	-0.0356455	-1.02502	0.961868	NA	Low_Counts	0;0;0	0.72;0;0	No	-0.158912	-1.11644	0.827135	NA	Low_Counts	1.02;0	0;1.84;0;0	No
65524	scaffold_90:1240873-1241776	327.486	-0.249595	-1.18887	0.435262	0.888311	Tested	380.71;428.61;410.36	348.95;622.72	No	0.586575	1.50168	0.0349753	0.159512	Tested	425.62;309.8;195.46	187.31;213.09;222.44;184.77	No	-0.399377	-1.31894	0.170022	0.295904	Tested	425.62;309.8;195.46	380.71;428.61;410.36	No	1.23555	2.3547	6.1474e-05	0.000438103	Tested	348.95;622.72	187.31;213.09;222.44;184.77	Up
120372	scaffold_92:1076806-1077508	6.00903	0.0521586	1.03682	0.93722	0.996989	Tested	12.88;15.57;10.17	15.35;10.96	No	-0.313703	-1.24289	0.711657	0.886543	Low_Counts	0;0;1.47	2.97;1.84;0.89;0	No	-3.1003	-8.57597	5.61999e-05	0.000341664	Tested	0;0;1.47	12.88;15.57;10.17	Down	2.73444	6.655	0.000366082	0.00210008	Tested	15.35;10.96	2.97;1.84;0.89;0	Up
49544	scaffold_84:804219-804943	183.598	-0.254341	-1.19279	0.507001	0.91246	Tested	166.03;189.31;79.36	112.56;232.51	No	-0.338891	-1.26478	0.303295	0.60142	Tested	180.57;211.91;135.7	249.74;192.79;215.35;237.35	No	0.26832	1.2044	0.441957	0.59301	Tested	180.57;211.91;135.7	166.03;189.31;79.36	No	-0.35287	-1.2771	0.334578	0.500953	Tested	112.56;232.51	249.74;192.79;215.35;237.35	No
52961	scaffold_67:53083-54991	0.136587	0.288228	1.22114	0.677061	NA	Low_Counts	0;1.64;0	0;0	No	0	-1	1	NA	Low_Counts	0;0;0	0;0;0;0	No	-0.218911	-1.16385	0.768436	NA	Low_Counts	0;0;0	0;1.64;0	No	0	-1	1	NA	Low_Counts	0;0	0;0;0;0	No
45460	scaffold_5:2241553-2243030	71.2154	0.126546	1.09168	0.679799	0.967094	Tested	86.59;104.08;103.1	95.17;84.81	No	0.654144	1.57368	0.0242078	0.123406	Tested	69.65;54.13;85.24	23.78;47.05;39.88;61.12	No	-0.463019	-1.37842	0.106004	0.20697	Tested	69.65;54.13;85.24	86.59;104.08;103.1	No	0.990617	1.98703	0.00140189	0.00670488	Tested	95.17;84.81	23.78;47.05;39.88;61.12	Up
45469	scaffold_5:3046151-3046699	112.469	0.273581	1.2088	0.487898	0.903887	Tested	83.73;110.64;82.07	98.24;53.84	No	-0.0375208	-1.02635	0.911417	0.968935	Tested	134.13;170.45;87.69	115.95;104.24;202.06;106.6	No	0.479427	1.39419	0.178546	0.307221	Tested	134.13;170.45;87.69	83.73;110.64;82.07	No	-0.790529	-1.72971	0.0362511	0.095896	Tested	98.24;53.84	115.95;104.24;202.06;106.6	No
83203	scaffold_83:109380-110629	459.99	0.375825	1.29758	0.113146	0.545224	Tested	583.95;751.5;774.6	450.26;628.91	No	0.123635	1.08948	0.551764	0.794528	Tested	301.8;365.08;377.7	324.07;263.82;385.51;312.68	No	-0.993334	-1.99078	4.49202e-06	3.55321e-05	Tested	301.8;365.08;377.7	583.95;751.5;774.6	Down	0.741144	1.6715	0.0012267	0.00597678	Tested	450.26;628.91	324.07;263.82;385.51;312.68	Up
90482	scaffold_78:361815-364037	1041.25	-0.905233	-1.87285	0.00581988	0.0800872	Tested	718.49;1309.6;607.06	1891.08;1467.45	No	-1.49924	-2.82695	8.91097e-08	2.95725e-06	Tested	510.74;468.73;363	1251.68;1110.64;1679.4;1117.13	Down	-0.954269	-1.9376	0.00137651	0.00570351	Tested	510.74;468.73;363	718.49;1309.6;607.06	Down	0.360257	1.28365	0.248604	0.410087	Tested	1891.08;1467.45	1251.68;1110.64;1679.4;1117.13	No
64928	scaffold_91:1589329-1591249	10.2023	1.05493	2.07761	0.0993008	0.513264	Tested	12.88;18.03;26.45	6.14;10.48	No	0.881828	1.84271	0.160658	0.427335	Tested	12.9;3.45;14.21	0;8.3;5.32;4.26	No	-0.826764	-1.7737	0.167413	0.292271	Tested	12.9;3.45;14.21	12.88;18.03;26.45	No	0.653665	1.57316	0.326974	0.492756	Tested	6.14;10.48	0;8.3;5.32;4.26	No
67516	scaffold_5:2142082-2142697	317.156	0.0779842	1.05554	0.611496	0.951275	Tested	275.52;290.93;301.84	252.76;292.54	No	-0.347136	-1.27203	0.0102653	0.0648899	Tested	299.22;283.31;304.22	371.64;362.53;389.05;382.33	No	0.0311448	1.02182	0.825549	0.8944	Tested	299.22;283.31;304.22	275.52;290.93;301.84	No	-0.456265	-1.37199	0.00204786	0.00922647	Tested	252.76;292.54	371.64;362.53;389.05;382.33	Down
162346	scaffold_90:406971-407651	0.0408234	0	-1	1	NA	Low_Counts	0;0;0	0;0	No	0.107478	1.07734	0.890042	NA	Low_Counts	0;0;0.49	0;0;0;0	No	0.267463	1.20369	0.719045	NA	Low_Counts	0;0;0.49	0;0;0	No	0	-1	1	NA	Low_Counts	0;0	0;0;0;0	No
69195	scaffold_84:513062-515679	97.1453	-0.0825035	-1.05885	0.79673	0.987376	Tested	193.22;131.94;172.28	181.13;173.43	No	0.234267	1.17631	0.456291	0.731771	Tested	49.01;44.91;55.85	26.76;66.42;38.11;32.69	No	-1.67683	-3.19726	5.91253e-08	6.8299e-07	Tested	49.01;44.91;55.85	193.22;131.94;172.28	Down	1.99361	3.98231	8.84574e-10	1.60736e-08	Tested	181.13;173.43	26.76;66.42;38.11;32.69	Up
81772	scaffold_4:117025-117698	8015.74	-0.22929	-1.17226	0.390042	0.86248	Tested	4768.95;5194.96;4940.61	5918.84;5737.84	No	-0.101346	-1.07277	0.651697	0.853068	Tested	9773.74;12313.62;6564.9	12353.27;8083.53;11354.31;9184.35	No	0.928679	1.90353	0.000106177	0.000597997	Tested	9773.74;12313.62;6564.9	4768.95;5194.96;4940.61	Up	-0.800735	-1.74199	0.00157782	0.00740652	Tested	5918.84;5737.84	12353.27;8083.53;11354.31;9184.35	Down
154292	scaffold_79:150308-151450	0.383095	0	-1	1	NA	Low_Counts	0;0;0	0;0	No	-0.339342	-1.26518	0.672397	NA	Low_Counts	0;0;0.98	0;1.84;1.77;0	No	0.364826	1.28773	0.634506	NA	Low_Counts	0;0;0.98	0;0;0	No	-0.593325	-1.50872	0.428843	NA	Low_Counts	0;0	0;1.84;1.77;0	No
125398	scaffold_86:685798-687610	0.329406	0	-1	1	NA	Low_Counts	0;0;0	0;0	No	0.0823288	1.05873	0.91583	NA	Low_Counts	0;0;0.98	2.97;0;0;0	No	0.378028	1.29956	0.611863	NA	Low_Counts	0;0;0.98	0;0;0	No	-0.244921	-1.18503	0.735397	NA	Low_Counts	0;0	2.97;0;0;0	No
152199	scaffold_69:142292-143242	43.8229	-0.139135	-1.10124	0.831801	0.987987	Tested	23.62;15.57;26.45	4.09;42.4	No	0.433602	1.3506	0.444111	0.722479	Tested	121.24;70.25;23.51	41.62;66.42;38.11;52.59	No	1.50704	2.84227	0.0119145	0.0354568	Tested	121.24;70.25;23.51	23.62;15.57;26.45	Up	-0.934309	-1.91097	0.136149	0.264475	Tested	4.09;42.4	41.62;66.42;38.11;52.59	No
46845	scaffold_82:384405-386273	0	NA	NA	NA	NA	All_Zero	0;0;0	0;0	No	NA	NA	NA	NA	All_Zero	0;0;0	0;0;0;0	No	NA	NA	NA	NA	All_Zero	0;0;0	0;0;0	No	NA	NA	NA	NA	All_Zero	0;0	0;0;0;0	No
49892	scaffold_78:468513-469418	0.989271	-0.561332	-1.47563	0.536083	NA	Low_Counts	2.86;0;0	5.12;0.95	No	0.730843	1.65961	0.438786	NA	Low_Counts	0;0;2.94	0;0;0;0	No	0.0971937	1.06969	0.917191	0.950783	Low_Counts	0;0;2.94	2.86;0;0	No	1.19498	2.28942	0.192299	NA	Low_Counts	5.12;0.95	0;0;0;0	No
46843	scaffold_82:648147-648867	0.204388	-0.582363	-1.4973	0.402846	NA	Low_Counts	0;0;0	1.02;1.43	No	0	-1	1	NA	Low_Counts	0;0;0	0;0;0;0	No	0	-1	1	NA	Low_Counts	0;0;0	0;0;0	No	0.447627	1.36379	0.538727	NA	Low_Counts	1.02;1.43	0;0;0;0	No
168068	scaffold_3:2470316-2472284	506.397	0.537922	1.45188	0.106902	0.527661	Tested	825.12;646.6;1098.82	454.35;716.57	No	0.713273	1.63952	0.0132346	0.078384	Tested	404.98;308.65;576.59	294.34;307.18;251.69;191.87	No	-0.966656	-1.95431	0.00138288	0.00572023	Tested	404.98;308.65;576.59	825.12;646.6;1098.82	Down	1.14201	2.20688	0.000371924	0.0021254	Tested	454.35;716.57	294.34;307.18;251.69;191.87	Up
74239	scaffold_5:74693-76694	1468.84	0.328071	1.25533	0.0674953	0.421136	Tested	1559.36;1338.28;1730.3	1046.85;1402.18	No	0.353813	1.27793	0.0199604	0.107419	Tested	1831.45;1580.09;1757.69	1334.93;1325.58;1390.49;1328.9	No	0.157134	1.11507	0.329499	0.48279	Tested	1831.45;1580.09;1757.69	1559.36;1338.28;1730.3	No	-0.131391	-1.09535	0.443159	0.608271	Tested	1046.85;1402.18	1334.93;1325.58;1390.49;1328.9	No
152192	scaffold_69:84923-85711	14.0802	-1.62968	-3.09445	0.0192538	0.192408	Tested	10.73;3.28;2.71	33.77;9.05	No	-2.78248	-6.88032	4.46765e-05	0.00075135	Tested	0;5.76;1.47	26.76;27.67;15.07;32.69	Down	-0.828898	-1.77633	0.252091	0.396236	Tested	0;5.76;1.47	10.73;3.28;2.71	No	-0.323892	-1.2517	0.618679	0.750692	Tested	33.77;9.05	26.76;27.67;15.07;32.69	No
85672	scaffold_1:816957-818557	6550.42	-0.281266	-1.21526	0.290283	0.790014	Tested	4446.2;5357.23;6103.18	7533.62;5393.85	No	-0.139555	-1.10156	0.533321	0.782446	Tested	8594.9;6868.54;4694.53	7061.14;6974.73;7194.37;8382.74	No	0.335692	1.26198	0.160124	0.283017	Tested	8594.9;6868.54;4694.53	4446.2;5357.23;6103.18	No	-0.19398	-1.14392	0.442732	0.608038	Tested	7533.62;5393.85	7061.14;6974.73;7194.37;8382.74	No
152196	scaffold_69:151255-151455	0	NA	NA	NA	NA	All_Zero	0;0;0	0;0	No	NA	NA	NA	NA	All_Zero	0;0;0	0;0;0;0	No	NA	NA	NA	NA	All_Zero	0;0;0	0;0;0	No	NA	NA	NA	NA	All_Zero	0;0	0;0;0;0	No
68110	scaffold_82:775526-776316	1.27241	0	-1	1	NA	Low_Counts	0;0;0	0;0	No	2.00136	4.00377	0.0435601	NA	Low_Counts	5.16;5.76;3.43	0;0.92;0;0	No	2.5967	6.04901	0.00822151	0.0259937	Low_Counts	5.16;5.76;3.43	0;0;0	No	-0.35376	-1.27789	0.713249	0.818872	Low_Counts	0;0	0;0.92;0;0	No
68113	scaffold_82:766836-768941	14.3681	-0.378073	-1.29961	0.649124	0.961303	Low_Counts	0.72;0;2.71	3.07;0.48	No	1.45698	2.74533	0.0182219	0.10062	Tested	10.32;54.13;51.44	5.95;17.53;13.29;12.79	No	4.21911	18.6243	6.12191e-09	8.12107e-08	Tested	10.32;54.13;51.44	0.72;0;2.71	Up	-2.38406	-5.22003	0.00157204	0.0073863	Tested	3.07;0.48	5.95;17.53;13.29;12.79	Down
68115	scaffold_82:755701-757525	62.4163	-0.358432	-1.28203	0.47567	0.901226	Tested	6.44;1.64;11.53	9.21;8.1	No	-0.539723	-1.45369	0.107736	0.33873	Tested	61.91;67.95;108.26	133.79;134.68;104.57;100.91	No	3.41659	10.6782	5.38707e-16	1.82526e-14	Tested	61.91;67.95;108.26	6.44;1.64;11.53	Up	-3.59788	-12.108	1.60275e-16	6.36942e-15	Tested	9.21;8.1	133.79;134.68;104.57;100.91	Down
68116	scaffold_82:753814-754973	48.2282	0.142554	1.10386	0.808449	0.987376	Low_Counts	2.86;5.74;6.1	3.07;4.76	No	-1.38068	-2.60391	0.000337802	0.00416748	Tested	25.8;31.09;60.26	151.63;107.01;110.78;69.64	Down	2.85626	7.24136	3.07955e-09	4.28358e-08	Tested	25.8;31.09;60.26	2.86;5.74;6.1	Up	-4.37949	-20.8142	2.72088e-17	1.17551e-15	Tested	3.07;4.76	151.63;107.01;110.78;69.64	Down
63359	scaffold_2:380829-381770	4.57483	-0.63874	-1.55697	0.459053	0.896272	Low_Counts	1.43;0;3.39	3.07;2.86	No	1.78631	3.44931	0.0219385	0.114958	Tested	7.74;12.67;14.7	0;4.61;4.43;0	No	2.30157	4.92993	0.00407089	0.0144367	Tested	7.74;12.67;14.7	1.43;0;3.39	Up	0.123481	1.08936	0.883871	0.931908	Low_Counts	3.07;2.86	0;4.61;4.43;0	No
157019	scaffold_84:720747-722138	63.8844	-0.52423	-1.43817	0.233444	0.731007	Tested	42.94;80.31;26.45	85.96;60.51	No	-0.142064	-1.10348	0.713412	0.887854	Tested	79.96;71.4;39.68	92.17;60.88;63.81;62.54	No	0.308509	1.23843	0.447901	0.598161	Tested	79.96;71.4;39.68	42.94;80.31;26.45	No	0.0736571	1.05238	0.861482	0.919844	Tested	85.96;60.51	92.17;60.88;63.81;62.54	No
204444	scaffold_86:65751-66836	1.02293	2.11185	4.32245	0.030458	NA	Low_Counts	4.29;2.46;3.39	0;0	No	0.877133	1.83672	0.376456	NA	Low_Counts	0;1.15;0.98	0;0;0;0	No	-1.25056	-2.37934	0.207152	0.344251	Low_Counts	0;1.15;0.98	4.29;2.46;3.39	No	0	-1	1	NA	Low_Counts	0;0	0;0;0;0	No
209165	scaffold_6:1313803-1317762	167.671	-0.153445	-1.11222	0.475159	0.90096	Tested	250.47;186.85;244.18	237.41;268.72	No	-0.119247	-1.08617	0.561046	0.801059	Tested	95.44;120.92;115.12	136.76;107.93;130.27;117.97	No	-1.00802	-2.01115	1.01329e-06	9.18265e-06	Tested	95.44;120.92;115.12	250.47;186.85;244.18	Down	1.04222	2.0594	1.09993e-06	1.13729e-05	Tested	237.41;268.72	136.76;107.93;130.27;117.97	Up
64907	scaffold_91:1665392-1666670	848.272	0.424566	1.34217	0.277538	0.78196	Tested	487.34;584.32;528.38	348.95;429.28	No	0.686237	1.60908	0.0380191	0.168755	Tested	866.71;2221.56;1211.48	597.6;1064.52;616.81;1222.31	No	1.38181	2.60594	8.65825e-05	0.00050199	Tested	866.71;2221.56;1211.48	487.34;584.32;528.38	Up	-1.12014	-2.17367	0.0026241	0.0113795	Tested	348.95;429.28	597.6;1064.52;616.81;1222.31	Down
116107	scaffold_3:1422248-1423938	104.378	-0.0630962	-1.04471	0.830486	0.987987	Tested	232.58;193.41;192.63	239.46;196.77	No	0.284448	1.21794	0.382373	0.674625	Tested	46.43;24.18;27.92	23.78;35.98;19.5;19.9	No	-2.68152	-6.41531	7.52575e-19	3.48115e-17	Tested	46.43;24.18;27.92	232.58;193.41;192.63	Down	3.02906	8.16279	1.93263e-21	1.20495e-19	Tested	239.46;196.77	23.78;35.98;19.5;19.9	Up
67261	scaffold_87:649235-650288	0.085276	-0.196858	-1.1462	0.776064	NA	Low_Counts	0;0;0	1.02;0	No	0	-1	1	NA	Low_Counts	0;0;0	0;0;0;0	No	0	-1	1	NA	Low_Counts	0;0;0	0;0;0	No	0.0375121	1.02634	0.958672	NA	Low_Counts	1.02;0	0;0;0;0	No
60469	scaffold_6:1969029-1969657	0.073852	0	-1	1	NA	Low_Counts	0;0;0	0;0	No	-0.208945	-1.15584	0.788105	NA	Low_Counts	0;0;0	0;0;0.89;0	No	0	-1	1	NA	Low_Counts	0;0;0	0;0;0	No	-0.290571	-1.22312	0.688122	NA	Low_Counts	0;0	0;0;0.89;0	No
69172	scaffold_84:444015-447614	412.023	0.256008	1.19417	0.208171	0.704058	Tested	384.29;334.37;436.14	377.6;269.67	No	-0.0648924	-1.04601	0.709531	0.884683	Tested	464.31;399.63;448.73	466.78;416.95;476.79;469.02	No	0.179657	1.13261	0.327926	0.481215	Tested	464.31;399.63;448.73	384.29;334.37;436.14	No	-0.500558	-1.41476	0.0102477	0.034869	Tested	377.6;269.67	466.78;416.95;476.79;469.02	Down
66643	scaffold_88:1117581-1119501	21.5793	-1.08853	-2.12657	0.189453	0.68037	Tested	9.3;9.01;6.1	19.44;23.35	No	-2.43474	-5.40666	0.00151042	0.0148594	Tested	18.06;1.15;0.49	14.87;71.03;7.98;78.17	Down	-0.409548	-1.32827	0.610925	0.738594	Tested	18.06;1.15;0.49	9.3;9.01;6.1	No	-0.936658	-1.91409	0.238746	0.398832	Tested	19.44;23.35	14.87;71.03;7.98;78.17	No
36820	scaffold_5:24821-25624	25.4731	-0.158287	-1.11596	0.734608	0.977034	Tested	18.61;14.75;10.17	21.49;11.91	No	-0.0633282	-1.04487	0.871532	0.954822	Tested	38.69;19.58;38.21	32.7;33.21;40.77;25.58	No	1.08876	2.1269	0.00973987	0.0299331	Tested	38.69;19.58;38.21	18.61;14.75;10.17	Up	-0.993796	-1.99142	0.0242566	0.0697485	Tested	21.49;11.91	32.7;33.21;40.77;25.58	No
53976	scaffold_6:2101204-2102886	59.8975	-0.0316742	-1.0222	0.95041	0.997578	Tested	15.03;27.04;24.42	22.51;21.92	No	0.259148	1.19677	0.535622	0.783522	Tested	46.43;72.55;167.54	59.46;80.25;59.38;122.23	No	2.03098	4.08683	7.27703e-06	5.433e-05	Tested	46.43;72.55;167.54	15.03;27.04;24.42	Up	-1.74016	-3.34072	0.000288633	0.00170559	Tested	22.51;21.92	59.46;80.25;59.38;122.23	Down
10766	scaffold_86:584876-587846	6.89126	-0.167324	-1.12297	0.820149	0.987987	Tested	10.73;7.38;8.14	5.12;14.77	No	-0.507401	-1.42149	0.485692	0.751871	Tested	7.74;0;4.9	2.97;4.61;3.54;12.79	No	-0.969346	-1.95795	0.184232	0.314463	Tested	7.74;0;4.9	10.73;7.38;8.14	No	0.62927	1.54678	0.391124	0.557937	Tested	5.12;14.77	2.97;4.61;3.54;12.79	No
203618	scaffold_83:385036-386496	14.1269	2.71766	6.57803	1.101e-05	0.000446316	Tested	22.9;36.06;48.16	6.14;3.34	Up	3.16732	8.98379	5.28054e-06	0.000114538	Tested	10.32;19.58;16.17	5.95;0.92;0;0	Up	-1.11291	-2.16282	0.0365097	0.0890458	Tested	10.32;19.58;16.17	22.9;36.06;48.16	No	1.56258	2.95381	0.0381257	0.0998904	Low_Counts	6.14;3.34	5.95;0.92;0;0	No
36828	scaffold_5:32887-33673	734.314	-0.243697	-1.18402	0.281407	0.784516	Tested	457.29;648.24;499.22	662.08;606.52	No	-0.426122	-1.34362	0.0262566	0.131164	Tested	851.24;693.3;584.92	1049.51;816.38;908.38;1034.7	No	0.395899	1.31576	0.0526024	0.119991	Tested	851.24;693.3;584.92	457.29;648.24;499.22	No	-0.578323	-1.49311	0.0071632	0.026308	Tested	662.08;606.52	1049.51;816.38;908.38;1034.7	Down
53979	scaffold_6:2067740-2069265	462.606	-0.414724	-1.33304	0.342164	0.828783	Tested	163.88;115.55;112.59	149.4;198.68	No	-0.54188	-1.45587	0.140804	0.395375	Tested	544.28;757.8;327.73	1019.78;592.22;1174.25;395.12	No	1.96827	3.91298	5.85469e-07	5.54164e-06	Tested	544.28;757.8;327.73	163.88;115.55;112.59	Up	-2.09542	-4.27352	4.09506e-07	4.62951e-06	Tested	149.4;198.68	1019.78;592.22;1174.25;395.12	Down
30040	scaffold_4:2183260-2184500	34.0283	0.271924	1.20742	0.450258	0.893692	Tested	29.34;46.71;44.09	26.61;38.12	No	0.682524	1.60495	0.0444183	0.188664	Tested	46.43;43.76;32.82	29.73;21.22;23.93;25.58	No	-0.00668191	-1.00464	0.983957	0.991104	Tested	46.43;43.76;32.82	29.34;46.71;44.09	No	0.417282	1.33541	0.25526	0.416578	Tested	26.61;38.12	29.73;21.22;23.93;25.58	No
199497	scaffold_4:2352012-2353192	0.516582	0.0883421	1.06315	0.916416	NA	Low_Counts	0.72;0;0	0;0	No	-0.538624	-1.45259	0.555543	NA	Low_Counts	0;0;0.98	0;1.84;2.66;0	No	0.254819	1.19319	0.773718	NA	Low_Counts	0;0;0.98	0.72;0;0	No	-0.881785	-1.84265	0.310117	NA	Low_Counts	0;0	0;1.84;2.66;0	No
160183	scaffold_88:740036-744462	68.592	-0.277017	-1.21169	0.444032	0.891241	Tested	125.95;163.09;116.66	211.83;125.31	No	-0.487692	-1.4022	0.278638	0.577701	Tested	15.48;8.06;5.88	14.87;12.91;8.86;14.21	No	-3.82314	-14.154	3.17341e-20	1.63101e-18	Tested	15.48;8.06;5.88	125.95;163.09;116.66	Down	3.61247	12.231	2.95561e-19	1.50116e-17	Tested	211.83;125.31	14.87;12.91;8.86;14.21	Up
54992	scaffold_3:1685360-1686230	0.311056	-0.416187	-1.3344	0.550062	NA	Low_Counts	0;0;0	0;1.43	No	0.349431	1.27406	0.654293	NA	Low_Counts	0;2.3;0	0;0;0;0	No	0.472661	1.38767	0.526502	NA	Low_Counts	0;2.3;0	0;0;0	No	0.292957	1.22515	0.687534	NA	Low_Counts	0;1.43	0;0;0;0	No
58943	scaffold_84:708058-708750	0.995981	0.975039	1.96569	0.321926	NA	Low_Counts	5.73;0.82;1.36	0;1.43	No	0.978153	1.96994	0.324018	NA	Low_Counts	0;1.15;1.47	0;0;0;0	No	-0.799517	-1.74052	0.420232	0.572865	Low_Counts	0;1.15;1.47	5.73;0.82;1.36	No	0.80263	1.74428	0.414117	NA	Low_Counts	0;1.43	0;0;0;0	No
224362	scaffold_81:701727-702498	3842.96	0.386317	1.30705	0.269133	0.773394	Tested	2633.51;2107.82;1745.9	1673.12;1584.18	No	0.709661	1.63542	0.0162263	0.0924196	Tested	7501.19;7830.18;4834.64	4079.11;2571.82;3257.76;6296.3	No	1.59397	3.01878	4.0627e-07	3.97271e-06	Tested	7501.19;7830.18;4834.64	2633.51;2107.82;1745.9	Up	-1.27062	-2.41266	0.000132405	0.000867893	Tested	1673.12;1584.18	4079.11;2571.82;3257.76;6296.3	Down
71510	scaffold_6:468911-472132	1806.74	-0.765159	-1.69956	0.00105553	0.0225687	Tested	1384.74;1185.03;1319.94	2309.62;2131.14	Down	-0.573495	-1.48812	0.00368719	0.0302137	Tested	1132.4;1308.29;2009.98	2265.51;2335.67;2266.08;2032.44	Down	0.197609	1.1468	0.348095	0.501208	Tested	1132.4;1308.29;2009.98	1384.74;1185.03;1319.94	No	-0.00594576	-1.00413	0.978627	0.98716	Tested	2309.62;2131.14	2265.51;2335.67;2266.08;2032.44	No
198365	scaffold_3:1065229-1066056	384.933	0.578171	1.49296	0.0716577	0.434908	Tested	342.07;367.97;448.34	203.64;305.4	No	0.48569	1.40026	0.0748947	0.267546	Tested	634.56;401.93;486.94	246.77;377.29;296.89;507.4	No	0.380862	1.30212	0.186704	0.317705	Tested	634.56;401.93;486.94	342.07;367.97;448.34	No	-0.473343	-1.38832	0.123177	0.244523	Tested	203.64;305.4	246.77;377.29;296.89;507.4	No
112689	scaffold_1:2026107-2029764	50.0894	-0.403527	-1.32274	0.364173	0.844691	Tested	45.8;35.24;29.17	61.4;38.12	No	-0.703011	-1.6279	0.072726	0.262531	Tested	33.53;24.18;61.73	68.38;71.03;91.28;41.22	No	0.159826	1.11715	0.699669	0.808316	Tested	33.53;24.18;61.73	45.8;35.24;29.17	No	-0.45931	-1.37488	0.27878	0.442884	Tested	61.4;38.12	68.38;71.03;91.28;41.22	No
54998	scaffold_3:1715505-1716866	12.3538	0.842189	1.79277	0.104796	0.522584	Tested	22.9;35.24;27.13	11.26;19.06	No	0.0841046	1.06003	0.888031	0.96163	Low_Counts	2.58;4.61;6.37	5.95;5.53;6.2;1.42	No	-2.28405	-4.87044	2.64652e-05	0.000177531	Tested	2.58;4.61;6.37	22.9;35.24;27.13	Down	1.52597	2.8798	0.00809397	0.0289702	Tested	11.26;19.06	5.95;5.53;6.2;1.42	Up
164692	scaffold_92:544626-546749	26.9716	-0.210151	-1.15681	0.64976	0.961303	Tested	21.47;18.85;21.03	26.61;21.44	No	-0.500706	-1.41491	0.221497	0.515601	Tested	20.64;14.97;37.23	23.78;42.43;49.63;25.58	No	0.302984	1.23369	0.48291	0.629916	Tested	20.64;14.97;37.23	21.47;18.85;21.03	No	-0.593539	-1.50894	0.179754	0.323303	Tested	26.61;21.44	23.78;42.43;49.63;25.58	No
45446	scaffold_5:3002976-3005967	158.866	-0.705669	-1.6309	0.0872849	0.484424	Tested	174.61;249.95;134.3	466.63;161.99	No	-0.739116	-1.66915	0.0445208	0.189019	Tested	51.59;73.71;90.63	130.82;99.63;148.89;123.65	No	-1.28759	-2.44119	0.000820093	0.00364604	Tested	51.59;73.71;90.63	174.61;249.95;134.3	Down	1.25414	2.38525	0.00158939	0.00744768	Tested	466.63;161.99	130.82;99.63;148.89;123.65	Up
120772	scaffold_2:2178467-2179245	2323.1	-0.388649	-1.30917	0.0438542	0.327761	Tested	1734.68;2060.28;1794.74	2531.67;2358.88	No	-0.466482	-1.38174	0.00417545	0.0330715	Tested	2517.59;1975.11;1631.79	2964.19;2830.11;2746.41;2731.71	Down	0.126079	1.09132	0.467679	0.616557	Tested	2517.59;1975.11;1631.79	1734.68;2060.28;1794.74	No	-0.203913	-1.15182	0.265798	0.42761	Tested	2531.67;2358.88	2964.19;2830.11;2746.41;2731.71	No
122018	scaffold_91:3607-3878	152.201	0.124961	1.09048	0.795977	0.987376	Tested	63.69;172.92;118.02	128.94;85.76	No	0.669792	1.59084	0.106065	0.336086	Tested	188.3;353.56;149.9	110.01;93.17;120.53;241.62	No	0.9163	1.88727	0.0363729	0.0888568	Tested	188.3;353.56;149.9	63.69;172.92;118.02	No	-0.371469	-1.29367	0.422132	0.589095	Tested	128.94;85.76	110.01;93.17;120.53;241.62	No
85432	scaffold_3:1869349-1870401	31.1648	1.41363	2.66407	0.0220556	0.208532	Tested	17.89;29.5;48.84	8.19;12.39	No	2.05528	4.15625	0.000143702	0.00205202	Tested	33.53;76.01;93.08	0;24.91;9.75;19.9	Up	1.01465	2.02042	0.0630146	0.138658	Tested	33.53;76.01;93.08	17.89;29.5;48.84	No	-0.373003	-1.29505	0.542984	0.693026	Tested	8.19;12.39	0;24.91;9.75;19.9	No
62314	scaffold_3:1843012-1844958	79.6715	-0.178565	-1.13176	0.513636	0.9154	Tested	101.62;85.23;96.32	94.14;119.11	No	-0.0310521	-1.02176	0.904759	0.966265	Tested	61.91;76.01;56.34	77.3;60.88;78.87;48.32	No	-0.54328	-1.45728	0.0374981	0.0910442	Tested	61.91;76.01;56.34	101.62;85.23;96.32	No	0.690792	1.61417	0.0110419	0.0371465	Tested	94.14;119.11	77.3;60.88;78.87;48.32	Up
208410	scaffold_4:98473-100350	27.7829	-0.025106	-1.01755	0.951741	0.997578	Tested	32.92;25.41;30.52	37.86;23.82	No	-0.366553	-1.28927	0.348566	0.645295	Tested	28.37;23.03;17.15	32.7;18.45;38.99;24.16	No	-0.43055	-1.34775	0.279118	0.428813	Tested	28.37;23.03;17.15	32.92;25.41;30.52	No	0.0891029	1.06371	0.827294	0.89743	Tested	37.86;23.82	32.7;18.45;38.99;24.16	No
134898	scaffold_86:528334-530018	0.0768718	0	-1	1	NA	Low_Counts	0;0;0	0;0	No	-0.208945	-1.15584	0.788105	NA	Low_Counts	0;0;0	0;0.92;0;0	No	0	-1	1	NA	Low_Counts	0;0;0	0;0;0	No	-0.290571	-1.22312	0.688122	NA	Low_Counts	0;0	0;0.92;0;0	No
89254	scaffold_87:1185438-1186777	1787.42	0.0256797	1.01796	0.916934	0.995788	Tested	957.51;828.54;930.6	912.79;860.94	No	-0.184836	-1.13669	0.370574	0.663568	Tested	2269.96;2598.16;1878.69	2357.68;3499.82;2300.64;2053.76	No	1.29508	2.4539	4.38211e-09	5.96179e-08	Tested	2269.96;2598.16;1878.69	957.51;828.54;930.6	Up	-1.50559	-2.83941	1.16111e-10	2.3987e-09	Tested	912.79;860.94	2357.68;3499.82;2300.64;2053.76	Down
175538	scaffold_93:119739-120351	3891.84	0.0588873	1.04166	0.806823	0.987376	Tested	2790.24;3203.52;3240.15	2684.15;3213.15	No	0.578261	1.49305	0.00432396	0.0338971	Tested	5646.53;6843.2;4224.74	4117.76;2843.95;4000.42;3894.32	Up	0.845394	1.79676	9.15352e-05	0.000526686	Tested	5646.53;6843.2;4224.74	2790.24;3203.52;3240.15	Up	-0.32602	-1.25355	0.154362	0.290479	Tested	2684.15;3213.15	4117.76;2843.95;4000.42;3894.32	No
30436	scaffold_4:1038924-1040372	9.20972	0.00710364	1.00494	0.991842	0.999933	Low_Counts	5.73;3.28;2.03	3.07;3.81	No	-0.131685	-1.09557	0.812638	0.932054	Tested	7.74;10.36;17.64	14.87;7.38;13.29;21.32	No	1.5991	3.02954	0.0094194	0.0291741	Tested	7.74;10.36;17.64	5.73;3.28;2.03	Up	-1.73789	-3.33546	0.00717337	0.0263294	Tested	3.07;3.81	14.87;7.38;13.29;21.32	Down
172961	scaffold_87:798727-800226	641.586	2.93355	7.63986	5.97869e-47	1.18564e-43	Tested	1725.38;1735.75;1565.48	247.64;185.34	Up	1.50484	2.83794	7.25554e-17	8.20865e-15	Tested	595.87;448;489.39	160.55;193.72;158.63;193.29	Up	-1.70905	-3.26946	2.62641e-21	1.5104e-19	Tested	595.87;448;489.39	1725.38;1735.75;1565.48	Down	0.28035	1.21449	0.169126	0.309496	Tested	247.64;185.34	160.55;193.72;158.63;193.29	No
179290	scaffold_5:2094330-2096547	279.772	0.947124	1.92803	0.0287818	0.250463	Tested	452.99;347.48;386.62	244.57;153.42	No	1.04993	2.07043	0.00481254	0.0366312	Tested	175.41;313.25;600.59	95.14;173.42;201.17;213.19	Up	-0.107316	-1.07722	0.784056	0.865819	Tested	175.41;313.25;600.59	452.99;347.48;386.62	No	0.210122	1.15679	0.613703	0.746481	Tested	244.57;153.42	95.14;173.42;201.17;213.19	No
91290	scaffold_69:24581-26570	66.0415	0.127491	1.09239	0.756059	0.97819	Tested	72.28;49.17;36.63	34.79;59.56	No	-0.14636	-1.10677	0.678712	0.868142	Tested	46.43;96.74;74.46	59.46;89.48;108.12;65.38	No	0.471698	1.38674	0.205685	0.342561	Tested	46.43;96.74;74.46	72.28;49.17;36.63	No	-0.745549	-1.67661	0.0579242	0.137696	Tested	34.79;59.56	59.46;89.48;108.12;65.38	No
134896	scaffold_89:1069379-1070452	2.23013	-1.19108	-2.28324	0.176195	NA	Low_Counts	2.15;0.82;1.36	4.09;4.76	No	-0.33077	-1.25768	0.705039	0.883361	Low_Counts	2.58;1.15;1.47	0;0.92;1.77;5.69	No	0.104979	1.07548	0.905825	0.944166	Low_Counts	2.58;1.15;1.47	2.15;0.82;1.36	No	0.755334	1.68802	0.383461	0.549717	Low_Counts	4.09;4.76	0;0.92;1.77;5.69	No
113881	scaffold_3:1694677-1695992	56.5366	-0.670146	-1.59123	0.310507	0.804936	Tested	35.78;13.11;10.17	11.26;53.36	No	-0.854441	-1.80806	0.135268	0.385991	Tested	41.27;89.83;26.45	133.79;93.17;134.71;35.53	No	1.25797	2.3916	0.0392411	0.0943685	Tested	41.27;89.83;26.45	35.78;13.11;10.17	No	-1.44227	-2.71748	0.0215462	0.0634443	Tested	11.26;53.36	133.79;93.17;134.71;35.53	No
69527	scaffold_2:2253427-2254169	7.01057	-0.982668	-1.97612	0.298782	0.798586	Low_Counts	0;0.82;0.68	3.07;0.48	No	4.45551	21.9402	5.39574e-07	1.47989e-05	Tested	5.16;23.03;49.97	0;0.92;0;0	Up	4.29063	19.5707	1.15317e-06	1.03445e-05	Tested	5.16;23.03;49.97	0;0.82;0.68	Up	1.14755	2.21537	0.227225	0.384881	Low_Counts	3.07;0.48	0;0.92;0;0	No
44225	scaffold_85:985433-987541	462.92	0.436728	1.35353	0.0169528	0.176778	Tested	461.58;427.79;396.8	297.78;332.08	No	0.245803	1.18575	0.114386	0.351817	Tested	652.61;530.92;538.87	472.72;481.52;545.91;416.44	No	0.409113	1.32787	0.0124559	0.0366883	Tested	652.61;530.92;538.87	461.58;427.79;396.8	Up	-0.600038	-1.51576	0.000641454	0.00343737	Tested	297.78;332.08	472.72;481.52;545.91;416.44	Down
203612	scaffold_83:359588-360508	3.65847	0.0998913	1.07169	0.903281	0.995788	Tested	10.73;4.1;6.78	10.23;4.29	No	0.869107	1.82653	0.324598	0.623279	Low_Counts	0;1.15;3.92	0;0.92;1.77;0	No	-1.37195	-2.58819	0.0962581	0.192173	Tested	0;1.15;3.92	10.73;4.1;6.78	No	2.14116	4.41117	0.0149746	0.047739	Tested	10.23;4.29	0;0.92;1.77;0	Up
66743	scaffold_85:154941-155875	8.27299	-0.791768	-1.73119	0.277542	0.78196	Tested	1.43;3.28;10.17	9.21;10.01	No	-1.7546	-3.37433	0.0120512	0.0728931	Tested	2.58;1.15;4.9	23.78;7.38;9.75;15.63	No	-0.50767	-1.42175	0.489234	0.635061	Low_Counts	2.58;1.15;4.9	1.43;3.28;10.17	No	-0.455162	-1.37094	0.511545	0.66733	Tested	9.21;10.01	23.78;7.38;9.75;15.63	No
112062	scaffold_5:1147487-1150913	49.5885	-0.461127	-1.37662	0.22447	0.720389	Tested	51.53;39.34;44.77	82.89;45.26	No	-0.375659	-1.29743	0.277389	0.576914	Tested	33.53;29.94;55.36	47.57;52.58;68.24;44.06	No	-0.133231	-1.09675	0.710588	0.81544	Tested	33.53;29.94;55.36	51.53;39.34;44.77	No	0.218699	1.16368	0.551518	0.700037	Tested	82.89;45.26	47.57;52.58;68.24;44.06	No
112066	scaffold_2:1824538-1825700	1.16654	0.373985	1.29593	0.704209	NA	Low_Counts	1.43;1.64;0.68	1.02;0.48	No	0.404666	1.32378	0.677413	NA	Low_Counts	0;4.61;0.49	0;2.77;0.89;0	No	0.307856	1.23787	0.752129	0.845241	Low_Counts	0;4.61;0.49	1.43;1.64;0.68	No	-0.277174	-1.21182	0.778126	0.862747	Low_Counts	1.02;0.48	0;2.77;0.89;0	No
112067	scaffold_2:522349-527930	41.6402	-0.416384	-1.33458	0.335664	0.82499	Tested	37.93;48.35;46.12	62.42;57.65	No	0.178109	1.1314	0.653583	0.853852	Tested	28.37;21.88;62.7	20.81;43.36;41.65;28.43	No	-0.150951	-1.1103	0.710028	0.81489	Tested	28.37;21.88;62.7	37.93;48.35;46.12	No	0.745445	1.67649	0.078765	0.174713	Tested	62.42;57.65	20.81;43.36;41.65;28.43	No
230083	scaffold_4:2643896-2645339	628.459	0.209616	1.15638	0.131705	0.589566	Tested	620.45;617.92;630.8	504.49;569.35	No	0.42311	1.34081	0.000445836	0.00529052	Tested	779.01;803.86;726.49	564.89;600.52;528.19;595.52	Up	0.300701	1.23174	0.01648	0.0462247	Tested	779.01;803.86;726.49	620.45;617.92;630.8	Up	-0.0872062	-1.06231	0.517272	0.671551	Tested	504.49;569.35	564.89;600.52;528.19;595.52	No
33525	scaffold_1:1178088-1179101	38.1083	0.574897	1.48957	0.46294	0.897558	Tested	5.01;13.93;8.14	5.12;4.29	No	-0.384055	-1.305	0.565202	0.802503	Tested	100.6;42.61;13.72	11.89;51.66;28.36;171.98	No	2.11959	4.34571	0.00293624	0.0108883	Tested	100.6;42.61;13.72	5.01;13.93;8.14	Up	-3.07855	-8.44762	3.76433e-05	0.000282991	Tested	5.12;4.29	11.89;51.66;28.36;171.98	Down
89941	scaffold_81:419350-423184	1741.95	0.205265	1.1529	0.533674	0.923863	Tested	1518.56;3536.24;2284.45	2342.36;1897.21	No	0.516529	1.43051	0.0649677	0.243898	Tested	1728.27;1722.89;1391.26	1019.78;819.15;1382.51;1260.68	No	-0.586901	-1.50202	0.0484123	0.112044	Tested	1728.27;1722.89;1391.26	1518.56;3536.24;2284.45	No	0.898165	1.86369	0.00426921	0.0172291	Tested	2342.36;1897.21	1019.78;819.15;1382.51;1260.68	Up
142751	scaffold_2:1550813-1552513	17.5383	0.991264	1.98793	0.076101	0.451731	Tested	27.19;18.85;25.77	8.19;13.82	No	0.396114	1.31596	0.435123	0.715219	Tested	33.53;16.12;13.72	0;19.37;16.84;17.06	No	-0.27153	-1.20709	0.593485	0.724259	Tested	33.53;16.12;13.72	27.19;18.85;25.77	No	-0.32362	-1.25147	0.561832	0.707351	Tested	8.19;13.82	0;19.37;16.84;17.06	No
222372	scaffold_6:3258658-3260417	0.738826	-0.475349	-1.39025	0.605688	NA	Low_Counts	0;0;0	0;0.48	No	-0.792505	-1.73208	0.416554	NA	Low_Counts	0;0;1.47	0;4.61;0.89;1.42	No	0.833254	1.7817	0.381785	NA	Low_Counts	0;0;1.47	0;0;0	No	-1.15041	-2.21977	0.223693	NA	Low_Counts	0;0.48	0;4.61;0.89;1.42	No
222370	scaffold_6:3254102-3255184	0.819699	0.56761	1.48207	0.551167	NA	Low_Counts	1.43;2.46;0	1.02;0	No	-0.155166	-1.11355	0.873966	NA	Low_Counts	2.58;0;0	0;0.92;0;1.42	No	-0.564488	-1.47886	0.562598	0.698178	Low_Counts	2.58;0;0	1.43;2.46;0	No	-0.158288	-1.11596	0.868501	NA	Low_Counts	1.02;0	0;0.92;0;1.42	No
41540	scaffold_90:1164638-1166141	1319.05	0.587076	1.5022	0.0335936	0.276041	Tested	1563.65;1710.35;1717.41	903.58;1292.12	No	0.0855226	1.06107	0.71479	0.888606	Tested	1132.4;1510.99;1187.96	1144.65;942.76;1705.1;1017.64	No	-0.374653	-1.29653	0.13191	0.244025	Tested	1132.4;1510.99;1187.96	1563.65;1710.35;1717.41	No	-0.126901	-1.09195	0.629815	0.758872	Tested	903.58;1292.12	1144.65;942.76;1705.1;1017.64	No
27554	scaffold_1:53069-53221	0	NA	NA	NA	NA	All_Zero	0;0;0	0;0	No	NA	NA	NA	NA	All_Zero	0;0;0	0;0;0;0	No	NA	NA	NA	NA	All_Zero	0;0;0	0;0;0	No	NA	NA	NA	NA	All_Zero	0;0	0;0;0;0	No
27800	scaffold_6:2177004-2177517	2250.54	1.6149	3.06291	0.0336992	0.276209	Tested	2109.67;1804.59;2298.7	508.59;475.97	No	1.24945	2.3775	0.0636052	0.240626	Tested	2024.91;3859.23;7433.95	773.01;1387.38;289.8;4040.72	No	0.947415	1.92841	0.180392	0.309796	Tested	2024.91;3859.23;7433.95	2109.67;1804.59;2298.7	No	-1.31287	-2.48436	0.0727281	0.164511	Tested	508.59;475.97	773.01;1387.38;289.8;4040.72	No
38192	scaffold_92:443785-444822	10.4913	-1.36541	-2.57649	0.0279519	0.245437	Tested	3.58;2.46;4.75	11.26;10.01	No	-1.45589	-2.74325	0.00783099	0.0525727	Tested	2.58;3.45;10.29	20.81;21.22;14.18;21.32	No	0.735414	1.66487	0.23183	0.373986	Tested	2.58;3.45;10.29	3.58;2.46;4.75	No	-0.825894	-1.77263	0.13657	0.264996	Tested	11.26;10.01	20.81;21.22;14.18;21.32	No
41548	scaffold_90:441241-442737	43.5604	0.432417	1.34949	0.22727	0.724819	Tested	62.98;40.98;52.23	37.86;38.59	No	0.136837	1.09949	0.674993	0.866283	Tested	38.69;34.55;57.32	32.7;54.43;35.45;36.95	No	-0.210538	-1.15712	0.523631	0.663836	Tested	38.69;34.55;57.32	62.98;40.98;52.23	No	-0.0850419	-1.06072	0.810512	0.885618	Tested	37.86;38.59	32.7;54.43;35.45;36.95	No
29990	scaffold_4:147787-148355	34.2776	-0.574423	-1.48908	0.170955	0.652973	Tested	42.22;33.6;18.31	32.75;60.99	No	-0.388795	-1.3093	0.317958	0.617316	Tested	23.22;23.03;32.82	38.65;32.29;40.77;32.69	No	-0.196063	-1.14557	0.62574	0.750282	Tested	23.22;23.03;32.82	42.22;33.6;18.31	No	0.381691	1.30287	0.348964	0.51572	Tested	32.75;60.99	38.65;32.29;40.77;32.69	No
87128	scaffold_92:1137070-1139068	929.323	-0.914412	-1.8848	0.00934726	0.114389	Tested	714.2;519.58;692.53	933.26;1538.44	No	-1.10486	-2.15079	0.000223457	0.00295451	Tested	575.23;640.33;506.05	1688.73;951.98;1636.86;754.7	Down	-0.15861	-1.11621	0.618797	0.744726	Tested	575.23;640.33;506.05	714.2;519.58;692.53	No	-0.0318424	-1.02232	0.92417	0.956063	Tested	933.26;1538.44	1688.73;951.98;1636.86;754.7	No
83637	scaffold_75:108651-109759	6612.94	0.0658474	1.0467	0.654025	0.962477	Tested	5311.4;5966.13;6067.91	5080.74;5957.48	No	0.1483	1.10826	0.229669	0.524234	Tested	8218.3;6895.03;8030.62	7070.06;6521.8;6901.92;7333.83	No	0.413929	1.33231	0.0016705	0.00673709	Tested	8218.3;6895.03;8030.62	5311.4;5966.13;6067.91	Up	-0.331477	-1.2583	0.0175841	0.0541835	Tested	5080.74;5957.48	7070.06;6521.8;6901.92;7333.83	No
67162	scaffold_87:349924-355084	0.415493	-0.463093	-1.37849	0.507581	NA	Low_Counts	0;0;0	2.05;0	No	0.504317	1.41845	0.518622	NA	Low_Counts	0;0;2.94	0;0;0;0	No	0.599872	1.51558	0.422812	NA	Low_Counts	0;0;2.94	0;0;0	No	0.367539	1.29015	0.614583	NA	Low_Counts	2.05;0	0;0;0;0	No
83633	scaffold_75:144080-145197	142.232	0.268356	1.20443	0.481327	0.902802	Tested	133.11;252.41;186.53	104.38;208.68	No	0.207148	1.1544	0.536361	0.783912	Tested	110.92;140.5;125.9	166.49;88.56;112.55;76.75	No	-0.574667	-1.48933	0.0994241	0.197235	Tested	110.92;140.5;125.9	133.11;252.41;186.53	No	0.513459	1.42747	0.163749	0.303083	Tested	104.38;208.68	166.49;88.56;112.55;76.75	No
216002	scaffold_6:669240-670532	8574.39	0.00374381	1.0026	0.9864	0.999759	Tested	6004.84;8141.97;7514.01	7728.05;6665.48	No	0.125977	1.09125	0.495022	0.758722	Tested	11287.9;11355.43;7466.28	8601.21;9649.87;9233.57;9244.04	No	0.469859	1.38497	0.017097	0.0476288	Tested	11287.9;11355.43;7466.28	6004.84;8141.97;7514.01	Up	-0.347625	-1.27246	0.0956505	0.202545	Tested	7728.05;6665.48	8601.21;9649.87;9233.57;9244.04	No
216000	scaffold_6:667286-668085	3.52839	0.473096	1.38809	0.553284	0.935218	Tested	6.44;4.92;5.43	5.12;2.86	No	0.858662	1.81336	0.296223	0.595667	Low_Counts	5.16;3.45;2.45	2.97;0;3.54;0	No	-0.621001	-1.53794	0.422432	0.574639	Tested	5.16;3.45;2.45	6.44;4.92;5.43	No	1.00657	2.00912	0.232175	0.39104	Low_Counts	5.12;2.86	2.97;0;3.54;0	No
67169	scaffold_87:368651-369002	0.085276	-0.196858	-1.1462	0.776064	NA	Low_Counts	0;0;0	1.02;0	No	0	-1	1	NA	Low_Counts	0;0;0	0;0;0;0	No	0	-1	1	NA	Low_Counts	0;0;0	0;0;0	No	0.0375121	1.02634	0.958672	NA	Low_Counts	1.02;0	0;0;0;0	No
216009	scaffold_6:799124-800689	2545.8	-0.17453	-1.1286	0.461687	0.896888	Tested	1972.99;2839.65;2048.41	3157.94;2015.37	No	-0.200761	-1.1493	0.315576	0.615089	Tested	2293.18;2474.93;2537.58	2491.47;3088.4;2650.7;2979.01	No	0.0903624	1.06464	0.67169	0.786843	Tested	2293.18;2474.93;2537.58	1972.99;2839.65;2048.41	No	-0.116594	-1.08417	0.604992	0.740824	Tested	3157.94;2015.37	2491.47;3088.4;2650.7;2979.01	No
29748	scaffold_6:1883721-1885047	61.0579	-0.313453	-1.24268	0.281338	0.784516	Tested	83.01;78.67;74.61	89.03;107.2	No	-0.232335	-1.17473	0.422193	0.706091	Tested	28.37;38;47.03	44.6;60.88;37.22;44.06	No	-0.962893	-1.94921	0.000806314	0.0035953	Tested	28.37;38;47.03	83.01;78.67;74.61	Down	1.04401	2.06195	0.000366747	0.00210273	Tested	89.03;107.2	44.6;60.88;37.22;44.06	Up
79440	scaffold_1:346065-347776	592.071	-0.58307	-1.49803	0.0203788	0.200206	Tested	328.47;476.14;459.88	636.5;633.67	No	0.0282181	1.01975	0.894901	0.962791	Tested	760.95;753.19;472.74	657.06;569.16;708.98;648.11	No	0.636	1.55401	0.00511291	0.0174627	Tested	760.95;753.19;472.74	328.47;476.14;459.88	Up	-0.024712	-1.01728	0.91775	0.952309	Tested	636.5;633.67	657.06;569.16;708.98;648.11	No
40764	scaffold_90:948788-950650	282.019	-1.38537	-2.61238	5.10767e-06	0.000225875	Tested	70.85;99.98;54.26	195.45;202.97	Down	-0.94168	-1.92076	0.000187665	0.00256295	Tested	214.1;336.29;219.96	469.75;617.13;492.74;410.75	Down	1.74734	3.35739	2.54558e-10	4.18585e-09	Tested	214.1;336.29;219.96	70.85;99.98;54.26	Up	-1.30365	-2.46853	3.83729e-06	3.56413e-05	Tested	195.45;202.97	469.75;617.13;492.74;410.75	Down
137840	scaffold_2:2316715-2317448	6.43682	-0.19735	-1.14659	0.75008	0.978045	Tested	6.44;6.56;5.43	7.16;7.15	No	-0.43746	-1.35422	0.466685	0.739036	Tested	7.74;3.45;5.39	2.97;7.38;6.2;11.37	No	-0.20438	-1.15219	0.737409	0.83567	Tested	7.74;3.45;5.39	6.44;6.56;5.43	No	-0.0357307	-1.02508	0.953383	0.973103	Tested	7.16;7.15	2.97;7.38;6.2;11.37	No
72096	scaffold_4:2088683-2090496	1493.25	-0.0623753	-1.04418	0.648143	0.961303	Tested	1736.83;1728.38;1629.91	1775.45;1772.86	No	-0.0559303	-1.03953	0.635177	0.844189	Tested	1372.3;1168.94;1350.11	1281.41;1243.48;1415.3;1444.03	No	-0.388784	-1.30929	0.00173503	0.00696301	Tested	1372.3;1168.94;1350.11	1736.83;1728.38;1629.91	Down	0.395229	1.31515	0.00256308	0.0111567	Tested	1775.45;1772.86	1281.41;1243.48;1415.3;1444.03	Up
169007	scaffold_5:277660-280285	315.247	-0.0473348	-1.03335	0.892746	0.995788	Tested	326.33;397.47;299.8	392.95;314.45	No	-0.395173	-1.3151	0.190946	0.47116	Tested	116.08;245.3;372.8	297.31;356.99;339.42;324.05	No	-0.440904	-1.35745	0.167626	0.292596	Tested	116.08;245.3;372.8	326.33;397.47;299.8	No	0.0930655	1.06663	0.781505	0.865359	Tested	392.95;314.45	297.31;356.99;339.42;324.05	No
68807	scaffold_80:615262-618810	2.07973	0.382611	1.3037	0.665558	NA	Low_Counts	2.15;4.1;6.1	4.09;2.38	No	0.948619	1.93002	0.313662	0.613477	Low_Counts	2.58;1.15;0.98	0;0;0;1.42	No	-1.22104	-2.33115	0.168871	0.294286	Low_Counts	2.58;1.15;0.98	2.15;4.1;6.1	No	1.78705	3.45108	0.057238	0.136595	Low_Counts	4.09;2.38	0;0;0;1.42	No
169001	scaffold_5:272941-275693	631.669	-0.152326	-1.11136	0.448162	0.892797	Tested	546.02;609.73;573.15	700.97;583.17	No	-0.201278	-1.14972	0.242162	0.536773	Tested	590.71;506.73;699.55	758.14;667.86;761.27;582.73	No	0.0599124	1.0424	0.742161	0.838945	Tested	590.71;506.73;699.55	546.02;609.73;573.15	No	-0.108864	-1.07838	0.570367	0.713739	Tested	700.97;583.17	758.14;667.86;761.27;582.73	No
68805	scaffold_80:626757-628284	9.66932	0.831292	1.77928	0.12474	0.576081	Tested	20.04;18.03;14.24	8.19;10.48	No	-1.44207	-2.71711	0.0159021	0.0908499	Tested	0;2.3;4.41	8.92;8.3;9.75;11.37	No	-2.25464	-4.77214	0.000121079	0.000674075	Tested	0;2.3;4.41	20.04;18.03;14.24	Down	-0.0187281	-1.01307	0.973054	0.984399	Tested	8.19;10.48	8.92;8.3;9.75;11.37	No
58427	scaffold_86:170643-171993	21.5179	1.03652	2.05127	0.154281	0.629132	Low_Counts	3.58;5.74;0.68	1.02;0.95	No	0.393908	1.31395	0.371618	0.663884	Tested	28.37;55.28;37.72	41.62;19.37;35.45;28.43	No	3.37889	10.4028	5.31452e-10	8.3889e-09	Tested	28.37;55.28;37.72	3.58;5.74;0.68	Up	-4.02151	-16.2403	1.65859e-09	2.86864e-08	Tested	1.02;0.95	41.62;19.37;35.45;28.43	Down
136135	scaffold_67:66144-67078	0.215244	0.260897	1.19822	0.706786	NA	Low_Counts	1.43;0;0	0;0	No	0.152464	1.11147	0.844841	NA	Low_Counts	0;1.15;0	0;0;0;0	No	-0.0357644	-1.0251	0.961715	NA	Low_Counts	0;1.15;0	1.43;0;0	No	0	-1	1	NA	Low_Counts	0;0	0;0;0;0	No
47235	scaffold_86:688524-690263	1.94416	0.712929	1.63913	0.446718	NA	Low_Counts	1.43;3.28;4.07	2.05;0.95	No	1.38075	2.60404	0.138169	NA	Low_Counts	0;2.3;5.39	2.97;0;0.89;0	No	0.030742	1.02154	0.972837	0.984122	Low_Counts	0;2.3;5.39	1.43;3.28;4.07	No	0.637081	1.55518	0.506711	0.662882	Low_Counts	2.05;0.95	2.97;0;0.89;0	No
44246	scaffold_85:658021-659225	101.005	-0.221901	-1.16627	0.491662	0.904985	Tested	80.15;60.64;82.75	74.7;98.62	No	0.346997	1.27191	0.212259	0.503247	Tested	165.09;156.63;82.3	101.09;108.85;97.48;103.75	No	0.800097	1.74122	0.00622863	0.0206824	Tested	165.09;156.63;82.3	80.15;60.64;82.75	Up	-0.2312	-1.17381	0.455658	0.620334	Tested	74.7;98.62	101.09;108.85;97.48;103.75	No
59546	scaffold_75:75512-78345	28.1434	0.528514	1.44244	0.23782	0.734411	Tested	58.68;59.01;53.58	31.72;46.22	No	-0.213892	-1.15981	0.648868	0.85207	Tested	7.74;11.52;14.21	14.87;11.99;23.93;4.26	No	-2.1365	-4.39695	2.29862e-06	1.94242e-05	Tested	7.74;11.52;14.21	58.68;59.01;53.58	Down	1.3941	2.62824	0.00274769	0.0118414	Tested	31.72;46.22	14.87;11.99;23.93;4.26	Up
30292	scaffold_4:145945-146802	33.0318	-0.212977	-1.15908	0.638336	0.959118	Tested	57.97;20.49;43.41	44;51.46	No	0.701187	1.62584	0.100378	0.323731	Tested	20.64;29.94;47.52	17.84;22.14;23.93;17.06	No	-0.235917	-1.17765	0.578933	0.711972	Tested	20.64;29.94;47.52	57.97;20.49;43.41	No	1.15008	2.21926	0.0114175	0.0382109	Tested	44;51.46	17.84;22.14;23.93;17.06	Up
59545	scaffold_75:79858-81613	73.1763	-0.294036	-1.22607	0.288191	0.788251	Tested	73.71;47.53;61.05	75.73;74.33	No	-0.178393	-1.13162	0.473553	0.742858	Tested	85.12;65.64;67.6	98.11;75.64;86.85;66.8	No	0.221864	1.16624	0.391394	0.544461	Tested	85.12;65.64;67.6	73.71;47.53;61.05	No	-0.106222	-1.07641	0.691423	0.804091	Tested	75.73;74.33	98.11;75.64;86.85;66.8	No
193156	scaffold_81:684681-686044	0.430964	-0.468805	-1.38396	0.564009	NA	Low_Counts	0;0;0	0;0.95	No	-0.470534	-1.38562	0.596325	NA	Low_Counts	0;0;0.49	0;0;0.89;2.84	No	0.355423	1.27936	0.678404	NA	Low_Counts	0;0;0.49	0;0;0	No	-0.357152	-1.2809	0.671763	NA	Low_Counts	0;0.95	0;0;0.89;2.84	No
193155	scaffold_81:682172-683051	6.31799	0.387594	1.30821	0.644708	0.961062	Low_Counts	2.86;0.82;2.03	0;1.91	No	1.52831	2.88447	0.0252846	0.127604	Tested	25.8;17.27;6.37	5.95;5.53;4.43;2.84	No	2.54806	5.84848	0.000465213	0.00221648	Tested	25.8;17.27;6.37	2.86;0.82;2.03	Up	-1.40735	-2.6525	0.0820867	0.180314	Low_Counts	0;1.91	5.95;5.53;4.43;2.84	No
30294	scaffold_4:2636268-2637086	231.347	0.14148	1.10304	0.643457	0.961062	Tested	162.45;188.49;205.52	186.24;149.6	No	0.441582	1.35809	0.0894171	0.302287	Tested	363.71;351.26;240.04	228.93;191.87;175.47;332.58	No	0.754211	1.68671	0.0060405	0.0201268	Tested	363.71;351.26;240.04	162.45;188.49;205.52	Up	-0.454109	-1.36994	0.120715	0.240844	Tested	186.24;149.6	228.93;191.87;175.47;332.58	No
15116	scaffold_78:278622-279857	17.0913	0.759071	1.6924	0.305162	0.801289	Tested	5.73;3.28;11.53	2.05;4.29	No	-1.19881	-2.2955	0.0521025	0.209863	Tested	12.9;17.27;12.25	17.84;77.49;10.63;29.85	No	0.899595	1.86554	0.17603	0.304276	Tested	12.9;17.27;12.25	5.73;3.28;11.53	No	-2.85748	-7.24746	4.67096e-05	0.000343946	Tested	2.05;4.29	17.84;77.49;10.63;29.85	Down
29126	scaffold_6:1904858-1907203	0.0596357	0.138013	1.10039	0.841932	NA	Low_Counts	0.72;0;0	0;0	No	0	-1	1	NA	Low_Counts	0;0;0	0;0;0;0	No	-0.0570265	-1.04032	0.938862	NA	Low_Counts	0;0;0	0.72;0;0	No	0	-1	1	NA	Low_Counts	0;0	0;0;0;0	No
77915	scaffold_2:2380937-2383522	594.786	-0.317441	-1.24612	0.0881932	0.485312	Tested	581.09;427.79;546.7	591.47;701.81	No	-0.332694	-1.25936	0.0381409	0.16907	Tested	564.91;529.77;508.99	665.98;679.85;736.45;602.63	No	0.0382278	1.02685	0.82177	0.89185	Tested	564.91;529.77;508.99	581.09;427.79;546.7	No	-0.0534811	-1.03777	0.763611	0.853631	Tested	591.47;701.81	665.98;679.85;736.45;602.63	No
58420	scaffold_86:93293-94000	3.1656	-1.458	-2.74727	0.112522	0.544372	Low_Counts	0;3.28;0	5.12;4.29	No	-0.523321	-1.43726	0.544255	0.789423	Low_Counts	2.58;4.61;1.47	0;3.69;4.43;8.53	No	0.940884	1.9197	0.297992	0.451037	Low_Counts	2.58;4.61;1.47	0;3.28;0	No	-0.00620524	-1.00431	0.994379	0.997157	Low_Counts	5.12;4.29	0;3.69;4.43;8.53	No
191945	scaffold_64:38429-41947	124.41	0.893039	1.85708	0.0521116	0.36188	Tested	61.54;64.74;36.63	24.56;30.02	No	1.31441	2.48701	0.000486323	0.00569627	Tested	203.78;241.85;399.25	50.54;178.04;86.85;115.12	Up	2.28764	4.88256	1.19409e-08	1.52692e-07	Tested	203.78;241.85;399.25	61.54;64.74;36.63	Up	-1.86627	-3.64588	2.15012e-05	0.000169727	Tested	24.56;30.02	50.54;178.04;86.85;115.12	Down
191943	scaffold_64:32704-34932	34.2595	-0.603143	-1.51902	0.258551	0.760672	Tested	9.3;8.2;10.17	9.21;18.58	No	1.86585	3.64482	1.56223e-05	0.000296824	Tested	61.91;80.62;124.92	11.89;37.82;25.7;12.79	Up	3.10475	8.60245	3.92513e-11	7.21234e-10	Tested	61.91;80.62;124.92	9.3;8.2;10.17	Up	-0.635755	-1.55375	0.205463	0.357322	Tested	9.21;18.58	11.89;37.82;25.7;12.79	No
191940	scaffold_64:19708-21886	16.1842	-0.0973351	-1.0698	0.88136	0.995788	Tested	14.31;18.85;54.26	21.49;43.36	No	0.805219	1.74741	0.234184	0.529457	Tested	18.06;4.61;3.92	2.97;3.69;4.43;4.26	No	-1.72221	-3.29942	0.0072391	0.0233597	Tested	18.06;4.61;3.92	14.31;18.85;54.26	Down	2.62477	6.16784	0.000132535	0.000867893	Tested	21.49;43.36	2.97;3.69;4.43;4.26	Up
31219	scaffold_4:524677-526569	1.07115	-1.51979	-2.86749	0.124359	NA	Low_Counts	0;0.82;0.68	1.02;5.24	No	0.541153	1.45513	0.582252	NA	Low_Counts	0;2.3;0.98	0;0.92;0.89;0	No	0.666285	1.58698	0.499649	0.643867	Low_Counts	0;2.3;0.98	0;0.82;0.68	No	1.39466	2.62926	0.157237	NA	Low_Counts	1.02;5.24	0;0.92;0.89;0	No
42839	scaffold_88:551667-553375	86.9351	0.0373638	1.02624	0.863059	0.994083	Tested	107.34;99.16;109.2	97.21;107.2	No	0.00552987	1.00384	0.97909	0.993587	Tested	67.07;76.01;76.91	89.19;71.95;70.9;71.06	No	-0.494978	-1.4093	0.0175839	0.0487683	Tested	67.07;76.01;76.91	107.34;99.16;109.2	Down	0.463144	1.37854	0.0344754	0.0920404	Tested	97.21;107.2	89.19;71.95;70.9;71.06	No
71772	scaffold_4:688970-690345	567.048	-0.181301	-1.13391	0.430614	0.885904	Tested	733.52;684.3;577.9	847.3;667.5	No	0.0316773	1.0222	0.87361	0.95569	Tested	366.29;506.73;545.73	517.32;440.94;392.6;524.45	No	-0.474245	-1.38919	0.0235009	0.0622576	Tested	366.29;506.73;545.73	733.52;684.3;577.9	No	0.687223	1.61018	0.00185676	0.0084755	Tested	847.3;667.5	517.32;440.94;392.6;524.45	Up
31747	scaffold_3:697074-700092	88.7207	-0.184178	-1.13617	0.616514	0.952748	Tested	70.13;37.7;67.83	73.68;60.51	No	0.568976	1.48347	0.069542	0.255398	Tested	103.18;105.95;185.66	104.06;103.32;67.35;85.28	No	1.15578	2.22805	0.000480744	0.00227722	Tested	103.18;105.95;185.66	70.13;37.7;67.83	Up	-0.402631	-1.32192	0.253084	0.414326	Tested	73.68;60.51	104.06;103.32;67.35;85.28	No
31744	scaffold_3:2299210-2300664	23.119	-0.203069	-1.15114	0.629936	0.957846	Tested	20.04;20.49;18.31	26.61;19.53	No	-0.17635	-1.13002	0.647448	0.851405	Tested	20.64;20.73;24.49	41.62;28.6;22.16;14.21	No	0.182517	1.13486	0.646314	0.768283	Tested	20.64;20.73;24.49	20.04;20.49;18.31	No	-0.155798	-1.11404	0.704077	0.812553	Tested	26.61;19.53	41.62;28.6;22.16;14.21	No
31745	scaffold_3:320282-321783	14.767	0.061001	1.04319	0.913441	0.995788	Tested	10.73;10.65;4.07	10.23;6.19	No	-0.564355	-1.47873	0.232156	0.527102	Tested	15.48;13.82;15.19	29.73;29.52;15.95;15.63	No	0.755097	1.68775	0.138643	0.253354	Tested	15.48;13.82;15.19	10.73;10.65;4.07	No	-1.38045	-2.6035	0.00900944	0.0315315	Tested	10.23;6.19	29.73;29.52;15.95;15.63	Down
31740	scaffold_3:1149659-1151927	2.41073	-0.397085	-1.31684	0.667881	NA	Low_Counts	2.86;0.82;3.39	6.14;1.43	No	-0.23542	-1.17725	0.794483	0.925153	Low_Counts	0;2.3;2.94	0;4.61;4.43;0	No	-0.136988	-1.09961	0.880699	0.928342	Low_Counts	0;2.3;2.94	2.86;0.82;3.39	No	0.298652	1.22999	0.744706	0.840802	Low_Counts	6.14;1.43	0;4.61;4.43;0	No
222994	scaffold_70:225671-225935	0.300775	0.0529409	1.03738	0.945526	NA	Low_Counts	1.43;0;0.68	1.02;0.48	No	0	-1	1	NA	Low_Counts	0;0;0	0;0;0;0	No	-0.38053	-1.30182	0.643222	NA	Low_Counts	0;0;0	1.43;0;0.68	No	0.340521	1.26621	0.670443	NA	Low_Counts	1.02;0.48	0;0;0;0	No
76205	scaffold_85:229693-231929	802.545	1.20114	2.29921	0.000331603	0.00853482	Tested	606.14;978.51;1437.96	462.54;391.64	Up	1.01713	2.02389	0.000335515	0.00414956	Tested	1377.45;1046.86;1068.43	502.46;652.18;422.73;683.64	Up	0.201627	1.14999	0.502283	0.646478	Tested	1377.45;1046.86;1068.43	606.14;978.51;1437.96	No	-0.385634	-1.30643	0.227777	0.385628	Tested	462.54;391.64	502.46;652.18;422.73;683.64	No
222990	scaffold_70:213381-215579	4.88944	-0.924325	-1.8978	0.216842	0.714212	Tested	3.58;0.82;6.1	6.14;9.05	No	-0.205107	-1.15277	0.775744	0.916649	Low_Counts	5.16;3.45;4.41	5.95;4.61;7.98;1.42	No	0.217337	1.16259	0.768269	0.856574	Low_Counts	5.16;3.45;4.41	3.58;0.82;6.1	No	0.501882	1.41606	0.492578	0.650358	Tested	6.14;9.05	5.95;4.61;7.98;1.42	No
183497	scaffold_89:989124-990445	271.469	0.516998	1.43097	0.0115569	0.133377	Tested	463.73;368.79;446.31	296.76;297.78	No	0.37507	1.2969	0.044839	0.1894	Tested	221.84;206.15;246.41	220.01;159.59;149.77;180.5	No	-0.909011	-1.87776	1.52805e-06	1.33582e-05	Tested	221.84;206.15;246.41	463.73;368.79;446.31	Down	0.767082	1.70182	0.000154918	0.000988967	Tested	296.76;297.78	220.01;159.59;149.77;180.5	Up
200708	scaffold_6:891449-893541	150.714	-0.596976	-1.51254	0.039137	0.303882	Tested	154.58;180.3;159.4	239.46;263.95	No	-0.146667	-1.10701	0.576854	0.808763	Tested	165.09;78.31;90.63	115.95;119;98.37;143.55	No	-0.60875	-1.52494	0.0248772	0.0653444	Tested	165.09;78.31;90.63	154.58;180.3;159.4	No	1.05906	2.08357	0.000168305	0.00106427	Tested	239.46;263.95	115.95;119;98.37;143.55	Up
177878	scaffold_4:221534-224465	282.375	-0.118181	-1.08537	0.623696	0.95517	Tested	299.13;311.42;275.38	391.93;253.47	No	-0.258141	-1.19594	0.220824	0.514757	Tested	193.46;231.48;285.11	273.53;303.49;312.84;257.25	No	-0.294678	-1.22661	0.182473	0.312179	Tested	193.46;231.48;285.11	299.13;311.42;275.38	No	0.154718	1.1132	0.504127	0.660785	Tested	391.93;253.47	273.53;303.49;312.84;257.25	No
34531	scaffold_1:1667608-1670782	85.6573	-0.495689	-1.40999	0.237795	0.734411	Tested	34.35;47.53;52.91	67.54;60.99	No	-1.28105	-2.43016	0.000396641	0.00476927	Tested	38.69;48.37;85.24	148.66;211.24;154.2;78.17	Down	0.389354	1.30981	0.315733	0.46931	Tested	38.69;48.37;85.24	34.35;47.53;52.91	No	-1.17472	-2.25748	0.00300935	0.0128153	Tested	67.54;60.99	148.66;211.24;154.2;78.17	Down
46863	scaffold_82:863594-867406	10.5369	-0.407614	-1.32649	0.511428	0.914744	Tested	7.87;4.92;4.75	7.16;8.58	No	0.205903	1.15341	0.699609	0.879458	Tested	10.32;17.27;16.17	8.92;23.98;7.98;8.53	No	1.24168	2.36473	0.0292544	0.0744277	Tested	10.32;17.27;16.17	7.87;4.92;4.75	No	-0.628162	-1.54559	0.286592	0.451504	Tested	7.16;8.58	8.92;23.98;7.98;8.53	No
35915	scaffold_2:1047966-1048385	75.5086	-0.605465	-1.52147	0.0895205	0.48902	Tested	61.54;82.77;41.38	72.66;116.25	No	-0.385659	-1.30646	0.22551	0.519838	Tested	64.49;73.71;54.38	101.09;62.73;98.37;76.75	No	0.0457118	1.03219	0.890989	0.934559	Tested	64.49;73.71;54.38	61.54;82.77;41.38	No	0.174094	1.12826	0.611155	0.745297	Tested	72.66;116.25	101.09;62.73;98.37;76.75	No
224234	scaffold_81:272957-276574	71.4505	0.0505946	1.03569	0.890761	0.995788	Tested	92.32;67.2;70.54	71.63;76.23	No	0.30179	1.23267	0.358239	0.653658	Tested	67.07;58.73;100.43	86.22;80.25;39.88;46.9	No	0.00132914	1.00092	0.996867	0.999403	Tested	67.07;58.73;100.43	92.32;67.2;70.54	No	0.249866	1.1891	0.486829	0.645139	Tested	71.63;76.23	86.22;80.25;39.88;46.9	No
50477	scaffold_77:276558-277896	141.445	-0.0590023	-1.04175	0.809004	0.987376	Tested	115.22;112.27;117.34	89.03;146.75	No	0.18602	1.13762	0.379287	0.671441	Tested	198.62;157.78;160.68	160.55;151.28;147.11;140.71	No	0.55862	1.47286	0.0116441	0.034808	Tested	198.62;157.78;160.68	115.22;112.27;117.34	Up	-0.313598	-1.2428	0.182517	0.327142	Tested	89.03;146.75	160.55;151.28;147.11;140.71	No
44914	scaffold_87:915658-916743	17.9717	0.554183	1.46834	0.334274	0.824164	Tested	24.33;9.83;11.53	6.14;12.86	No	-0.459355	-1.37493	0.357617	0.653386	Tested	10.32;21.88;19.11	20.81;28.6;13.29;36.95	No	0.205627	1.15319	0.694183	0.803549	Tested	10.32;21.88;19.11	24.33;9.83;11.53	No	-1.21916	-2.32812	0.027576	0.0773496	Tested	6.14;12.86	20.81;28.6;13.29;36.95	No
221319	scaffold_5:2801650-2803322	248.737	-0.927467	-1.90193	0.233999	0.731064	Tested	364.26;77.04;177.03	61.4;858.08	No	-0.440689	-1.35725	0.526129	0.778674	Tested	103.18;290.22;101.41	166.49;243.53;304.86;237.35	No	-0.266539	-1.20292	0.714398	0.818378	Tested	103.18;290.22;101.41	364.26;77.04;177.03	No	0.753317	1.68566	0.315729	0.480891	Tested	61.4;858.08	166.49;243.53;304.86;237.35	No
123053	scaffold_1:551727-553871	52.6634	-0.309534	-1.23931	0.400967	0.86689	Tested	60.11;57.37;49.51	85.96;54.79	No	-0.0562188	-1.03974	0.868619	0.95389	Tested	46.43;28.79;58.79	56.49;49.81;54.06;29.85	No	-0.284738	-1.21819	0.412962	0.567041	Tested	46.43;28.79;58.79	60.11;57.37;49.51	No	0.538053	1.45201	0.136247	0.264562	Tested	85.96;54.79	56.49;49.81;54.06;29.85	No
154909	scaffold_80:403275-406940	347.407	0.518572	1.43254	0.0436029	0.32682	Tested	489.49;448.28;501.25	424.67;245.37	No	0.717924	1.64481	0.00132605	0.0133221	Tested	314.7;389.26;430.61	252.71;239.84;189.65;243.04	Up	-0.328823	-1.25599	0.157158	0.278667	Tested	314.7;389.26;430.61	489.49;448.28;501.25	No	0.528176	1.4421	0.0339833	0.0909598	Tested	424.67;245.37	252.71;239.84;189.65;243.04	No
119026	scaffold_3:2154464-2155450	1.35009	-0.556815	-1.47102	0.561806	NA	Low_Counts	0;0;0	0;0.48	No	0.987248	1.9824	0.319872	NA	Low_Counts	10.32;1.15;0.49	0;0.92;0;2.84	No	2.15721	4.4605	0.0284051	0.0726797	Low_Counts	10.32;1.15;0.49	0;0;0	No	-0.613144	-1.52959	0.528502	0.681288	Low_Counts	0;0.48	0;0.92;0;2.84	No
217202	scaffold_92:413461-417020	370.922	0.134961	1.09806	0.669616	0.966349	Tested	348.51;320.43;293.7	174.99;403.55	No	-0.178624	-1.1318	0.506863	0.766221	Tested	430.78;391.57;338.51	466.78;400.35;530.85;351.06	No	0.259693	1.19722	0.363259	0.516742	Tested	430.78;391.57;338.51	348.51;320.43;293.7	No	-0.573278	-1.4879	0.057357	0.136816	Tested	174.99;403.55	466.78;400.35;530.85;351.06	No
219667	scaffold_4:57146-57915	0	NA	NA	NA	NA	All_Zero	0;0;0	0;0	No	NA	NA	NA	NA	All_Zero	0;0;0	0;0;0;0	No	NA	NA	NA	NA	All_Zero	0;0;0	0;0;0	No	NA	NA	NA	NA	All_Zero	0;0	0;0;0;0	No
37791	scaffold_5:355756-359463	207.646	-0.194446	-1.14428	0.484035	0.903436	Tested	270.51;217.17;236.72	264.01;290.63	No	-0.290338	-1.22293	0.239602	0.534598	Tested	216.68;119.77;132.27	151.63;207.55;155.98;228.83	No	-0.653621	-1.57311	0.0110567	0.0333329	Tested	216.68;119.77;132.27	270.51;217.17;236.72	Down	0.557729	1.47195	0.0376779	0.0989118	Tested	264.01;290.63	151.63;207.55;155.98;228.83	No
219660	scaffold_4:40563-42412	3.05562	1.6967	3.24158	0.0515518	0.359275	Tested	7.16;14.75;8.82	3.07;2.38	No	0.406153	1.32515	0.675344	0.866412	Low_Counts	0;0;0.49	0;0;0;0	No	-3.37821	-10.3978	0.000184002	0.000978311	Tested	0;0;0.49	7.16;14.75;8.82	Down	2.08767	4.2506	0.0281337	0.0785539	Low_Counts	3.07;2.38	0;0;0;0	No
66565	scaffold_88:847992-849142	0.570344	-0.393937	-1.31397	0.677316	NA	Low_Counts	0.72;0.82;1.36	2.05;1.91	No	0	-1	1	NA	Low_Counts	0;0;0	0;0;0;0	No	-0.759817	-1.69328	0.429581	NA	Low_Counts	0;0;0	0.72;0.82;1.36	No	1.20952	2.31261	0.203417	NA	Low_Counts	2.05;1.91	0;0;0;0	No
151367	scaffold_46:5632-6405	0	NA	NA	NA	NA	All_Zero	0;0;0	0;0	No	NA	NA	NA	NA	All_Zero	0;0;0	0;0;0;0	No	NA	NA	NA	NA	All_Zero	0;0;0	0;0;0	No	NA	NA	NA	NA	All_Zero	0;0	0;0;0;0	No
53621	scaffold_44:16814-18178	8.87603	0.561077	1.47537	0.487196	0.903887	Tested	0.72;8.2;10.17	0;6.67	No	-0.363714	-1.28673	0.61319	0.831984	Tested	10.32;11.52;7.35	14.87;12.91;5.32;18.48	No	0.488639	1.40312	0.515097	0.656931	Tested	10.32;11.52;7.35	0.72;8.2;10.17	No	-1.41343	-2.6637	0.0705111	0.160895	Tested	0;6.67	14.87;12.91;5.32;18.48	No
81951	scaffold_3:610627-612287	688.44	-0.0624984	-1.04427	0.740404	0.977829	Tested	676.99;821.16;793.59	858.56;739.92	No	0.137464	1.09997	0.399291	0.687253	Tested	680.99;716.34;579.04	671.92;549.79;651.37;521.61	No	-0.216152	-1.16163	0.207016	0.344186	Tested	680.99;716.34;579.04	676.99;821.16;793.59	No	0.416115	1.33433	0.0216732	0.0637102	Tested	858.56;739.92	671.92;549.79;651.37;521.61	No
58316	scaffold_83:824939-825448	19.7025	-0.636277	-1.55431	0.125389	0.576209	Tested	12.88;15.57;16.28	27.63;20.49	No	-0.127905	-1.09271	0.739116	0.899796	Tested	18.06;16.12;23.51	20.81;26.75;21.27;17.06	No	0.397515	1.31724	0.318848	0.472294	Tested	18.06;16.12;23.51	12.88;15.57;16.28	No	0.110857	1.07987	0.7823	0.865693	Tested	27.63;20.49	20.81;26.75;21.27;17.06	No
111565	scaffold_85:978307-979427	248.26	0.184634	1.13653	0.437565	0.888311	Tested	208.25;156.53;232.65	177.03;172.95	No	0.0631601	1.04475	0.754749	0.907394	Tested	309.54;266.03;322.34	228.93;341.31;297.77;265.78	No	0.579461	1.49429	0.00669341	0.0219111	Tested	309.54;266.03;322.34	208.25;156.53;232.65	Up	-0.700934	-1.62556	0.00207408	0.00932842	Tested	177.03;172.95	228.93;341.31;297.77;265.78	Down
61039	scaffold_4:149790-153017	3.97719	0.483053	1.3977	0.617521	0.952748	Low_Counts	2.15;9.83;0.68	1.02;3.34	No	0.326855	1.25428	0.725798	0.892595	Tested	0;13.82;1.96	2.97;11.07;0.89;0	No	0.250926	1.18997	0.790442	0.86974	Tested	0;13.82;1.96	2.15;9.83;0.68	No	-0.407124	-1.32604	0.670779	0.789081	Low_Counts	1.02;3.34	2.97;11.07;0.89;0	No
127285	scaffold_89:1244595-1246088	2.91944	-0.808485	-1.75137	0.334446	0.824378	Tested	5.01;4.1;2.71	3.07;12.86	No	0.275664	1.21055	0.761092	0.910145	Low_Counts	2.58;0;1.47	0;0.92;0.89;1.42	No	-1.22055	-2.33036	0.158487	0.280557	Low_Counts	2.58;0;1.47	5.01;4.1;2.71	No	2.3047	4.94065	0.00910258	0.0317412	Tested	3.07;12.86	0;0.92;0.89;1.42	Up
127286	scaffold_2:1506992-1508466	204.479	0.347628	1.27247	0.27095	0.775087	Tested	169.6;164.72;135.66	112.56;130.55	No	-0.165607	-1.12164	0.535168	0.783318	Tested	149.61;193.48;346.35	267.58;280.43;272.96;230.25	No	0.568946	1.48344	0.0448222	0.105175	Tested	149.61;193.48;346.35	169.6;164.72;135.66	No	-1.08218	-2.11724	0.000326691	0.00189288	Tested	112.56;130.55	267.58;280.43;272.96;230.25	Down
183601	scaffold_89:1398283-1399616	122.29	0.226515	1.17	0.520515	0.918016	Tested	80.87;115.55;109.2	91.07;81.95	No	0.367209	1.28986	0.223657	0.518258	Tested	263.11;115.17;116.1	124.87;128.22;106.35;135.02	No	0.637595	1.55573	0.044532	0.104633	Tested	263.11;115.17;116.1	80.87;115.55;109.2	No	-0.4969	-1.41118	0.142402	0.273407	Tested	91.07;81.95	124.87;128.22;106.35;135.02	No
43480	scaffold_88:53732-55674	283.915	-0.489645	-1.4041	0.0344496	0.280469	Tested	291.98;277.82;316.08	451.28;384.49	No	-0.767832	-1.70271	0.00020886	0.00280139	Tested	131.55;163.54;212.12	246.77;283.2;355.38;292.78	Down	-0.760792	-1.69442	0.000447824	0.00214516	Tested	131.55;163.54;212.12	291.98;277.82;316.08	Down	0.482605	1.39726	0.0301145	0.0827627	Tested	451.28;384.49	246.77;283.2;355.38;292.78	No
61788	scaffold_3:10685-12376	68.7941	-0.590895	-1.50618	0.0827459	0.472161	Tested	95.89;83.59;57.65	126.89;115.3	No	-0.174718	-1.12874	0.587396	0.814841	Tested	33.53;57.58;45.56	50.54;42.43;75.33;41.22	No	-0.738366	-1.66829	0.0239536	0.0632519	Tested	33.53;57.58;45.56	95.89;83.59;57.65	No	1.15454	2.22614	0.000585213	0.00315876	Tested	126.89;115.3	50.54;42.43;75.33;41.22	Up
223225	scaffold_74:29734-31211	25.3515	0.0202667	1.01415	0.968025	0.997578	Tested	50.81;63.1;31.2	54.24;43.36	No	-0.234689	-1.17665	0.662211	0.85951	Tested	0;12.67;9.31	8.92;16.6;9.75;4.26	No	-2.32711	-5.018	6.88685e-06	5.18904e-05	Tested	0;12.67;9.31	50.81;63.1;31.2	Down	2.07216	4.20515	8.15472e-05	0.000563791	Tested	54.24;43.36	8.92;16.6;9.75;4.26	Up
65061	scaffold_91:1152151-1153576	0.57239	0	-1	1	NA	Low_Counts	0;0;0	0;0	No	-0.484239	-1.39885	0.533804	NA	Low_Counts	0;0;0	5.95;0.92;0;0	No	0	-1	1	NA	Low_Counts	0;0;0	0;0;0	No	-0.541938	-1.45593	0.454832	NA	Low_Counts	0;0	5.95;0.92;0;0	No
216915	scaffold_89:863352-865483	761.882	-1.58199	-2.99382	0.00207413	0.0371546	Tested	784.33;658.9;659.97	758.27;3874.94	Down	-0.289041	-1.22183	0.514755	0.770593	Tested	283.75;423.81;194.48	538.13;331.16;431.59;203.24	No	-1.14807	-2.21617	0.0144267	0.0414268	Tested	283.75;423.81;194.48	784.33;658.9;659.97	Down	2.44102	5.43024	6.68793e-07	7.25362e-06	Tested	758.27;3874.94	538.13;331.16;431.59;203.24	Up
216911	scaffold_89:785032-786120	3699.28	-0.64655	-1.56542	0.0493164	0.348438	Tested	3294.76;2756.06;3253.04	5021.39;4824.02	No	-0.768302	-1.70326	0.00574568	0.0414255	Tested	2153.88;2497.96;3001.5	4504.26;3270.13;6960.41;2853.94	Down	-0.274336	-1.20944	0.354735	0.508081	Tested	2153.88;2497.96;3001.5	3294.76;2756.06;3253.04	No	0.152584	1.11156	0.6256	0.755831	Tested	5021.39;4824.02	4504.26;3270.13;6960.41;2853.94	No
52839	scaffold_68:80586-81390	698.678	-0.224543	-1.16841	0.413714	0.878027	Tested	62.26;90.15;65.12	90.05;78.61	No	-0.675979	-1.59768	0.00138342	0.0137733	Tested	838.34;1024.98;692.2	1293.3;1078.36;1481.77;1589	Down	3.50409	11.3458	4.50336e-49	2.66174e-46	Tested	838.34;1024.98;692.2	62.26;90.15;65.12	Up	-3.95552	-15.5143	2.04206e-55	1.63553e-52	Tested	90.05;78.61	1293.3;1078.36;1481.77;1589	Down
216912	scaffold_89:808710-809469	11873.1	3.22882	9.37499	3.81688e-23	1.61454e-20	Tested	10578.43;13361.51;17436.6	1423.43;1329.28	Up	4.48604	22.4095	1.18948e-59	1.48031e-56	Tested	28635.06;42742.94;21761.5	1379.52;1261.93;901.29;1665.75	Up	1.1453	2.21192	9.08597e-05	0.000523459	Tested	28635.06;42742.94;21761.5	10578.43;13361.51;17436.6	Up	0.11192	1.08067	0.71865	0.822596	Tested	1423.43;1329.28	1379.52;1261.93;901.29;1665.75	No
216918	scaffold_89:920171-921174	405.796	-0.355119	-1.27909	0.0850713	0.477644	Tested	309.87;321.25;273.35	339.74;430.23	No	0.473149	1.38814	0.00728131	0.0496866	Tested	541.7;578.14;506.05	454.89;353.3;326.13;434.91	Up	0.837589	1.78706	6.80182e-06	5.13224e-05	Tested	541.7;578.14;506.05	309.87;321.25;273.35	Up	-0.00932097	-1.00648	0.962345	0.977977	Tested	339.74;430.23	454.89;353.3;326.13;434.91	No
60928	scaffold_6:257336-258339	1.25958	-1.3846	-2.611	0.159544	NA	Low_Counts	0;0.82;0	1.02;2.38	No	-0.759914	-1.69339	0.423524	NA	Low_Counts	0;1.15;1.47	0;2.77;2.66;2.84	No	0.956965	1.94122	0.328961	0.482534	Low_Counts	0;1.15;1.47	0;0.82;0	No	-0.332275	-1.259	0.728206	0.829006	Low_Counts	1.02;2.38	0;2.77;2.66;2.84	No
192201	scaffold_72:29494-31967	168.71	-0.418262	-1.33632	0.271584	0.775762	Tested	161.02;89.33;129.55	202.62;140.55	No	0.0511218	1.03607	0.875623	0.956393	Tested	193.46;161.23;218.98	80.27;203.86;216.24;227.41	No	0.57703	1.49178	0.0952337	0.190414	Tested	193.46;161.23;218.98	161.02;89.33;129.55	No	-0.107646	-1.07747	0.766993	0.85585	Tested	202.62;140.55	80.27;203.86;216.24;227.41	No
192202	scaffold_72:32830-34740	8.32834	-0.268159	-1.20427	0.655755	0.962729	Tested	7.16;4.92;6.78	4.09;10.48	No	-0.191551	-1.14199	0.724574	0.891935	Tested	7.74;9.21;9.8	5.95;11.99;13.29;8.53	No	0.48821	1.4027	0.389648	0.542813	Tested	7.74;9.21;9.8	7.16;4.92;6.78	No	-0.411603	-1.33016	0.477707	0.638697	Tested	4.09;10.48	5.95;11.99;13.29;8.53	No
120623	scaffold_87:628721-629599	4.5004	0.414909	1.33321	0.623017	0.95517	Low_Counts	1.43;6.56;6.1	4.09;2.38	No	-0.191721	-1.14213	0.807984	0.930622	Tested	2.58;6.91;3.92	2.97;5.53;11.52;0	No	-0.0195912	-1.01367	0.980567	0.988651	Low_Counts	2.58;6.91;3.92	1.43;6.56;6.1	No	-0.587039	-1.50216	0.479751	0.640339	Tested	4.09;2.38	2.97;5.53;11.52;0	No
159562	scaffold_87:542148-543110	44.3613	0.0649635	1.04606	0.908704	0.995788	Tested	50.81;91.79;138.37	117.68;68.61	No	0.633507	1.55133	0.283492	0.583469	Tested	25.8;6.91;4.41	11.89;7.38;4.43;4.26	No	-2.88599	-7.39214	2.5623e-07	2.58392e-06	Tested	25.8;6.91;4.41	50.81;91.79;138.37	Down	3.45454	10.9627	7.04252e-09	1.0928e-07	Tested	117.68;68.61	11.89;7.38;4.43;4.26	Up
154843	scaffold_80:36805-38708	369.538	0.200185	1.14885	0.575483	0.94262	Tested	286.97;242.58;310.65	160.66;320.65	No	-0.124834	-1.09038	0.680414	0.86935	Tested	355.97;499.82;408.56	621.38;379.13;560.98;287.1	No	0.575984	1.49069	0.0738982	0.15727	Tested	355.97;499.82;408.56	286.97;242.58;310.65	No	-0.901002	-1.86736	0.00814215	0.0290927	Tested	160.66;320.65	621.38;379.13;560.98;287.1	Down
60924	scaffold_6:270373-271402	486.747	0.05704	1.04033	0.833354	0.988116	Tested	392.16;342.56;458.52	278.34;481.69	No	0.0785196	1.05593	0.732684	0.896583	Tested	616.5;582.74;521.23	609.49;542.41;608.84;406.49	No	0.516171	1.43015	0.0344658	0.0849588	Tested	616.5;582.74;521.23	392.16;342.56;458.52	No	-0.494691	-1.40902	0.0556335	0.133747	Tested	278.34;481.69	609.49;542.41;608.84;406.49	No
159566	scaffold_87:890164-892604	52.9131	0.124921	1.09045	0.693301	0.969684	Tested	50.81;61.46;59.01	59.35;46.22	No	-0.0753459	-1.05361	0.796263	0.926334	Tested	59.33;42.61;48.01	53.52;61.8;34.56;58.27	No	-0.217523	-1.16274	0.46342	0.61292	Tested	59.33;42.61;48.01	50.81;61.46;59.01	No	0.0172562	1.01203	0.955929	0.974747	Tested	59.35;46.22	53.52;61.8;34.56;58.27	No
92975	scaffold_84:555692-556120	720.404	-0.0231264	-1.01616	0.912353	0.995788	Tested	1417.66;1163.72;1143.58	1252.53;1278.78	No	-0.317269	-1.24597	0.0916555	0.306725	Tested	332.76;225.73;337.04	374.61;377.29;326.13;415.02	No	-2.03899	-4.10958	1.40229e-25	1.14762e-23	Tested	332.76;225.73;337.04	1417.66;1163.72;1143.58	Down	1.74485	3.35159	1.07229e-17	4.77122e-16	Tested	1252.53;1278.78	374.61;377.29;326.13;415.02	Up
160869	scaffold_88:1049937-1051691	3.34737	1.48391	2.79705	0.0727311	0.438686	Tested	12.17;3.28;12.21	2.05;3.34	No	-0.406099	-1.3251	0.649144	0.852106	Low_Counts	0;1.15;0.98	0;0.92;2.66;1.42	No	-2.57469	-5.95744	0.00238923	0.0091534	Tested	0;1.15;0.98	12.17;3.28;12.21	Down	0.684686	1.60735	0.434171	0.600185	Low_Counts	2.05;3.34	0;0.92;2.66;1.42	No
66788	scaffold_85:313271-313824	0.638671	-0.425995	-1.3435	0.634643	NA	Low_Counts	0;0;0	0;0.48	No	0.217802	1.16296	0.819939	NA	Low_Counts	0;2.3;0.49	2.97;0;0;1.42	No	1.04309	2.06064	0.264537	NA	Low_Counts	0;2.3;0.49	0;0;0	No	-0.399294	-1.31886	0.66397	NA	Low_Counts	0;0.48	2.97;0;0;1.42	No
218953	scaffold_3:351179-351523	0	NA	NA	NA	NA	All_Zero	0;0;0	0;0	No	NA	NA	NA	NA	All_Zero	0;0;0	0;0;0;0	No	NA	NA	NA	NA	All_Zero	0;0;0	0;0;0	No	NA	NA	NA	NA	All_Zero	0;0	0;0;0;0	No
218952	scaffold_3:347587-347931	0.0993396	-0.0392172	-1.02756	0.954869	NA	Low_Counts	0.72;0;0	0;0.48	No	0	-1	1	NA	Low_Counts	0;0;0	0;0;0;0	No	-0.0564823	-1.03993	0.939448	NA	Low_Counts	0;0;0	0.72;0;0	No	0.0524187	1.037	0.942348	NA	Low_Counts	0;0.48	0;0;0;0	No
160860	scaffold_88:935332-936671	0.0397038	-0.196858	-1.1462	0.776064	NA	Low_Counts	0;0;0	0;0.48	No	0	-1	1	NA	Low_Counts	0;0;0	0;0;0;0	No	0	-1	1	NA	Low_Counts	0;0;0	0;0;0	No	0.0375121	1.02634	0.958672	NA	Low_Counts	0;0.48	0;0;0;0	No
218955	scaffold_3:365793-366249	0	NA	NA	NA	NA	All_Zero	0;0;0	0;0	No	NA	NA	NA	NA	All_Zero	0;0;0	0;0;0;0	No	NA	NA	NA	NA	All_Zero	0;0;0	0;0;0	No	NA	NA	NA	NA	All_Zero	0;0	0;0;0;0	No
119569	scaffold_6:2621422-2622300	26.3181	-0.0274314	-1.0192	0.954223	0.997578	Tested	50.09;59.83;57.65	50.14;66.7	No	-0.612844	-1.52927	0.320976	0.620074	Low_Counts	5.16;5.76;0.49	5.95;5.53;7.09;1.42	No	-3.82563	-14.1785	1.38406e-11	2.71179e-10	Tested	5.16;5.76;0.49	50.09;59.83;57.65	Down	3.24022	9.44939	2.19561e-09	3.70513e-08	Tested	50.14;66.7	5.95;5.53;7.09;1.42	Up
61259	scaffold_4:838721-839226	0.320292	-0.416505	-1.33469	0.59457	NA	Low_Counts	0.72;0;0	1.02;0.95	No	0.239451	1.18054	0.780313	NA	Low_Counts	0;1.15;0	0;0;0;0	No	0.181378	1.13397	0.826742	NA	Low_Counts	0;1.15;0	0.72;0;0	No	0.474578	1.38951	0.558563	NA	Low_Counts	1.02;0.95	0;0;0;0	No
213239	scaffold_75:5694-7403	312.792	-0.0849739	-1.06067	0.804559	0.987376	Tested	277.66;295.85;318.79	304.95;326.84	No	0.932349	1.90838	0.00153735	0.0150796	Tested	265.69;404.23;641.74	276.5;213.09;152.43;275.73	Up	0.554426	1.46858	0.0737641	0.157112	Tested	265.69;404.23;641.74	277.66;295.85;318.79	No	0.462897	1.37831	0.159995	0.298062	Tested	304.95;326.84	276.5;213.09;152.43;275.73	No
150101	scaffold_6:2765551-2767286	25.4081	-1.50612	-2.84045	0.0914819	0.490914	Tested	5.73;3.28;0.68	20.47;8.1	No	-0.679813	-1.60193	0.399284	0.687253	Tested	5.16;71.4;2.94	130.82;21.22;26.59;8.53	No	2.19809	4.58872	0.00977471	0.0300298	Tested	5.16;71.4;2.94	5.73;3.28;0.68	Up	-1.37178	-2.5879	0.108828	0.222705	Tested	20.47;8.1	130.82;21.22;26.59;8.53	No
65203	scaffold_91:571288-572643	35.5083	0.254783	1.19316	0.576785	0.94262	Tested	48.66;41.8;46.8	30.7;44.79	No	-0.558338	-1.47257	0.18589	0.465473	Tested	20.64;11.52;38.21	17.84;47.97;41.65;35.53	No	-0.846111	-1.79765	0.0507302	0.116469	Tested	20.64;11.52;38.21	48.66;41.8;46.8	No	0.0329908	1.02313	0.941067	0.96631	Tested	30.7;44.79	17.84;47.97;41.65;35.53	No
214513	scaffold_90:1070938-1072120	341.403	0.272012	1.20749	0.207215	0.703211	Tested	308.44;235.2;256.39	208.76;230.6	No	0.253096	1.19176	0.164709	0.43448	Tested	500.42;446.85;405.13	422.18;404.04;384.62;294.21	No	0.740962	1.67129	0.000120101	0.00066933	Tested	500.42;446.85;405.13	308.44;235.2;256.39	Up	-0.759878	-1.69335	0.000231583	0.00140515	Tested	208.76;230.6	422.18;404.04;384.62;294.21	Down
155466	scaffold_81:744563-749093	1.20641	0.691204	1.61463	0.483859	NA	Low_Counts	1.43;2.46;0.68	0;0.95	No	0.756765	1.6897	0.442192	NA	Low_Counts	0;4.61;0.49	2.97;0;0.89;0	No	0.123831	1.08962	0.899712	0.940741	Low_Counts	0;4.61;0.49	1.43;2.46;0.68	No	-0.05827	-1.04122	0.952994	0.972934	Low_Counts	0;0.95	2.97;0;0.89;0	No
228484	scaffold_92:735144-736011	1.25231	-0.986772	-1.98175	0.315091	NA	Low_Counts	2.15;0;0.68	1.02;4.76	No	-1.11958	-2.17284	0.251892	NA	Low_Counts	0;0;0.49	0;1.84;2.66;1.42	No	-0.620002	-1.53688	0.528772	0.668203	Low_Counts	0;0;0.49	2.15;0;0.68	No	0.487193	1.40172	0.617131	0.749425	Low_Counts	1.02;4.76	0;1.84;2.66;1.42	No
228485	scaffold_92:737970-739416	0.324631	0	-1	1	NA	Low_Counts	0;0;0	0;0	No	-0.352399	-1.27668	0.650332	NA	Low_Counts	0;0;0	2.97;0.92;0;0	No	0	-1	1	NA	Low_Counts	0;0;0	0;0;0	No	-0.42266	-1.3404	0.559302	NA	Low_Counts	0;0	2.97;0.92;0;0	No
154597	scaffold_79:526558-527883	2.56509	0	-1	1	NA	Low_Counts	0;0;0	0;0	No	-0.746761	-1.67802	0.45071	0.727037	Tested	0;2.3;5.39	0;4.61;0;18.48	No	1.48474	2.79866	0.129946	0.241384	Low_Counts	0;2.3;5.39	0;0;0	No	-1.93269	-3.81767	0.0459676	0.115218	Tested	0;0	0;4.61;0;18.48	No
81566	scaffold_69:147583-150293	8632.28	-1.23199	-2.3489	0.00308031	0.0498642	Tested	2755.89;1214.53;1235.83	4498.48;3935.92	Down	-3.35598	-10.2388	2.29553e-21	3.9404e-19	Tested	3128.94;1385.45;1222.74	20371.75;20356.88;25992.08;17488.92	Down	0.132324	1.09606	0.725296	0.826523	Tested	3128.94;1385.45;1222.74	2755.89;1214.53;1235.83	No	-2.25631	-4.77769	1.21399e-08	1.78501e-07	Tested	4498.48;3935.92	20371.75;20356.88;25992.08;17488.92	Down
86249	scaffold_2:915277-917967	3615.25	-0.0981243	-1.07038	0.726232	0.975349	Tested	3265.42;3061.74;3957.78	4070.74;3279.38	No	-0.0783578	-1.05582	0.74033	0.900193	Tested	2669.79;2825.04;5187.35	3466.65;3802.39;3738.98;4057.77	No	0.0555753	1.03927	0.825471	0.8944	Tested	2669.79;2825.04;5187.35	3265.42;3061.74;3957.78	No	-0.0358089	-1.02513	0.893081	0.938036	Tested	4070.74;3279.38	3466.65;3802.39;3738.98;4057.77	No
50793	scaffold_84:337896-338435	0.649729	0.574116	1.48877	0.5508	NA	Low_Counts	1.43;0;1.36	0;0.48	No	0.706766	1.63214	0.474262	NA	Low_Counts	0;1.15;1.96	0;0;0;1.42	No	0.194469	1.1443	0.843698	NA	Low_Counts	0;1.15;1.96	1.43;0;1.36	No	-0.0618189	-1.04378	0.948884	NA	Low_Counts	0;0.48	0;0;0;1.42	No
63696	scaffold_2:1519865-1520677	110.54	-0.254256	-1.19272	0.532411	0.923093	Tested	57.25;90.15;51.55	61.4;95.77	No	-0.195604	-1.1452	0.57233	0.805957	Tested	126.4;172.75;85.24	169.47;106.08;203.83;106.6	No	0.91118	1.88058	0.0135967	0.0394587	Tested	126.4;172.75;85.24	57.25;90.15;51.55	Up	-0.852528	-1.80566	0.0276221	0.0773955	Tested	61.4;95.77	169.47;106.08;203.83;106.6	No
38974	scaffold_92:892519-893819	625.275	-0.287197	-1.22027	0.203339	0.69904	Tested	601.84;603.17;529.06	703.02;711.33	No	-0.523008	-1.43695	0.00692858	0.0480686	Tested	392.08;437.63;648.6	790.85;745.35;717.84;622.52	Down	-0.212514	-1.15871	0.300606	0.454412	Tested	392.08;437.63;648.6	601.84;603.17;529.06	No	-0.0232974	-1.01628	0.913834	0.949927	Tested	703.02;711.33	790.85;745.35;717.84;622.52	No
73052	scaffold_1:1050205-1052172	57.0516	0.780045	1.71718	0.182866	0.671868	Tested	45.08;101.62;47.48	39.91;30.97	No	0.248606	1.18806	0.626916	0.83926	Tested	74.81;67.95;58.3	20.81;71.95;17.72;108.02	No	0.0406742	1.02859	0.939372	0.964131	Tested	74.81;67.95;58.3	45.08;101.62;47.48	No	-0.572113	-1.4867	0.311491	0.476419	Tested	39.91;30.97	20.81;71.95;17.72;108.02	No
201403	scaffold_6:3366954-3369245	18.6402	0.617274	1.53397	0.127572	0.581606	Tested	29.34;28.68;23.74	15.35;19.06	No	-0.0447761	-1.03152	0.911006	0.968656	Tested	12.9;16.12;16.66	8.92;19.37;15.07;18.48	No	-0.762351	-1.69625	0.0493488	0.113814	Tested	12.9;16.12;16.66	29.34;28.68;23.74	No	0.100301	1.072	0.810023	0.885362	Tested	15.35;19.06	8.92;19.37;15.07;18.48	No
70662	scaffold_68:22301-23464	71.4707	0.982374	1.97571	0.0894417	0.48902	Tested	30.77;63.1;59.01	17.4;29.06	No	2.02133	4.05957	4.88652e-05	0.000810837	Tested	103.18;322.47;82.79	35.68;22.14;66.47;25.58	Up	1.61555	3.06429	0.00179988	0.0071692	Tested	103.18;322.47;82.79	30.77;63.1;59.01	Up	-0.576599	-1.49133	0.30453	0.469114	Tested	17.4;29.06	35.68;22.14;66.47;25.58	No
31969	scaffold_3:379684-381189	83.7995	0.145452	1.10608	0.610731	0.951067	Tested	100.9;67.2;63.76	66.52;72.42	No	0.361148	1.28445	0.151014	0.41373	Tested	113.5;104.8;94.06	95.14;74.72;88.62;63.96	No	0.405106	1.32419	0.11792	0.224388	Tested	113.5;104.8;94.06	100.9;67.2;63.76	No	-0.18941	-1.1403	0.497109	0.654183	Tested	66.52;72.42	95.14;74.72;88.62;63.96	No
188383	scaffold_2:181986-182375	52.2228	0.107076	1.07704	0.812605	0.987987	Tested	44.37;51.63;41.38	24.56;58.13	No	0.267357	1.2036	0.496965	0.759384	Tested	77.39;78.31;42.13	41.62;66.42;70.9;29.85	No	0.477556	1.39238	0.245413	0.389577	Tested	77.39;78.31;42.13	44.37;51.63;41.38	No	-0.317275	-1.24598	0.466906	0.630617	Tested	24.56;58.13	41.62;66.42;70.9;29.85	No
43338	scaffold_88:943734-944897	1.25171	0.34658	1.27154	0.726072	NA	Low_Counts	0.72;1.64;3.39	0;2.38	No	-0.637788	-1.55594	0.519445	NA	Low_Counts	0;1.15;0	2.97;2.77;0;0	No	-0.970728	-1.95983	0.327306	0.481101	Low_Counts	0;1.15;0	0.72;1.64;3.39	No	-0.0136387	-1.0095	0.988992	0.993585	Low_Counts	0;2.38	2.97;2.77;0;0	No
210318	scaffold_87:1137061-1141687	1795.86	-0.163064	-1.11966	0.553704	0.935241	Tested	1983.01;1621.84;1925.64	2576.7;1566.55	No	-0.265651	-1.20218	0.254315	0.550545	Tested	1325.86;1190.82;2033.5	1673.86;1911.34;1713.07;2028.17	No	-0.274333	-1.20943	0.268798	0.416325	Tested	1325.86;1190.82;2033.5	1983.01;1621.84;1925.64	No	0.171746	1.12642	0.512108	0.667844	Tested	2576.7;1566.55	1673.86;1911.34;1713.07;2028.17	No
31960	scaffold_3:1581408-1583454	0.159128	-0.217855	-1.163	0.753283	NA	Low_Counts	0;0;0	1.02;0	No	-0.195898	-1.14544	0.801072	NA	Low_Counts	0;0;0	0;0;0.89;0	No	0	-1	1	NA	Low_Counts	0;0;0	0;0;0	No	-0.0842888	-1.06016	0.907444	NA	Low_Counts	1.02;0	0;0;0.89;0	No
43445	scaffold_88:302302-302784	44.7872	-0.151056	-1.11038	0.692262	0.969206	Tested	52.24;45.07;29.84	54.24;40.97	No	-0.0250602	-1.01752	0.941854	0.980663	Tested	25.8;55.28;50.46	41.62;41.51;62.04;38.37	No	0.1071	1.07706	0.762878	0.852638	Tested	25.8;55.28;50.46	52.24;45.07;29.84	No	0.0188955	1.01318	0.959401	0.976852	Tested	54.24;40.97	41.62;41.51;62.04;38.37	No
43331	scaffold_88:635267-637608	128.178	-0.393908	-1.31395	0.117687	0.557015	Tested	157.44;172.92;198.06	257.87;210.11	No	-0.0133564	-1.0093	0.956473	0.986592	Tested	98.02;69.1;71.52	53.52;95.01;80.65;73.91	No	-1.17069	-2.25119	1.57378e-06	1.37241e-05	Tested	98.02;69.1;71.52	157.44;172.92;198.06	Down	1.55124	2.93069	8.24575e-10	1.50887e-08	Tested	257.87;210.11	53.52;95.01;80.65;73.91	Up
64881	scaffold_91:1760413-1760944	5.23672	0.00612764	1.00426	0.994872	1	Low_Counts	0;0.82;0.68	0;0.48	No	-0.670792	-1.59195	0.387331	0.67858	Tested	5.16;2.3;11.27	2.97;11.99;4.43;22.74	No	2.55461	5.87509	0.00364987	0.0131274	Tested	5.16;2.3;11.27	0;0.82;0.68	Up	-3.23153	-9.39264	0.000270714	0.00161436	Tested	0;0.48	2.97;11.99;4.43;22.74	Down
47714	scaffold_86:874101-875266	245.953	1.12243	2.17713	0.0342168	0.279275	Tested	189.64;131.12;293.02	72.66;100.05	No	0.704553	1.62964	0.119935	0.361586	Tested	245.05;320.16;644.68	77.3;364.37;180.79;332.58	No	0.924634	1.8982	0.0537841	0.122162	Tested	245.05;320.16;644.68	189.64;131.12;293.02	No	-1.34251	-2.53592	0.00811686	0.0290393	Tested	72.66;100.05	77.3;364.37;180.79;332.58	Down
33118	scaffold_3:2059865-2061129	79.2516	-0.0945402	-1.06773	0.782172	0.985424	Tested	123.09;139.32;168.89	146.33;163.9	No	0.317443	1.24612	0.366381	0.660489	Tested	33.53;49.52;20.09	26.76;21.22;32.79;25.58	No	-2.04797	-4.13525	1.26901e-09	1.88036e-08	Tested	33.53;49.52;20.09	123.09;139.32;168.89	Down	2.45996	5.502	4.73972e-12	1.15574e-10	Tested	146.33;163.9	26.76;21.22;32.79;25.58	Up
64034	scaffold_5:974107-975412	0.236881	0	-1	1	NA	Low_Counts	0;0;0	0;0	No	-0.352399	-1.27668	0.650332	NA	Low_Counts	0;0;0	0;0;0;2.84	No	0	-1	1	NA	Low_Counts	0;0;0	0;0;0	No	-0.42266	-1.3404	0.559302	NA	Low_Counts	0;0	0;0;0;2.84	No
19767	scaffold_1:2211045-2211344	0	NA	NA	NA	NA	All_Zero	0;0;0	0;0	No	NA	NA	NA	NA	All_Zero	0;0;0	0;0;0;0	No	NA	NA	NA	NA	All_Zero	0;0;0	0;0;0	No	NA	NA	NA	NA	All_Zero	0;0	0;0;0;0	No
47715	scaffold_86:461999-462772	9.08058	2.05681	4.16064	0.0236384	0.21817	Tested	15.03;21.31;16.96	3.07;1.43	No	2.06629	4.1881	0.0172545	0.0969524	Tested	2.58;40.31;0.98	0;5.53;1.77;0	No	-0.221569	-1.166	0.795983	0.873501	Tested	2.58;40.31;0.98	15.03;21.31;16.96	No	0.231058	1.1737	0.801127	0.877851	Low_Counts	3.07;1.43	0;5.53;1.77;0	No
19768	scaffold_90:45378-45602	0.300615	-0.482152	-1.39683	0.489819	NA	Low_Counts	0;0;0.68	1.02;1.91	No	0	-1	1	NA	Low_Counts	0;0;0	0;0;0;0	No	-0.0253723	-1.01774	0.972877	NA	Low_Counts	0;0;0	0;0;0.68	No	0.520649	1.4346	0.475437	NA	Low_Counts	1.02;1.91	0;0;0;0	No
16009	scaffold_84:924067-925252	11.2273	0.0420435	1.02957	0.945542	0.997525	Tested	7.87;16.39;14.92	16.37;9.53	No	-0.305995	-1.23627	0.600385	0.825076	Tested	2.58;6.91;14.21	8.92;7.38;9.75;19.9	No	-0.476722	-1.39158	0.420681	0.57321	Tested	2.58;6.91;14.21	7.87;16.39;14.92	No	0.128684	1.0933	0.832404	0.901106	Tested	16.37;9.53	8.92;7.38;9.75;19.9	No
56842	scaffold_90:1307702-1310615	3.85839	-0.771747	-1.70734	0.29029	0.790014	Tested	5.01;5.74;4.07	13.3;6.19	No	-0.946116	-1.92668	0.255353	0.551593	Low_Counts	0;1.15;0.98	2.97;3.69;1.77;1.42	No	-1.79266	-3.46454	0.0263671	0.0683029	Low_Counts	0;1.15;0.98	5.01;5.74;4.07	No	1.6183	3.07012	0.0334247	0.0898111	Tested	13.3;6.19	2.97;3.69;1.77;1.42	No
12680	scaffold_81:427813-429596	127.288	-0.47821	-1.39301	0.0933023	0.496097	Tested	196.08;190.13;161.43	212.85;299.68	No	-0.439496	-1.35613	0.113806	0.35063	Tested	82.54;46.07;44.58	65.41;73.8;89.51;65.38	No	-1.70969	-3.2709	9.30945e-10	1.41087e-08	Tested	82.54;46.07;44.58	196.08;190.13;161.43	Down	1.7484	3.35986	7.03522e-10	1.30572e-08	Tested	212.85;299.68	65.41;73.8;89.51;65.38	Up
56664	scaffold_91:1056498-1057767	166.345	-0.259285	-1.19689	0.254193	0.756051	Tested	168.17;134.4;139.05	173.96;179.14	No	-0.152076	-1.11117	0.450633	0.72703	Tested	190.88;155.47;142.56	193.25;188.18;193.2;137.86	No	0.118017	1.08524	0.574776	0.708006	Tested	190.88;155.47;142.56	168.17;134.4;139.05	No	-0.0108075	-1.00752	0.960704	0.977621	Tested	173.96;179.14	193.25;188.18;193.2;137.86	No
177127	scaffold_3:242248-245046	468.086	-0.209761	-1.1565	0.556071	0.936794	Tested	616.87;430.25;531.1	651.85;574.59	No	-0.240805	-1.18165	0.430648	0.712146	Tested	379.19;302.89;406.6	347.85;490.75;231.3;653.79	No	-0.520863	-1.43481	0.107412	0.208952	Tested	379.19;302.89;406.6	616.87;430.25;531.1	No	0.489819	1.40427	0.150035	0.284651	Tested	651.85;574.59	347.85;490.75;231.3;653.79	No
208383	scaffold_3:2277047-2278537	149.457	0.445439	1.36173	0.0474116	0.342187	Tested	216.84;227.01;234.01	194.43;139.6	No	0.382819	1.30389	0.0701145	0.256448	Tested	123.82;146.26;114.14	118.92;94.09;94.83;89.54	No	-0.815631	-1.76007	0.000101407	0.00057509	Tested	123.82;146.26;114.14	216.84;227.01;234.01	Down	0.75301	1.68531	0.000867516	0.00446053	Tested	194.43;139.6	118.92;94.09;94.83;89.54	Up
208382	scaffold_3:2267136-2267797	793.718	0.311695	1.24117	0.134392	0.594332	Tested	605.42;739.21;767.14	554.64;575.55	No	0.151596	1.1108	0.389345	0.67946	Tested	1080.81;909.82;868.56	885.99;724.13;770.13;1043.22	No	0.428491	1.34583	0.0218305	0.0585024	Tested	1080.81;909.82;868.56	605.42;739.21;767.14	No	-0.58859	-1.50378	0.0030514	0.0129572	Tested	554.64;575.55	885.99;724.13;770.13;1043.22	Down
82562	scaffold_92:1044185-1045072	536.947	-0.248066	-1.18761	0.337135	0.826156	Tested	411.49;386;299.12	417.51;451.19	No	-0.13619	-1.099	0.533315	0.782446	Tested	484.95;770.46;553.08	799.77;526.73;623.9;719.17	No	0.716184	1.64283	0.00210706	0.00822643	Tested	484.95;770.46;553.08	411.49;386;299.12	Up	-0.604308	-1.52025	0.0139179	0.0449552	Tested	417.51;451.19	799.77;526.73;623.9;719.17	Down
29009	scaffold_6:3433318-3435352	0	NA	NA	NA	NA	All_Zero	0;0;0	0;0	No	NA	NA	NA	NA	All_Zero	0;0;0	0;0;0;0	No	NA	NA	NA	NA	All_Zero	0;0;0	0;0;0	No	NA	NA	NA	NA	All_Zero	0;0	0;0;0;0	No
204390	scaffold_85:1172038-1173913	1.07437	0.659409	1.57944	0.492991	NA	Low_Counts	1.43;0.82;0	0;0	No	0.125421	1.09083	0.899246	NA	Low_Counts	0;2.3;1.47	5.95;0.92;0;0	No	0.446334	1.36257	0.651323	0.771487	Low_Counts	0;2.3;1.47	1.43;0.82;0	No	-0.980322	-1.97291	0.310596	NA	Low_Counts	0;0	5.95;0.92;0;0	No
209398	scaffold_70:34100-35596	111.419	0.124475	1.09011	0.686238	0.96828	Tested	125.95;104.08;117.34	111.54;101.01	No	-0.0362869	-1.02547	0.893703	0.962636	Tested	82.54;88.68;151.37	107.03;119.92;86.85;140.71	No	-0.06526	-1.04627	0.817304	0.888272	Tested	82.54;88.68;151.37	125.95;104.08;117.34	No	-0.0955018	-1.06844	0.748795	0.843275	Tested	111.54;101.01	107.03;119.92;86.85;140.71	No
25381	scaffold_1:2395793-2396518	9.70709	0.186865	1.13829	0.758107	0.97819	Tested	8.59;11.47;10.85	12.28;6.19	No	-0.255076	-1.1934	0.652028	0.853068	Tested	0;11.52;11.76	11.89;9.22;14.18;8.53	No	-0.171089	-1.12591	0.766255	0.855082	Tested	0;11.52;11.76	8.59;11.47;10.85	No	-0.270852	-1.20652	0.650416	0.775606	Tested	12.28;6.19	11.89;9.22;14.18;8.53	No
120088	scaffold_1:1977869-1978694	161.628	-0.665233	-1.58582	0.0119002	0.135889	Tested	65.12;66.38;68.51	85.96;124.35	No	-0.241928	-1.18257	0.265587	0.563958	Tested	152.19;187.72;246.41	237.85;220.47;261.44;223.14	No	1.5564	2.94118	6.52347e-11	1.16059e-09	Tested	152.19;187.72;246.41	65.12;66.38;68.51	Up	-1.13309	-2.19328	4.0635e-06	3.73755e-05	Tested	85.96;124.35	237.85;220.47;261.44;223.14	Down
60254	scaffold_6:2719909-2721027	6.32977	0.119831	1.08661	0.889896	0.995788	Tested	12.17;4.1;12.21	16.37;1.91	No	0.407052	1.32597	0.625788	0.83926	Tested	2.58;4.61;8.33	0;10.15;3.54;0	No	-0.612514	-1.52892	0.464108	0.613372	Tested	2.58;4.61;8.33	12.17;4.1;12.21	No	0.899735	1.86572	0.297628	0.462653	Tested	16.37;1.91	0;10.15;3.54;0	No
60255	scaffold_6:2718530-2719044	850.133	-0.146379	-1.10679	0.802842	0.987376	Tested	285.54;563.83;250.29	410.35;394.02	No	-1.26576	-2.40453	0.0123027	0.074189	Tested	920.88;786.59;188.11	1126.81;2093.99;529.08;2652.12	No	0.719351	1.64644	0.179479	0.308528	Tested	920.88;786.59;188.11	285.54;563.83;250.29	No	-1.83873	-3.57695	0.00102265	0.00511671	Tested	410.35;394.02	1126.81;2093.99;529.08;2652.12	Down
30910	scaffold_4:2115872-2123845	56.9442	0.0257172	1.01799	0.951577	0.997578	Tested	87.31;59.01;97.67	81.86;79.09	No	0.0734144	1.0522	0.8512	0.946813	Tested	28.37;24.18;68.58	23.78;42.43;46.97;44.06	No	-0.899757	-1.86575	0.0238077	0.0629137	Tested	28.37;24.18;68.58	87.31;59.01;97.67	No	0.947454	1.92847	0.0231679	0.0672308	Tested	81.86;79.09	23.78;42.43;46.97;44.06	No
185735	scaffold_3:129170-130185	26.8178	-0.397653	-1.31736	0.47285	0.899386	Tested	26.48;50.81;46.8	63.45;50.98	No	-0.0114527	-1.00797	0.983601	0.995398	Tested	7.74;17.27;7.35	26.76;5.53;4.43;14.21	No	-1.7684	-3.40677	0.0012394	0.00520979	Tested	7.74;17.27;7.35	26.48;50.81;46.8	Down	2.1546	4.45246	0.000131226	0.000861494	Tested	63.45;50.98	26.76;5.53;4.43;14.21	Up
57649	scaffold_85:457933-458925	0	NA	NA	NA	NA	All_Zero	0;0;0	0;0	No	NA	NA	NA	NA	All_Zero	0;0;0	0;0;0;0	No	NA	NA	NA	NA	All_Zero	0;0;0	0;0;0	No	NA	NA	NA	NA	All_Zero	0;0	0;0;0;0	No
54143	scaffold_6:1057394-1059152	31.8723	0.693475	1.61717	0.120912	0.566645	Tested	25.05;35.24;41.38	27.63;14.29	No	0.477223	1.39206	0.224745	0.519269	Tested	38.69;49.52;35.27	23.78;37.82;16.84;36.95	No	0.263533	1.20041	0.510766	0.65313	Tested	38.69;49.52;35.27	25.05;35.24;41.38	No	-0.479785	-1.39454	0.276038	0.439668	Tested	27.63;14.29	23.78;37.82;16.84;36.95	No
83396	scaffold_80:41318-43152	2271.25	0.122455	1.08859	0.541646	0.928718	Tested	2187.68;1757.88;1890.37	1670.05;1897.21	No	0.0901898	1.06451	0.593551	0.819838	Tested	2349.93;2563.61;3001.99	3023.65;2145.65;2485.86;2281.16	No	0.437853	1.35459	0.0150262	0.042859	Tested	2349.93;2563.61;3001.99	2187.68;1757.88;1890.37	Up	-0.470119	-1.38522	0.013748	0.0445517	Tested	1670.05;1897.21	3023.65;2145.65;2485.86;2281.16	Down
130235	scaffold_3:628909-629902	61.0514	0.224256	1.16817	0.58436	0.946247	Tested	79.43;84.41;80.04	63.45;74.8	No	-0.391516	-1.31177	0.29384	0.593884	Tested	36.11;33.4;57.81	20.81;48.89;89.51;63.96	No	-0.862523	-1.81821	0.02482	0.0652321	Tested	36.11;33.4;57.81	79.43;84.41;80.04	No	0.24675	1.18653	0.536752	0.687916	Tested	63.45;74.8	20.81;48.89;89.51;63.96	No
53627	scaffold_44:8691-14108	0	NA	NA	NA	NA	All_Zero	0;0;0	0;0	No	NA	NA	NA	NA	All_Zero	0;0;0	0;0;0;0	No	NA	NA	NA	NA	All_Zero	0;0;0	0;0;0	No	NA	NA	NA	NA	All_Zero	0;0	0;0;0;0	No
57640	scaffold_85:414886-417931	27.8358	-1.13649	-2.19846	0.0178726	0.182841	Tested	17.18;8.2;12.89	28.65;30.49	No	-0.823348	-1.76951	0.0501259	0.204196	Tested	20.64;17.27;27.92	71.35;43.36;24.81;31.27	No	0.765224	1.69963	0.0939318	0.188733	Tested	20.64;17.27;27.92	17.18;8.2;12.89	No	-0.452078	-1.36801	0.310472	0.475667	Tested	28.65;30.49	71.35;43.36;24.81;31.27	No
57823	scaffold_87:205824-208660	1141.24	-0.166221	-1.12212	0.485205	0.903782	Tested	863.05;1100.62;834.97	1227.97;869.99	No	0.020492	1.01431	0.918938	0.971639	Tested	987.95;1232.28;1574.48	1227.89;1261.93;1206.15;1307.58	No	0.439621	1.35625	0.0402373	0.0963503	Tested	987.95;1232.28;1574.48	863.05;1100.62;834.97	No	-0.252908	-1.19161	0.264448	0.425963	Tested	1227.97;869.99	1227.89;1261.93;1206.15;1307.58	No
51124	scaffold_76:246133-248725	291.673	-0.526131	-1.44006	0.128439	0.58289	Tested	214.69;184.39;238.08	411.37;209.64	No	-0.560603	-1.47489	0.0584607	0.228204	Tested	353.39;190.02;214.08	386.5;359.76;465.27;272.89	No	0.226749	1.17019	0.471494	0.619353	Tested	353.39;190.02;214.08	214.69;184.39;238.08	No	-0.261221	-1.19849	0.427768	0.594283	Tested	411.37;209.64	386.5;359.76;465.27;272.89	No
19584	scaffold_90:992378-992870	52.8217	0.757342	1.69037	0.00965195	0.116941	Tested	110.21;104.9;108.53	50.14;74.8	No	0.0902527	1.06456	0.775913	0.916649	Tested	23.22;26.49;29.88	32.7;29.52;22.16;21.32	No	-1.93551	-3.82514	5.63096e-11	1.01539e-09	Tested	23.22;26.49;29.88	110.21;104.9;108.53	Down	1.26842	2.40898	5.51833e-05	0.000396802	Tested	50.14;74.8	32.7;29.52;22.16;21.32	Up
2683	scaffold_92:856017-857361	62.3026	-0.0507152	-1.03578	0.890545	0.995788	Tested	48.66;72.12;56.3	36.84;82.9	No	-0.111046	-1.08001	0.734453	0.896967	Tested	49.01;77.16;55.85	83.25;63.65;66.47;55.43	No	0.0544361	1.03845	0.872958	0.923844	Tested	49.01;77.16;55.85	48.66;72.12;56.3	No	-0.114766	-1.0828	0.7476	0.842731	Tested	36.84;82.9	83.25;63.65;66.47;55.43	No
51120	scaffold_76:139295-140731	3.42204	0.347206	1.27209	0.723902	0.975349	Low_Counts	0.72;0;0.68	0;0	No	0.560754	1.47504	0.52913	0.779408	Tested	10.32;4.61;7.84	0;0.92;1.77;14.21	No	2.55525	5.87769	0.00657003	0.0215936	Tested	10.32;4.61;7.84	0.72;0;0.68	Up	-2.3417	-5.069	0.0142101	0.0457712	Low_Counts	0;0	0;0.92;1.77;14.21	No
220267	scaffold_4:1989235-1989591	0.196223	0.427843	1.34522	0.537811	NA	Low_Counts	0.72;1.64;0	0;0	No	0	-1	1	NA	Low_Counts	0;0;0	0;0;0;0	No	-0.372978	-1.29502	0.616824	NA	Low_Counts	0;0;0	0.72;1.64;0	No	0	-1	1	NA	Low_Counts	0;0	0;0;0;0	No
141868	scaffold_2:2477334-2481041	166.794	0.319192	1.24763	0.276877	0.781443	Tested	215.4;177.02;170.93	187.27;114.82	No	-0.203774	-1.15171	0.427154	0.709843	Tested	103.18;145.11;193.5	166.49;192.79;177.24;157.76	No	-0.31056	-1.24019	0.246958	0.39125	Tested	103.18;145.11;193.5	215.4;177.02;170.93	No	-0.212406	-1.15862	0.453004	0.618013	Tested	187.27;114.82	166.49;192.79;177.24;157.76	No
52168	scaffold_73:183170-185235	121.769	-0.484074	-1.39869	0.14499	0.612632	Tested	96.61;81.95;69.18	136.1;98.15	No	-0.773775	-1.70974	0.0072216	0.0494146	Tested	61.91;100.19;126.39	205.14;119;193.2;173.4	Down	0.258387	1.19614	0.399229	0.552903	Tested	61.91;100.19;126.39	96.61;81.95;69.18	No	-0.548088	-1.46215	0.0821758	0.180433	Tested	136.1;98.15	205.14;119;193.2;173.4	No
64004	scaffold_5:1106435-1109979	4.01066	-0.345001	-1.27015	0.71075	0.974078	Low_Counts	4.29;0.82;4.07	7.16;1.91	No	0.541642	1.45563	0.542525	0.788063	Tested	15.48;0;2.94	0;7.38;2.66;1.42	No	0.565377	1.47977	0.530551	0.669895	Tested	15.48;0;2.94	4.29;0.82;4.07	No	0.321265	1.24943	0.726975	0.828147	Low_Counts	7.16;1.91	0;7.38;2.66;1.42	No
124252	scaffold_91:1027691-1029654	9.25523	0.315645	1.24457	0.629857	0.957846	Tested	7.87;7.38;6.78	6.14;5.24	No	0.258319	1.19608	0.657206	0.856769	Tested	20.64;9.21;7.84	14.87;11.07;2.66;11.37	No	0.570712	1.48526	0.339627	0.492628	Tested	20.64;9.21;7.84	7.87;7.38;6.78	No	-0.628039	-1.54546	0.327628	0.493456	Tested	6.14;5.24	14.87;11.07;2.66;11.37	No
120882	scaffold_89:238465-239232	150.818	0.243607	1.18395	0.296488	0.796612	Tested	131.68;139.32;152.61	95.17;139.6	No	-0.0808189	-1.05762	0.691168	0.874453	Tested	152.19;146.26;175.38	190.28;165.12;177.24;144.97	No	0.170483	1.12544	0.4215	0.573985	Tested	152.19;146.26;175.38	131.68;139.32;152.61	No	-0.494909	-1.40923	0.0282144	0.0786909	Tested	95.17;139.6	190.28;165.12;177.24;144.97	No
222685	scaffold_60:13986-14345	35.6925	0.553998	1.46815	0.393689	0.863906	Tested	59.4;94.25;120.73	41.96;84.81	No	1.65917	3.15835	0.0250753	0.127113	Tested	18.06;3.45;1.47	0;2.77;0;1.42	No	-3.46778	-11.0638	9.13222e-08	1.02179e-06	Tested	18.06;3.45;1.47	59.4;94.25;120.73	Down	4.57295	23.801	6.77668e-10	1.26223e-08	Tested	41.96;84.81	0;2.77;0;1.42	Up
222688	scaffold_60:26007-28162	12.2008	-0.0982014	-1.07044	0.872539	0.995176	Tested	11.45;18.85;22.38	13.3;24.78	No	-1.8604	-3.63109	0.00424979	0.0334209	Tested	2.58;2.3;2.94	8.92;15.68;20.38;2.84	Down	-2.29937	-4.92244	0.000456864	0.00218159	Tested	2.58;2.3;2.94	11.45;18.85;22.38	Down	0.537173	1.45113	0.375476	0.542452	Tested	13.3;24.78	8.92;15.68;20.38;2.84	No
52690	scaffold_71:190701-192146	35.7028	-0.391985	-1.3122	0.286366	0.787689	Tested	20.04;27.86;14.92	26.61;28.11	No	-0.0661462	-1.04692	0.831699	0.93914	Tested	36.11;55.28;37.23	50.54;43.36;44.31;44.06	No	1.02123	2.02964	0.00232524	0.00894045	Tested	36.11;55.28;37.23	20.04;27.86;14.92	Up	-0.695388	-1.61932	0.0445203	0.112429	Tested	26.61;28.11	50.54;43.36;44.31;44.06	No
52696	scaffold_69:34134-35783	52.2649	-0.175176	-1.1291	0.66814	0.966349	Tested	51.53;68.02;29.17	47.07;64.32	No	0.0627457	1.04445	0.863362	0.95116	Tested	67.07;59.89;38.21	44.6;49.81;69.13;38.37	No	0.112521	1.08112	0.76598	0.855082	Tested	67.07;59.89;38.21	51.53;68.02;29.17	No	0.1254	1.09081	0.751729	0.845797	Tested	47.07;64.32	44.6;49.81;69.13;38.37	No
154339	scaffold_79:108602-110289	4.18478	-0.763272	-1.69734	0.4033	0.868776	Low_Counts	2.15;1.64;1.36	5.12;2.38	No	0.251493	1.19044	0.765711	0.911738	Tested	0;16.12;1.96	5.95;6.46;7.09;0	No	1.34926	2.54781	0.124139	0.233446	Tested	0;16.12;1.96	2.15;1.64;1.36	No	-0.334493	-1.26093	0.705531	0.81384	Low_Counts	5.12;2.38	5.95;6.46;7.09;0	No
82137	scaffold_1:939946-941535	13006.3	0.00285435	1.00198	0.986886	0.999932	Tested	10662.87;13956.49;13577.18	13974.35;11440.42	No	0.111028	1.08	0.446525	0.724296	Tested	14509.7;13028.8;13851.39	13417.64;12211.55;13732.05;11712.82	No	0.114997	1.08297	0.460111	0.610211	Tested	14509.7;13028.8;13851.39	10662.87;13956.49;13577.18	No	-0.00682314	-1.00474	0.967002	0.981424	Tested	13974.35;11440.42	13417.64;12211.55;13732.05;11712.82	No
118304	scaffold_4:44336-45503	32.3595	0.291695	1.22408	0.604016	0.948407	Tested	19.32;31.96;16.96	4.09;30.02	No	-0.0249541	-1.01745	0.958775	0.98754	Tested	25.8;47.22;46.05	53.52;27.67;41.65;44.06	No	0.77982	1.71692	0.125955	0.235611	Tested	25.8;47.22;46.05	19.32;31.96;16.96	No	-1.09647	-2.13831	0.0419852	0.107355	Tested	4.09;30.02	53.52;27.67;41.65;44.06	No
78965	scaffold_4:124391-125455	174.08	0.245645	1.18562	0.531821	0.923093	Tested	185.35;189.31;147.19	142.24;148.65	No	1.45158	2.73507	1.92024e-05	0.000356678	Tested	270.85;411.14;191.54	38.65;118.08;115.21;130.76	Up	0.716998	1.64376	0.0429638	0.101599	Tested	270.85;411.14;191.54	185.35;189.31;147.19	No	0.488933	1.40341	0.198203	0.347991	Tested	142.24;148.65	38.65;118.08;115.21;130.76	No
30919	scaffold_4:1712254-1712698	53.6063	-0.262961	-1.19994	0.455517	0.894746	Tested	56.53;40.16;37.31	58.33;50.03	No	0.288069	1.221	0.358191	0.653658	Tested	77.39;70.25;47.03	56.49;37.82;66.47;45.48	No	0.482526	1.39719	0.136936	0.251282	Tested	77.39;70.25;47.03	56.53;40.16;37.31	No	0.0685039	1.04863	0.841456	0.906867	Tested	58.33;50.03	56.49;37.82;66.47;45.48	No
186381	scaffold_6:594440-595202	18192.5	-1.05954	-2.08426	0.00859451	0.10862	Tested	8880.96;13105;9006.91	17475.1;26944.46	No	-0.572018	-1.4866	0.0944111	0.312278	Tested	18208.71;20732.3;8616.52	30860.88;16646.74;31725.95;16106.01	No	0.595865	1.51138	0.101752	0.200582	Tested	18208.71;20732.3;8616.52	8880.96;13105;9006.91	No	-0.108345	-1.07799	0.777656	0.862388	Tested	17475.1;26944.46	30860.88;16646.74;31725.95;16106.01	No
60074	scaffold_6:3280290-3280830	10.0184	0.533668	1.4476	0.383719	0.858915	Tested	21.47;20.49;35.95	15.35;20.96	No	1.34411	2.53873	0.106462	0.336536	Low_Counts	0;1.15;3.43	0;0;0;1.42	No	-3.16526	-8.97092	3.11984e-06	2.56111e-05	Tested	0;1.15;3.43	21.47;20.49;35.95	Down	3.97569	15.7327	5.11387e-07	5.65841e-06	Tested	15.35;20.96	0;0;0;1.42	Up
196674	scaffold_1:129056-130805	16.1149	1.48057	2.79059	0.00970649	0.11727	Tested	20.75;14.75;12.89	2.05;7.15	No	1.63189	3.0992	0.000723559	0.00792492	Tested	23.22;31.09;44.09	2.97;13.84;10.63;9.95	Up	1.01298	2.01807	0.032308	0.0807814	Tested	23.22;31.09;44.09	20.75;14.75;12.89	No	-0.861655	-1.81712	0.137289	0.266193	Tested	2.05;7.15	2.97;13.84;10.63;9.95	No
140997	scaffold_1:255928-256524	0.218611	0.245838	1.18578	0.724167	NA	Low_Counts	2.15;0;0	0;0.48	No	0	-1	1	NA	Low_Counts	0;0;0	0;0;0;0	No	-0.331718	-1.25851	0.656868	NA	Low_Counts	0;0;0	2.15;0;0	No	0.0817386	1.05829	0.910476	NA	Low_Counts	0;0.48	0;0;0;0	No
80163	scaffold_91:1001224-1003406	417.633	-1.59561	-3.02222	0.0148979	0.162491	Tested	90.88;96.7;50.87	348.95;205.35	No	-2.69838	-6.49075	2.33732e-06	5.54056e-05	Tested	165.09;96.74;113.65	425.15;683.54;183.45;2551.21	Down	0.577684	1.49245	0.340083	0.49307	Tested	165.09;96.74;113.65	90.88;96.7;50.87	No	-1.68046	-3.2053	0.00722108	0.0264646	Tested	348.95;205.35	425.15;683.54;183.45;2551.21	Down
210527	scaffold_89:378033-379103	6.74924	0.399159	1.31874	0.572572	0.941515	Tested	18.61;9.01;7.46	12.28;5.72	No	0.0275239	1.01926	0.969769	0.991346	Low_Counts	7.74;3.45;2.45	0;1.84;5.32;7.11	No	-1.35256	-2.55366	0.0541012	0.122778	Tested	7.74;3.45;2.45	18.61;9.01;7.46	No	0.980929	1.97374	0.179673	0.323214	Tested	12.28;5.72	0;1.84;5.32;7.11	No
128625	scaffold_5:2502319-2503548	69.1904	0.145743	1.1063	0.742563	0.977829	Tested	108.06;66.38;125.48	72.66;107.68	No	0.614108	1.53061	0.12726	0.374078	Tested	82.54;36.85;71.03	35.68;66.42;24.81;32.69	No	-0.644092	-1.56276	0.11655	0.222337	Tested	82.54;36.85;71.03	108.06;66.38;125.48	No	1.11246	2.16214	0.010856	0.0366275	Tested	72.66;107.68	35.68;66.42;24.81;32.69	Up
74205	scaffold_5:114776-117153	923.254	-0.498579	-1.41282	0.00307803	0.0498642	Tested	1082.03;914.59;883.8	1483.8;1240.67	Down	-0.3183	-1.24686	0.0296586	0.142717	Tested	629.4;771.62;649.58	891.93;864.35;861.41;805.87	No	-0.484571	-1.39917	0.00166799	0.00673206	Tested	629.4;771.62;649.58	1082.03;914.59;883.8	Down	0.66485	1.5854	3.79586e-05	0.000285155	Tested	1483.8;1240.67	891.93;864.35;861.41;805.87	Up
210528	scaffold_89:381744-384203	530.294	0.120127	1.08683	0.762405	0.978981	Tested	458.72;926.88;547.37	641.62;542.67	No	0.459236	1.37481	0.176529	0.452153	Tested	446.25;537.83;670.65	276.5;461.23;238.39;615.42	No	-0.21287	-1.15899	0.554003	0.690249	Tested	446.25;537.83;670.65	458.72;926.88;547.37	No	0.551978	1.46609	0.146028	0.278617	Tested	641.62;542.67	276.5;461.23;238.39;615.42	No
128628	scaffold_90:1715596-1716651	3.16033	0.947321	1.92829	0.333039	0.822566	Low_Counts	5.01;0.82;0	0;0.48	No	1.32587	2.50685	0.158516	0.42346	Tested	15.48;4.61;4.41	0;0.92;6.2;0	No	1.36702	2.57937	0.149474	0.268533	Tested	15.48;4.61;4.41	5.01;0.82;0	No	-0.988466	-1.98407	0.309944	0.475191	Low_Counts	0;0.48	0;0.92;6.2;0	No
74200	scaffold_5:151385-153969	23.4557	1.68108	3.20669	0.0031717	0.0510884	Tested	37.21;52.45;54.94	8.19;18.1	No	-0.0647223	-1.04588	0.90263	0.965968	Tested	15.48;11.52;19.6	5.95;27.67;6.2;24.16	No	-1.49544	-2.81951	0.004732	0.0163613	Tested	15.48;11.52;19.6	37.21;52.45;54.94	Down	-0.250365	-1.18951	0.660159	0.782779	Tested	8.19;18.1	5.95;27.67;6.2;24.16	No
161805	scaffold_89:1475273-1477282	27.7859	-0.124205	-1.08991	0.805465	0.987376	Tested	19.32;28.68;29.17	13.3;41.45	No	-0.0829545	-1.05918	0.85502	0.947287	Tested	18.06;40.31;22.53	44.6;20.29;30.13;25.58	No	0.0870097	1.06217	0.853171	0.911609	Tested	18.06;40.31;22.53	19.32;28.68;29.17	No	-0.0457589	-1.03223	0.925544	0.956859	Tested	13.3;41.45	44.6;20.29;30.13;25.58	No
85436	scaffold_3:1882777-1885001	3327.46	-1.11428	-2.16487	0.00862603	0.108708	Tested	5531.1;2517.58;2221.37	6510.31;9063.91	No	-2.0321	-4.08999	1.98814e-08	7.33109e-07	Tested	1073.07;503.28;508.01	2788.78;2996.15;4052.7;2163.2	Down	-2.21348	-4.63794	8.8724e-09	1.15255e-07	Tested	1073.07;503.28;508.01	5531.1;2517.58;2221.37	Down	1.29567	2.45491	0.00134139	0.00645705	Tested	6510.31;9063.91	2788.78;2996.15;4052.7;2163.2	Up
82586	scaffold_92:862113-864230	983.067	-0.26951	-1.2054	0.361371	0.843446	Tested	846.59;1160.45;866.84	1099.04;1221.13	No	-0.567607	-1.48206	0.0237476	0.121691	Tested	670.67;929.39;605.98	1397.36;962.13;1293.89;743.33	No	-0.374138	-1.29606	0.161028	0.284155	Tested	670.67;929.39;605.98	846.59;1160.45;866.84	No	0.0760411	1.05412	0.786763	0.868417	Tested	1099.04;1221.13	1397.36;962.13;1293.89;743.33	No
49153	scaffold_79:162445-164124	0.178907	0.418854	1.33687	0.54622	NA	Low_Counts	2.15;0;0	0;0	No	0	-1	1	NA	Low_Counts	0;0;0	0;0;0;0	No	-0.362962	-1.28606	0.626194	NA	Low_Counts	0;0;0	2.15;0;0	No	0	-1	1	NA	Low_Counts	0;0	0;0;0;0	No
48209	scaffold_81:580895-583197	68.7607	-0.723657	-1.65136	0.0486057	0.34669	Tested	83.01;59.01;46.8	119.73;93.38	No	-1.1609	-2.23597	0.000702547	0.00773734	Tested	43.85;36.85;24.98	112.98;54.43;83.31;66.8	Down	-0.868085	-1.82524	0.0149708	0.0427468	Tested	43.85;36.85;24.98	83.01;59.01;46.8	Down	0.430838	1.34802	0.222583	0.379364	Tested	119.73;93.38	112.98;54.43;83.31;66.8	No
48208	scaffold_81:740643-741798	22.5688	-0.357595	-1.28129	0.401501	0.867347	Tested	22.18;17.21;22.38	23.54;29.54	No	-0.03076	-1.02155	0.938819	0.979997	Tested	25.8;26.49;14.7	23.78;20.29;15.07;29.85	No	0.0374444	1.02629	0.926782	0.956078	Tested	25.8;26.49;14.7	22.18;17.21;22.38	No	0.28939	1.22212	0.490698	0.64878	Tested	23.54;29.54	23.78;20.29;15.07;29.85	No
70583	scaffold_71:91671-93459	123.249	0.00493632	1.00343	0.988873	0.999933	Tested	95.89;157.35;121.41	122.8;125.78	No	0.0367884	1.02583	0.905218	0.966265	Tested	77.39;128.99;160.19	124.87;137.45;76.22;150.66	No	0.00243972	1.00169	0.993981	0.997508	Tested	77.39;128.99;160.19	95.89;157.35;121.41	No	0.0294123	1.0206	0.931251	0.959788	Tested	122.8;125.78	124.87;137.45;76.22;150.66	No
90293	scaffold_79:613130-614347	2581.73	0.28752	1.22054	0.155743	0.630996	Tested	3067.19;4143.51;2979.69	2649.35;2907.27	No	0.115395	1.08327	0.500914	0.762021	Tested	2731.69;2117.91;1987.45	2125.77;1971.3;2127.82;2171.72	No	-0.573852	-1.48849	0.00163451	0.00661705	Tested	2731.69;2117.91;1987.45	3067.19;4143.51;2979.69	Down	0.401727	1.32109	0.0373683	0.0983266	Tested	2649.35;2907.27	2125.77;1971.3;2127.82;2171.72	No
87351	scaffold_92:363869-364840	8974.57	0.866022	1.82263	0.0886887	0.486688	Tested	10029.54;14521.14;11680.7	8499.63;4165.57	No	0.273052	1.20836	0.530492	0.781067	Tested	5440.17;7595.24;15060.42	4855.09;7769.89;3662.77;14414.68	No	-0.34575	-1.27081	0.454392	0.604813	Tested	5440.17;7595.24;15060.42	10029.54;14521.14;11680.7	No	-0.247219	-1.18692	0.610363	0.744942	Tested	8499.63;4165.57	4855.09;7769.89;3662.77;14414.68	No
45632	scaffold_5:2471741-2472366	215.784	0.119017	1.08599	0.703647	0.970768	Tested	187.49;239.3;191.28	195.45;182.96	No	0.552542	1.46667	0.0399721	0.174969	Tested	306.96;355.86;179.3	181.36;184.49;242.83;142.13	No	0.426986	1.34442	0.130637	0.242345	Tested	306.96;355.86;179.3	187.49;239.3;191.28	No	0.00653963	1.00454	0.98266	0.989723	Tested	195.45;182.96	181.36;184.49;242.83;142.13	No
203000	scaffold_80:461445-463331	0.80253	0.796787	1.73723	0.361244	NA	Low_Counts	1.43;3.28;0	0;0	No	-0.586181	-1.50127	0.527572	NA	Low_Counts	0;0;0.49	0;0;4.43;0	No	-0.670927	-1.5921	0.462292	0.61196	Low_Counts	0;0;0.49	1.43;3.28;0	No	-0.712041	-1.63812	0.422595	NA	Low_Counts	0;0	0;0;4.43;0	No
213213	scaffold_73:222267-223615	526.46	-0.250442	-1.18957	0.550733	0.934402	Tested	586.1;876.89;729.15	952.7;815.2	No	-0.357535	-1.28124	0.322714	0.62194	Tested	394.66;290.22;182.73	264.61;283.2;257.01;685.06	No	-1.29545	-2.45454	0.000703262	0.0031879	Tested	394.66;290.22;182.73	586.1;876.89;729.15	Down	1.18836	2.27894	0.00305938	0.0129806	Tested	952.7;815.2	264.61;283.2;257.01;685.06	Up
41696	scaffold_89:1194735-1198823	2.56908	0.376173	1.29789	0.668785	NA	Low_Counts	2.86;1.64;1.36	1.02;1.43	No	0.751912	1.68402	0.347323	0.644658	Low_Counts	2.58;6.91;4.41	0;2.77;4.43;1.42	No	1.04521	2.06367	0.197428	0.331918	Low_Counts	2.58;6.91;4.41	2.86;1.64;1.36	No	-0.669471	-1.59049	0.4421	0.607603	Low_Counts	1.02;1.43	0;2.77;4.43;1.42	No
146596	scaffold_4:2493959-2495293	2.48057	0.188285	1.13941	0.848291	NA	Low_Counts	0.72;0;0	0;0	No	0.439045	1.35571	0.594836	0.821157	Low_Counts	5.16;5.76;3.92	5.95;2.77;2.66;2.84	No	2.74521	6.70488	0.00279996	0.0104779	Low_Counts	5.16;5.76;3.92	0.72;0;0	No	-2.49445	-5.63514	0.00776264	0.0281031	Low_Counts	0;0	5.95;2.77;2.66;2.84	No
83840	scaffold_6:2234535-2236800	5180.09	-0.744253	-1.67511	0.00436778	0.0646791	Tested	6281.79;5076.13;5180.72	10954.56;7729.38	No	-0.22138	-1.16585	0.315211	0.614779	Tested	3368.83;3998.59;3157.28	4602.37;3287.65;5256.2;3267.54	No	-0.642804	-1.56136	0.00621167	0.020639	Tested	3368.83;3998.59;3157.28	6281.79;5076.13;5180.72	Down	1.16568	2.24338	2.65934e-06	2.53795e-05	Tested	10954.56;7729.38	4602.37;3287.65;5256.2;3267.54	Up
10377	scaffold_84:493064-497155	220.269	-0.450878	-1.36687	0.0106644	0.125763	Tested	239.02;288.47;267.92	392.95;336.37	No	-0.524531	-1.43847	0.00220798	0.0202805	Tested	123.82;122.08;134.72	184.33;178.96;194.08;180.5	Down	-1.04243	-2.05969	1.83124e-09	2.63992e-08	Tested	123.82;122.08;134.72	239.02;288.47;267.92	Down	0.968776	1.95718	2.87866e-08	4.0124e-07	Tested	392.95;336.37	184.33;178.96;194.08;180.5	Up
83845	scaffold_6:2197190-2199739	650.357	0.162766	1.11943	0.331376	0.822566	Tested	587.53;511.38;543.3	469.7;505.99	No	0.350441	1.27495	0.0138221	0.0811872	Tested	858.97;727.85;946.94	674.9;605.13;690.37;682.22	No	0.623862	1.54099	3.29127e-05	0.000213772	Tested	858.97;727.85;946.94	587.53;511.38;543.3	Up	-0.436188	-1.35302	0.00658985	0.0246015	Tested	469.7;505.99	674.9;605.13;690.37;682.22	Down
42176	scaffold_89:219272-220592	4.93573	-0.502587	-1.41675	0.554231	0.935318	Tested	8.59;0.82;4.07	4.09;10.01	No	-0.448675	-1.36479	0.583232	0.81231	Tested	0;5.76;3.43	11.89;7.38;1.77;1.42	No	-0.303051	-1.23375	0.715995	0.819565	Low_Counts	0;5.76;3.43	8.59;0.82;4.07	No	0.356963	1.28073	0.669198	0.78829	Tested	4.09;10.01	11.89;7.38;1.77;1.42	No
173973	scaffold_90:162944-165333	4.83392	-1.06402	-2.09075	0.257045	0.759215	Tested	3.58;0.82;0.68	1.02;9.05	No	-0.112108	-1.08081	0.898636	0.964239	Tested	0;11.52;4.9	11.89;0;8.86;5.69	No	1.18761	2.27775	0.192783	0.325737	Tested	0;11.52;4.9	3.58;0.82;0.68	No	-0.235699	-1.17748	0.796067	0.874761	Tested	1.02;9.05	11.89;0;8.86;5.69	No
176452	scaffold_2:649896-652700	791.644	-0.285623	-1.21894	0.298605	0.798444	Tested	684.86;907.21;1026.92	1044.8;1094.87	No	-0.508001	-1.42208	0.0306795	0.146006	Tested	629.4;405.39;599.61	633.27;856.04;638.08;979.27	No	-0.671894	-1.59316	0.00702527	0.0227871	Tested	629.4;405.39;599.61	684.86;907.21;1026.92	Down	0.449517	1.36558	0.0863025	0.187283	Tested	1044.8;1094.87	633.27;856.04;638.08;979.27	No
176451	scaffold_2:631481-632280	1189.8	0.148326	1.10828	0.624211	0.95517	Tested	819.4;1238.3;1058.12	851.4;1014.35	No	0.139863	1.1018	0.584768	0.813689	Tested	1839.19;1501.77;874.93	1465.74;1035.92;1317.82;1260.68	No	0.423826	1.34148	0.119806	0.227244	Tested	1839.19;1501.77;874.93	819.4;1238.3;1058.12	No	-0.432289	-1.34937	0.133574	0.26041	Tested	851.4;1014.35	1465.74;1035.92;1317.82;1260.68	No
62884	scaffold_1:1166586-1168168	27.4949	0.322083	1.25013	0.584438	0.946247	Tested	7.16;8.2;4.75	5.12;4.76	No	-0.0688294	-1.04887	0.871699	0.954822	Tested	25.8;33.4;63.19	53.52;38.74;61.15;24.16	No	2.50179	5.66386	3.57967e-07	3.52957e-06	Tested	25.8;33.4;63.19	7.16;8.2;4.75	Up	-2.8927	-7.42658	8.22338e-08	1.05576e-06	Tested	5.12;4.76	53.52;38.74;61.15;24.16	Down
163776	scaffold_91:1144237-1145008	3.17831	0.0366809	1.02575	0.964693	0.997578	Tested	9.3;2.46;4.75	7.16;4.29	No	0.165619	1.12165	0.847889	0.945711	Low_Counts	0;2.3;2.45	0;2.77;2.66;0	No	-1.1853	-2.27411	0.154592	0.27531	Tested	0;2.3;2.45	9.3;2.46;4.75	No	1.31424	2.48672	0.126416	0.249667	Tested	7.16;4.29	0;2.77;2.66;0	No
198177	scaffold_3:404559-405938	3.72043	0.721996	1.64946	0.451916	0.893877	Low_Counts	4.29;2.46;2.03	0;1.91	No	1.00711	2.00987	0.269622	0.568358	Tested	0;19.58;2.45	2.97;1.84;0;7.11	No	0.976006	1.96701	0.290249	0.441831	Tested	0;19.58;2.45	4.29;2.46;2.03	No	-0.690896	-1.61429	0.468044	0.631744	Low_Counts	0;1.91	2.97;1.84;0;7.11	No
221885	scaffold_6:1700181-1700410	0.416085	0.11194	1.08068	0.890022	NA	Low_Counts	0;0.82;0	0;0	No	-0.290391	-1.22297	0.743116	NA	Low_Counts	0;0;0.98	0;0;1.77;1.42	No	0.228051	1.17125	0.790147	NA	Low_Counts	0;0;0.98	0;0.82;0	No	-0.630382	-1.54797	0.451766	NA	Low_Counts	0;0	0;0;1.77;1.42	No
221884	scaffold_6:1693701-1694039	0.181248	-0.220713	-1.16531	0.750208	NA	Low_Counts	0;0;0	1.02;0	No	0.130792	1.09489	0.866541	NA	Low_Counts	0;1.15;0	0;0;0;0	No	0.278033	1.21254	0.708751	NA	Low_Counts	0;1.15;0	0;0;0	No	0.0734719	1.05225	0.919297	NA	Low_Counts	1.02;0	0;0;0;0	No
63787	scaffold_2:1863180-1864079	56.3712	-0.0608077	-1.04305	0.935156	0.996989	Tested	11.45;7.38;49.51	1.02;43.83	No	0.299083	1.23036	0.648187	0.851702	Tested	131.55;88.68;58.3	50.54;95.94;62.92;75.33	No	1.72888	3.31471	0.0123632	0.036496	Tested	131.55;88.68;58.3	11.45;7.38;49.51	Up	-1.36899	-2.5829	0.0562452	0.134968	Tested	1.02;43.83	50.54;95.94;62.92;75.33	No
63786	scaffold_2:1858330-1860269	0	NA	NA	NA	NA	All_Zero	0;0;0	0;0	No	NA	NA	NA	NA	All_Zero	0;0;0	0;0;0;0	No	NA	NA	NA	NA	All_Zero	0;0;0	0;0;0	No	NA	NA	NA	NA	All_Zero	0;0	0;0;0;0	No
190781	scaffold_5:2182855-2184435	192.354	2.13595	4.39525	6.75757e-11	8.01761e-09	Tested	350.66;438.45;578.57	89.03;110.06	Up	1.52347	2.87483	2.63698e-07	7.79043e-06	Tested	227;147.41;137.66	65.41;75.64;44.31;44.06	Up	-1.41187	-2.66082	1.59338e-06	1.38837e-05	Tested	227;147.41;137.66	350.66;438.45;578.57	Down	0.799399	1.74038	0.0150667	0.0479593	Tested	89.03;110.06	65.41;75.64;44.31;44.06	Up
231906	scaffold_88:736155-737938	180.136	-1.28695	-2.44012	4.83664e-05	0.00165108	Tested	120.94;158.99;80.04	283.46;314.93	Down	-0.594229	-1.50967	0.0320133	0.150183	Tested	95.44;170.45;129.33	172.44;182.65;252.57;200.4	No	0.152792	1.11172	0.602935	0.731929	Tested	95.44;170.45;129.33	120.94;158.99;80.04	No	0.539933	1.45391	0.0733327	0.165555	Tested	283.46;314.93	172.44;182.65;252.57;200.4	No
231903	scaffold_88:719259-721258	1860.5	-0.707004	-1.63241	0.000967043	0.0210985	Tested	1329.64;1189.95;1224.98	2191.93;1907.69	Down	-1.30655	-2.47349	6.06205e-13	4.36033e-11	Tested	944.1;1089.48;1310.92	2140.64;3245.22;2766.79;2984.7	Down	-0.156329	-1.11445	0.419622	0.572427	Tested	944.1;1089.48;1310.92	1329.64;1189.95;1224.98	No	-0.443216	-1.35963	0.0292692	0.0809432	Tested	2191.93;1907.69	2140.64;3245.22;2766.79;2984.7	No
36586	scaffold_5:851607-853478	197.608	0.230632	1.17335	0.360696	0.843163	Tested	230.43;138.5;208.91	154.52;172.47	No	-0.32277	-1.25073	0.141286	0.395786	Tested	203.78;184.27;161.66	270.55;230.62;210.92;204.67	No	-0.0878062	-1.06275	0.70293	0.810114	Tested	203.78;184.27;161.66	230.43;138.5;208.91	No	-0.465596	-1.38089	0.0549056	0.132486	Tested	154.52;172.47	270.55;230.62;210.92;204.67	No
90125	scaffold_80:188761-189434	1335.13	-0.0218559	-1.01526	0.944813	0.997303	Tested	1095.63;991.62;890.58	977.26;1033.89	No	0.316051	1.24492	0.236015	0.530901	Tested	2220.95;2044.21;1078.23	1831.44;1269.31;1565.07;1023.33	No	0.8232	1.76933	0.00375859	0.0134775	Tested	2220.95;2044.21;1078.23	1095.63;991.62;890.58	Up	-0.485293	-1.39987	0.106166	0.218545	Tested	977.26;1033.89	1831.44;1269.31;1565.07;1023.33	No
86350	scaffold_2:1317818-1320302	980.69	0.00226254	1.00157	0.991716	0.999933	Tested	879.51;862.96;856.67	1012.06;720.39	No	-0.112907	-1.08141	0.540906	0.787344	Tested	884.77;930.55;1222.25	1076.27;958.44;1083.85;1280.58	No	0.227861	1.1711	0.245656	0.389788	Tested	884.77;930.55;1222.25	879.51;862.96;856.67	No	-0.343031	-1.26842	0.0983953	0.206801	Tested	1012.06;720.39	1076.27;958.44;1083.85;1280.58	No
29358	scaffold_6:724841-726063	228.564	0.0171854	1.01198	0.944922	0.997303	Tested	142.41;195.87;143.12	147.36;167.71	No	0.460976	1.37647	0.0283593	0.13854	Tested	368.87;314.4;309.6	222.98;216.78;203.83;309.84	No	1.0254	2.03553	4.04597e-06	3.2389e-05	Tested	368.87;314.4;309.6	142.41;195.87;143.12	Up	-0.58161	-1.49652	0.0145255	0.0465496	Tested	147.36;167.71	222.98;216.78;203.83;309.84	Down
29352	scaffold_6:1852564-1853632	2.18442	0.746158	1.67732	0.442693	NA	Low_Counts	1.43;0.82;1.36	1.02;0	No	-2.84865	-7.20326	0.00246226	0.0221987	Tested	0;0;0	11.89;2.77;2.66;4.26	Down	-1.27279	-2.41628	0.18853	0.31995	Low_Counts	0;0;0	1.43;0.82;1.36	No	-2.32202	-5.00032	0.0142153	0.0457712	Tested	1.02;0	11.89;2.77;2.66;4.26	Down
29353	scaffold_6:1164018-1165890	124.031	0.845018	1.79629	0.0831558	0.473113	Tested	93.75;196.69;167.54	81.86;81	No	0.366317	1.28906	0.384707	0.676885	Tested	103.18;146.26;178.32	77.3;95.94;50.51;216.04	No	-0.0822548	-1.05867	0.852536	0.911296	Tested	103.18;146.26;178.32	93.75;196.69;167.54	No	-0.396446	-1.31626	0.398094	0.564839	Tested	81.86;81	77.3;95.94;50.51;216.04	No
53566	scaffold_48:15570-16901	7.42403	-1.04003	-2.05627	0.241654	0.738907	Low_Counts	0.72;3.28;0.68	4.09;4.29	No	-0.317091	-1.24582	0.686881	0.873067	Tested	7.74;5.76;14.7	0;6.46;4.43;36.95	No	1.95589	3.87954	0.0205717	0.0556176	Tested	7.74;5.76;14.7	0.72;3.28;0.68	No	-1.23295	-2.35047	0.142164	0.273101	Tested	4.09;4.29	0;6.46;4.43;36.95	No
54691	scaffold_3:200657-201306	769.751	0.175564	1.12941	0.386458	0.860798	Tested	629.04;774.45;715.59	595.57;651.78	No	0.178581	1.13177	0.299469	0.598216	Tested	1021.48;983.52;699.06	823.55;800.7;833.05;709.22	No	0.341612	1.26717	0.060964	0.135198	Tested	1021.48;983.52;699.06	629.04;774.45;715.59	No	-0.338596	-1.26453	0.0803505	0.177173	Tested	595.57;651.78	823.55;800.7;833.05;709.22	No
54690	scaffold_3:198174-200190	63.1628	-0.149307	-1.10904	0.606599	0.949408	Tested	80.87;75.4;69.18	82.89;84.33	No	0.210085	1.15676	0.44929	0.726011	Tested	46.43;76.01;45.07	62.44;49.81;44.31;41.22	No	-0.417944	-1.33602	0.130316	0.241919	Tested	46.43;76.01;45.07	80.87;75.4;69.18	No	0.777336	1.71396	0.00761702	0.0277108	Tested	82.89;84.33	62.44;49.81;44.31;41.22	Up
18950	scaffold_4:2160502-2161029	2.80506	1.35619	2.56008	0.160358	0.637717	Low_Counts	3.58;0.82;0.68	0;0	No	0.599012	1.51468	0.501748	0.76263	Tested	10.32;5.76;1.47	0;0.92;4.43;5.69	No	1.18597	2.27516	0.192998	0.325874	Tested	10.32;5.76;1.47	3.58;0.82;0.68	No	-1.94314	-3.84542	0.0417474	0.107115	Low_Counts	0;0	0;0.92;4.43;5.69	No
142106	scaffold_2:1993192-1993824	143.556	0.0128304	1.00893	0.964584	0.997578	Tested	153.86;104.9;145.15	123.82;142.46	No	0.466093	1.38136	0.064155	0.241901	Tested	239.89;126.68;177.34	104.06;128.22;142.68;133.6	No	0.39781	1.31751	0.129051	0.240114	Tested	239.89;126.68;177.34	153.86;104.9;145.15	No	0.0554523	1.03918	0.842862	0.907818	Tested	123.82;142.46	104.06;128.22;142.68;133.6	No
71181	scaffold_6:2171024-2172542	765.346	-0.0671572	-1.04765	0.798186	0.987376	Tested	789.34;637.59;881.77	728.6;884.76	No	-0.31566	-1.24458	0.158267	0.423225	Tested	869.29;530.92;580.51	912.74;640.19;915.47;812.98	No	-0.227017	-1.17041	0.339078	0.492328	Tested	869.29;530.92;580.51	789.34;637.59;881.77	No	-0.0214851	-1.015	0.931616	0.959919	Tested	728.6;884.76	912.74;640.19;915.47;812.98	No
223762	scaffold_79:1875-3252	1.98049	0.539946	1.45392	0.582077	NA	Low_Counts	3.58;2.46;3.39	1.02;2.38	No	0.617666	1.53439	0.527014	NA	Low_Counts	7.74;0;0	0;0;1.77;1.42	No	-0.4713	-1.38636	0.627746	0.75184	Low_Counts	7.74;0;0	3.58;2.46;3.39	No	0.54902	1.46309	0.577104	0.719704	Low_Counts	1.02;2.38	0;0;1.77;1.42	No
21401	scaffold_1:1147621-1149776	177.814	-0.45772	-1.37337	0.197586	0.689744	Tested	70.85;47.53;58.33	56.28;104.34	No	-1.44497	-2.72256	1.03308e-06	2.66279e-05	Tested	82.54;117.47;174.4	422.18;353.3;365.12;281.41	Down	1.08531	2.12183	0.000754064	0.00339074	Tested	82.54;117.47;174.4	70.85;47.53;58.33	Up	-2.07256	-4.20632	4.22273e-10	8.15716e-09	Tested	56.28;104.34	422.18;353.3;365.12;281.41	Down
122480	scaffold_3:1741141-1744660	15.9912	0.0406624	1.02859	0.923136	0.996697	Tested	32.2;32.78;37.31	32.75;34.78	No	-0.338248	-1.26422	0.59192	0.818792	Low_Counts	2.58;3.45;1.96	2.97;2.77;2.66;5.69	No	-3.42023	-10.7051	4.2448e-10	6.80127e-09	Tested	2.58;3.45;1.96	32.2;32.78;37.31	Down	3.04132	8.23245	1.15948e-08	1.70836e-07	Tested	32.75;34.78	2.97;2.77;2.66;5.69	Up
86704	scaffold_5:895447-896325	1623.91	-0.0449607	-1.03166	0.789465	0.986857	Tested	1749;1606.27;1499.68	1676.19;1663.75	No	0.429576	1.34684	0.00266719	0.0234623	Tested	1821.13;1787.39;2057.01	1623.32;1284.07;1223.88;1495.19	Up	0.223135	1.16727	0.140779	0.256331	Tested	1821.13;1787.39;2057.01	1749;1606.27;1499.68	No	0.251401	1.19036	0.118007	0.237291	Tested	1676.19;1663.75	1623.32;1284.07;1223.88;1495.19	No
211694	scaffold_2:1473141-1480768	1040.06	-0.27518	-1.21015	0.213646	0.710994	Tested	1016.19;1323.53;1553.94	1780.56;1375.98	No	-0.447714	-1.36388	0.0186712	0.102194	Tested	642.3;556.25;721.6	903.83;900.32;914.58;791.66	No	-1.00724	-2.01006	5.57949e-07	5.3095e-06	Tested	642.3;556.25;721.6	1016.19;1323.53;1553.94	Down	0.834708	1.7835	7.90795e-05	0.000548187	Tested	1780.56;1375.98	903.83;900.32;914.58;791.66	Up
122489	scaffold_87:530894-535626	41.2748	0.674933	1.59652	0.247567	0.74569	Tested	52.24;75.4;46.8	27.63;41.45	No	0.347623	1.27246	0.503903	0.764182	Tested	18.06;36.85;69.56	2.97;31.36;53.17;39.8	No	-0.399888	-1.31941	0.456781	0.607234	Tested	18.06;36.85;69.56	52.24;75.4;46.8	No	0.0725777	1.05159	0.898404	0.941139	Tested	27.63;41.45	2.97;31.36;53.17;39.8	No
211928	scaffold_3:1031058-1033910	553.981	0.0413424	1.02907	0.848988	0.990802	Tested	586.82;625.3;627.41	638.55;554.58	No	-0.236886	-1.17845	0.206057	0.495294	Tested	402.4;385.81;608.92	523.27;561.78;531.73;601.2	No	-0.379156	-1.30058	0.0548371	0.124025	Tested	402.4;385.81;608.92	586.82;625.3;627.41	No	0.100927	1.07246	0.627518	0.757005	Tested	638.55;554.58	523.27;561.78;531.73;601.2	No
34032	scaffold_1:388877-390034	46.8292	1.60406	3.03997	0.000730905	0.0166924	Tested	65.12;70.48;34.59	14.33;19.53	Up	1.62271	3.07952	7.52945e-05	0.00116765	Tested	54.17;132.44;64.17	35.68;16.6;29.25;25.58	Up	0.548358	1.46242	0.183025	0.312854	Tested	54.17;132.44;64.17	65.12;70.48;34.59	No	-0.529706	-1.44364	0.263028	0.424399	Tested	14.33;19.53	35.68;16.6;29.25;25.58	No
7604	scaffold_83:959058-959585	1.97572	1.22046	2.33021	0.191191	NA	Low_Counts	0.72;4.1;2.71	0;0.95	No	0.622492	1.53953	0.484932	NA	Low_Counts	2.58;1.15;4.41	2.97;0.92;1.77;1.42	No	0.154036	1.11268	0.86097	0.916077	Low_Counts	2.58;1.15;4.41	0.72;4.1;2.71	No	-0.752004	-1.68413	0.424842	0.591734	Low_Counts	0;0.95	2.97;0.92;1.77;1.42	No
59360	scaffold_86:1109390-1112099	3.52008	-0.349506	-1.27412	0.671559	0.966349	Low_Counts	1.43;4.92;3.39	4.09;4.76	No	2.81038	7.01471	0.00114306	0.0117593	Tested	12.9;3.45;6.37	0;0.92;0;0	Up	0.925572	1.89944	0.235307	0.377796	Tested	12.9;3.45;6.37	1.43;4.92;3.39	No	2.23432	4.7054	0.012732	0.0418057	Low_Counts	4.09;4.76	0;0.92;0;0	No
71981	scaffold_4:1536112-1536881	1101.52	0.125953	1.09123	0.618787	0.953163	Tested	906.7;851.49;860.74	678.46;914.78	No	0.0919594	1.06582	0.666697	0.861379	Tested	1705.05;1369.33;937.63	1290.33;1068.21;1383.4;1252.15	No	0.601658	1.51746	0.00814409	0.0257872	Tested	1705.05;1369.33;937.63	906.7;851.49;860.74	Up	-0.635652	-1.55364	0.00830899	0.029557	Tested	678.46;914.78	1290.33;1068.21;1383.4;1252.15	Down
71983	scaffold_4:1537261-1539519	1228.46	0.148986	1.10879	0.394411	0.863906	Tested	1348.25;1095.7;1153.76	1080.62;1080.58	No	0.26576	1.20227	0.0735622	0.264701	Tested	1331.02;1583.54;1340.32	1326.01;1024.85;1254.01;1122.82	No	0.241194	1.18197	0.125231	0.234938	Tested	1331.02;1583.54;1340.32	1348.25;1095.7;1153.76	No	-0.12442	-1.09007	0.456529	0.621195	Tested	1080.62;1080.58	1326.01;1024.85;1254.01;1122.82	No
71986	scaffold_4:1552879-1553936	4089.98	-0.289538	-1.22225	0.173018	0.655788	Tested	2690.76;2638.05;2714.49	3624.57;2939.2	No	0.308666	1.23856	0.0839214	0.289709	Tested	5870.95;4447.74;6298.89	4688.59;4033;3803.68;5329.82	No	1.03712	2.05213	5.29459e-08	6.14276e-07	Tested	5870.95;4447.74;6298.89	2690.76;2638.05;2714.49	Up	-0.438915	-1.35558	0.0296567	0.0817543	Tested	3624.57;2939.2	4688.59;4033;3803.68;5329.82	No
63208	scaffold_1:2280224-2282764	4.89731	-0.739259	-1.66932	0.337626	0.826156	Low_Counts	2.86;1.64;1.36	4.09;3.34	No	0.243884	1.18418	0.714225	0.888355	Tested	12.9;5.76;4.9	2.97;8.3;3.54;7.11	No	1.53945	2.90684	0.0326224	0.0813382	Tested	12.9;5.76;4.9	2.86;1.64;1.36	No	-0.556307	-1.4705	0.442372	0.607809	Tested	4.09;3.34	2.97;8.3;3.54;7.11	No
174581	scaffold_91:179244-180209	302.644	0.287828	1.2208	0.184698	0.675475	Tested	297.7;287.65;325.58	271.18;226.79	No	-0.158459	-1.11609	0.398506	0.68678	Tested	296.64;279.85;312.05	404.34;317.33;362.47;250.15	No	-0.0339512	-1.02381	0.863144	0.917211	Tested	296.64;279.85;312.05	297.7;287.65;325.58	No	-0.412335	-1.33084	0.0481252	0.119362	Tested	271.18;226.79	404.34;317.33;362.47;250.15	No
228611	scaffold_92:1163540-1166232	0.114675	0	-1	1	NA	Low_Counts	0;0;0	0;0	No	-0.042803	-1.03011	0.956125	NA	Low_Counts	0;0;0.49	0;0;0.89;0	No	0.261059	1.19836	0.725696	NA	Low_Counts	0;0;0.49	0;0;0	No	-0.26874	-1.20475	0.710456	NA	Low_Counts	0;0	0;0;0.89;0	No
174585	scaffold_91:223145-225988	222.553	0.0124102	1.00864	0.970725	0.997578	Tested	284.1;237.66;296.41	314.16;229.17	No	-0.409972	-1.32866	0.165271	0.435072	Tested	170.25;92.13;207.22	214.06;248.14;236.62;140.71	No	-0.776444	-1.7129	0.0123363	0.0364433	Tested	170.25;92.13;207.22	284.1;237.66;296.41	Down	0.354062	1.27815	0.275608	0.439117	Tested	314.16;229.17	214.06;248.14;236.62;140.71	No
136832	scaffold_5:1644206-1645199	34.6681	0.500221	1.41443	0.152272	0.626145	Tested	55.1;48.35;61.72	38.89;38.59	No	0.702289	1.62708	0.0468225	0.195048	Tested	23.22;41.46;27.92	29.73;21.22;14.18;15.63	No	-0.790703	-1.72992	0.0172161	0.0478856	Tested	23.22;41.46;27.92	55.1;48.35;61.72	Down	0.992771	1.99	0.00723387	0.0265021	Tested	38.89;38.59	29.73;21.22;14.18;15.63	Up
219059	scaffold_3:700696-702728	2.01465	0.0508121	1.03585	0.956386	NA	Low_Counts	4.29;0;1.36	1.02;2.38	No	-0.191241	-1.14175	0.831507	NA	Low_Counts	2.58;2.3;1.47	0;1.84;2.66;4.26	No	0.0428444	1.03014	0.962383	0.978043	Low_Counts	2.58;2.3;1.47	4.29;0;1.36	No	-0.284898	-1.21832	0.756978	0.848585	Low_Counts	1.02;2.38	0;1.84;2.66;4.26	No
132867	scaffold_1:679308-681593	10.7426	0.0774128	1.05512	0.893833	0.995788	Tested	31.49;21.31;18.31	23.54;23.35	No	0.330537	1.25748	0.683181	0.871042	Low_Counts	5.16;0;0.98	2.97;0.92;0.89;0	No	-3.49034	-11.2382	4.438e-07	4.30315e-06	Tested	5.16;0;0.98	31.49;21.31;18.31	Down	3.74346	13.3935	3.33185e-07	3.81641e-06	Tested	23.54;23.35	2.97;0.92;0.89;0	Up
68632	scaffold_81:276836-277330	50.8178	-0.107138	-1.07709	0.834165	0.988116	Tested	32.92;38.52;40.02	25.58;53.36	No	-0.0770543	-1.05486	0.862231	0.950469	Tested	69.65;74.86;29.88	95.14;32.29;80.65;36.95	No	0.580135	1.49499	0.215412	0.354488	Tested	69.65;74.86;29.88	32.92;38.52;40.02	No	-0.550051	-1.46414	0.261853	0.423159	Tested	25.58;53.36	95.14;32.29;80.65;36.95	No
41959	scaffold_89:1263287-1265287	941.852	-0.112969	-1.08145	0.539036	0.926874	Tested	887.38;1038.34;1052.69	1128.71;1021.98	No	-0.141485	-1.10304	0.369878	0.663387	Tested	753.21;787.74;953.31	796.79;930.76;885.34;1065.96	No	-0.247704	-1.18732	0.137368	0.251803	Tested	753.21;787.74;953.31	887.38;1038.34;1052.69	No	0.219188	1.16408	0.212634	0.366487	Tested	1128.71;1021.98	796.79;930.76;885.34;1065.96	No
14180	scaffold_91:1328287-1329648	1.06316	-0.663135	-1.58352	0.481886	NA	Low_Counts	0.72;0;0.68	0;3.34	No	-1.20742	-2.30924	0.214125	NA	Low_Counts	0;0;0	0;0.92;0;7.11	No	-0.297308	-1.22885	0.756564	0.848343	Low_Counts	0;0;0	0.72;0;0.68	No	-0.246977	-1.18672	0.796254	NA	Low_Counts	0;3.34	0;0.92;0;7.11	No
219051	scaffold_3:674817-675176	0	NA	NA	NA	NA	All_Zero	0;0;0	0;0	No	NA	NA	NA	NA	All_Zero	0;0;0	0;0;0;0	No	NA	NA	NA	NA	All_Zero	0;0;0	0;0;0	No	NA	NA	NA	NA	All_Zero	0;0	0;0;0;0	No
197642	scaffold_2:1008019-1009134	0.149941	0.110266	1.07943	0.873564	NA	Low_Counts	0;0.82;0	0;0	No	0.235504	1.17732	0.762414	NA	Low_Counts	0;0;0.98	0;0;0;0	No	0.214806	1.16055	0.773105	NA	Low_Counts	0;0;0.98	0;0.82;0	No	0	-1	1	NA	Low_Counts	0;0	0;0;0;0	No
160041	scaffold_88:839415-841160	17.8627	0.818768	1.7639	0.225483	0.720434	Tested	17.18;21.31;34.59	8.19;16.68	No	0.87953	1.83978	0.152043	0.415291	Tested	7.74;43.76;18.13	2.97;12.91;5.32;25.58	No	-0.0328433	-1.02303	0.957882	0.975487	Tested	7.74;43.76;18.13	17.18;21.31;34.59	No	0.0936052	1.06703	0.888674	0.934731	Tested	8.19;16.68	2.97;12.91;5.32;25.58	No
76620	scaffold_87:1239437-1241532	353.105	-1.15161	-2.22162	0.00519185	0.0738473	Tested	244.75;107.36;90.89	399.09;282.06	No	-2.53143	-5.78146	1.15883e-12	7.79548e-11	Tested	170.25;90.98;84.75	529.21;783.17;803.81;650.95	Down	-0.369372	-1.29179	0.331041	0.484315	Tested	170.25;90.98;84.75	244.75;107.36;90.89	No	-1.01045	-2.01454	0.00964264	0.0332227	Tested	399.09;282.06	529.21;783.17;803.81;650.95	Down
68328	scaffold_86:120936-122498	8.0418	-1.14866	-2.21708	0.124155	0.575245	Tested	3.58;1.64;3.39	4.09;10.48	No	-0.839096	-1.78893	0.206781	0.496336	Tested	7.74;10.36;2.45	26.76;7.38;11.52;7.11	No	0.943691	1.92344	0.190353	0.322376	Tested	7.74;10.36;2.45	3.58;1.64;3.39	No	-0.634124	-1.55199	0.361764	0.529096	Tested	4.09;10.48	26.76;7.38;11.52;7.11	No
169638	scaffold_5:2382897-2386765	595.722	-0.177875	-1.13122	0.43744	0.888311	Tested	612.58;605.63;577.22	764.41;594.6	No	-0.604851	-1.52082	0.00215787	0.0199372	Tested	330.18;423.81;548.67	775.98;671.55;658.46;585.57	Down	-0.44099	-1.35754	0.034594	0.0851365	Tested	330.18;423.81;548.67	612.58;605.63;577.22	No	0.0140144	1.00976	0.948899	0.970989	Tested	764.41;594.6	775.98;671.55;658.46;585.57	No
41154	scaffold_90:70052-71274	11.8275	0.0651298	1.04618	0.910249	0.995788	Tested	12.17;4.1;14.24	8.19;10.96	No	-0.63628	-1.55432	0.227627	0.521827	Tested	10.32;5.76;12.74	17.84;14.76;19.5;11.37	No	-0.0533618	-1.03768	0.92244	0.953726	Tested	10.32;5.76;12.74	12.17;4.1;14.24	No	-0.648048	-1.56705	0.246035	0.407546	Tested	8.19;10.96	17.84;14.76;19.5;11.37	No
41156	scaffold_90:1068712-1069791	500.77	0.474612	1.38954	0.0936522	0.496097	Tested	597.55;397.47;571.11	355.09;390.21	No	0.437442	1.3542	0.0691273	0.254429	Tested	572.65;567.77;720.62	526.24;343.16;370.44;596.94	No	0.247556	1.18719	0.330791	0.484083	Tested	572.65;567.77;720.62	597.55;397.47;571.11	No	-0.284726	-1.21818	0.293065	0.457632	Tested	355.09;390.21	526.24;343.16;370.44;596.94	No
41159	scaffold_90:335388-337091	24.3777	2.23337	4.70231	0.00285519	0.0469706	Tested	17.18;58.19;37.31	2.05;8.58	Up	2.22023	4.65968	0.00101122	0.0106312	Tested	87.7;38;14.21	0;5.53;5.32;18.48	Up	0.231649	1.17418	0.731486	0.831217	Tested	87.7;38;14.21	17.18;58.19;37.31	No	-0.244788	-1.18492	0.743795	0.840321	Tested	2.05;8.58	0;5.53;5.32;18.48	No
68327	scaffold_86:116856-118338	12.0482	0.832257	1.78047	0.317881	0.812379	Tested	24.33;11.47;38.66	6.14;18.58	No	-0.148424	-1.10836	0.852479	0.946813	Tested	0;3.45;11.27	23.78;3.69;1.77;1.42	No	-1.71735	-3.28831	0.0329379	0.0820095	Tested	0;3.45;11.27	24.33;11.47;38.66	No	0.736667	1.66632	0.372976	0.540115	Tested	6.14;18.58	23.78;3.69;1.77;1.42	No
40202	scaffold_91:1383936-1385874	20.0623	-0.111397	-1.08027	0.844729	0.990327	Tested	13.6;13.93;2.71	9.21;11.91	No	-0.909342	-1.87819	0.0589552	0.22946	Tested	18.06;21.88;14.21	20.81;40.59;28.36;45.48	No	0.769422	1.70459	0.140708	0.256246	Tested	18.06;21.88;14.21	13.6;13.93;2.71	No	-1.56737	-2.96363	0.00326963	0.0137216	Tested	9.21;11.91	20.81;40.59;28.36;45.48	Down
54751	scaffold_3:542149-543634	58.4987	-0.0491865	-1.03468	0.910123	0.995788	Tested	105.91;54.09;71.22	77.77;82.9	No	-0.0902825	-1.06458	0.820346	0.934823	Tested	20.64;56.43;49.97	23.78;71.95;38.99;48.32	No	-0.772483	-1.70821	0.0584796	0.13057	Tested	20.64;56.43;49.97	105.91;54.09;71.22	No	0.731387	1.66023	0.0858818	0.186564	Tested	77.77;82.9	23.78;71.95;38.99;48.32	No
222428	scaffold_6:3432063-3433046	1.91518	0.435736	1.3526	0.659567	NA	Low_Counts	0;2.46;5.43	0;2.86	No	-1.22622	-2.33954	0.213285	NA	Low_Counts	0;0;0.98	0;1.84;0.89;8.53	No	-1.11633	-2.16795	0.259373	0.405447	Low_Counts	0;0;0.98	0;2.46;5.43	No	-0.545627	-1.45965	0.579836	0.721785	Low_Counts	0;2.86	0;1.84;0.89;8.53	No
40205	scaffold_91:226258-228984	370.454	0.390382	1.31074	0.226319	0.722157	Tested	523.84;791.66;706.09	533.15;493.6	No	0.345681	1.27075	0.222732	0.517629	Tested	237.31;240.7;208.69	104.06;172.5;152.43;281.41	No	-1.52611	-2.88008	2.30752e-07	2.36055e-06	Tested	237.31;240.7;208.69	523.84;791.66;706.09	Down	1.48141	2.79221	2.09337e-06	2.03703e-05	Tested	533.15;493.6	104.06;172.5;152.43;281.41	Up
67316	scaffold_87:822450-823422	0	NA	NA	NA	NA	All_Zero	0;0;0	0;0	No	NA	NA	NA	NA	All_Zero	0;0;0	0;0;0;0	No	NA	NA	NA	NA	All_Zero	0;0;0	0;0;0	No	NA	NA	NA	NA	All_Zero	0;0	0;0;0;0	No
67317	scaffold_87:827287-828208	0.147701	-0.170134	-1.12516	0.806489	NA	Low_Counts	0;0.82;0	0;0.95	No	0	-1	1	NA	Low_Counts	0;0;0	0;0;0;0	No	-0.0482703	-1.03402	0.948284	NA	Low_Counts	0;0;0	0;0.82;0	No	0.191899	1.14227	0.791665	NA	Low_Counts	0;0.95	0;0;0;0	No
83154	scaffold_5:2138552-2139498	2137.14	-0.676234	-1.59796	0.00164477	0.0308918	Tested	1404.78;1685.76;1285.35	2278.92;2405.58	Down	-0.624768	-1.54196	0.000569763	0.0065127	Tested	1957.84;1975.11;1485.32	3157.44;2472.2;3163.82;2373.55	Down	0.303297	1.23396	0.116992	0.222941	Tested	1957.84;1975.11;1485.32	1404.78;1685.76;1285.35	No	-0.25183	-1.19072	0.217002	0.371983	Tested	2278.92;2405.58	3157.44;2472.2;3163.82;2373.55	No
83155	scaffold_5:2142761-2145608	365.316	-0.143147	-1.10431	0.520577	0.918016	Tested	309.87;395.01;390.01	479.93;330.65	No	-0.195058	-1.14477	0.313819	0.613587	Tested	314.7;301.74;363	359.75;385.59;420.96;332.58	No	-0.152815	-1.11174	0.45286	0.603227	Tested	314.7;301.74;363	309.87;395.01;390.01	No	0.100905	1.07245	0.637	0.764149	Tested	479.93;330.65	359.75;385.59;420.96;332.58	No
63653	scaffold_2:1366345-1366907	73.2459	0.445175	1.36148	0.148699	0.619958	Tested	89.45;86.05;83.43	41.96;81	No	0.566898	1.48134	0.0407128	0.177546	Tested	69.65;105.95;85.73	56.49;65.49;54.06;59.69	No	0.0318628	1.02233	0.909394	0.945956	Tested	69.65;105.95;85.73	89.45;86.05;83.43	No	0.0898606	1.06427	0.76872	0.857387	Tested	41.96;81	56.49;65.49;54.06;59.69	No
18372	scaffold_90:1702400-1703128	42.3558	0.199479	1.14828	0.662344	0.965121	Tested	51.53;33.6;20.35	26.61;33.35	No	-0.253525	-1.19212	0.52336	0.776664	Tested	54.17;52.98;28.41	35.68;69.18;39.88;62.54	No	0.30682	1.23698	0.462171	0.611953	Tested	54.17;52.98;28.41	51.53;33.6;20.35	No	-0.759824	-1.69328	0.0834766	0.182505	Tested	26.61;33.35	35.68;69.18;39.88;62.54	No
54033	scaffold_6:1797531-1799836	104.37	-1.47569	-2.78116	0.00428885	0.0638784	Tested	37.21;23.77;16.28	73.68;80.04	No	-1.61224	-3.05726	0.000251155	0.00327291	Tested	41.27;50.67;97.98	118.92;242.61;109.01;361.01	Down	1.24553	2.37105	0.00909558	0.028313	Tested	41.27;50.67;97.98	37.21;23.77;16.28	Up	-1.38208	-2.60644	0.00425315	0.0171843	Tested	73.68;80.04	118.92;242.61;109.01;361.01	Down
219580	scaffold_3:2354932-2355502	1.63496	1.09102	2.13025	0.268134	NA	Low_Counts	3.58;0;5.43	0;0.95	No	1.11149	2.16069	0.262563	NA	Low_Counts	0;6.91;0.98	0;0;1.77;0	No	-0.110963	-1.07995	0.910898	0.946669	Low_Counts	0;6.91;0.98	3.58;0;5.43	No	0.131436	1.09538	0.893869	0.938675	Low_Counts	0;0.95	0;0;1.77;0	No
18378	scaffold_6:2426019-2426449	0	NA	NA	NA	NA	All_Zero	0;0;0	0;0	No	NA	NA	NA	NA	All_Zero	0;0;0	0;0;0;0	No	NA	NA	NA	NA	All_Zero	0;0;0	0;0;0	No	NA	NA	NA	NA	All_Zero	0;0	0;0;0;0	No
192926	scaffold_80:361530-364335	3.26026	-0.779166	-1.71614	0.366656	0.845709	Low_Counts	1.43;0.82;1.36	2.05;2.86	No	-1.0105	-2.0146	0.195413	0.478487	Tested	2.58;4.61;0.98	5.95;9.22;4.43;2.84	No	0.765773	1.70028	0.36343	0.516778	Low_Counts	2.58;4.61;0.98	1.43;0.82;1.36	No	-0.997102	-1.99599	0.215953	0.370856	Tested	2.05;2.86	5.95;9.22;4.43;2.84	No
72409	scaffold_3:679137-681175	5.40654	-0.020931	-1.01461	0.975927	0.997578	Low_Counts	6.44;4.1;2.71	2.05;6.19	No	-0.157244	-1.11516	0.804059	0.928356	Tested	5.16;5.76;6.37	5.95;7.38;7.09;5.69	No	0.370503	1.2928	0.57095	0.704843	Tested	5.16;5.76;6.37	6.44;4.1;2.71	No	-0.506816	-1.42091	0.453177	0.618162	Tested	2.05;6.19	5.95;7.38;7.09;5.69	No
62124	scaffold_3:1237544-1239337	26.2559	0.463323	1.37871	0.591446	0.946256	Tested	7.16;47.53;16.96	22.51;8.58	No	-1.9913	-3.97594	0.0125827	0.0754399	Tested	23.22;2.3;1.47	14.87;36.9;7.09;126.49	No	-1.1695	-2.24934	0.157981	0.279893	Tested	23.22;2.3;1.47	7.16;47.53;16.96	No	-1.28511	-2.43701	0.124561	0.246752	Tested	22.51;8.58	14.87;36.9;7.09;126.49	No
32137	scaffold_3:2069064-2070440	0	NA	NA	NA	NA	All_Zero	0;0;0	0;0	No	NA	NA	NA	NA	All_Zero	0;0;0	0;0;0;0	No	NA	NA	NA	NA	All_Zero	0;0;0	0;0;0	No	NA	NA	NA	NA	All_Zero	0;0	0;0;0;0	No
220864	scaffold_5:1234877-1235395	602.149	-0.168368	-1.12379	0.557768	0.937872	Tested	509.53;421.24;477.51	470.72;584.6	No	0.199036	1.14793	0.4136	0.700165	Tested	840.92;914.42;455.1	683.82;540.56;727.59;599.78	No	0.633021	1.55081	0.0144355	0.0414295	Tested	840.92;914.42;455.1	509.53;421.24;477.51	Up	-0.265616	-1.20215	0.331694	0.497769	Tested	470.72;584.6	683.82;540.56;727.59;599.78	No
91452	scaffold_6:1486628-1487603	1656.07	0.177626	1.13102	0.344486	0.831148	Tested	1824.14;2142.24;2107.42	1636.28;1939.14	No	0.303562	1.23419	0.0574932	0.225533	Tested	1937.21;1400.43;1592.11	1147.62;1406.75;1394.92;1344.54	No	-0.302567	-1.23334	0.0737838	0.157123	Tested	1937.21;1400.43;1592.11	1824.14;2142.24;2107.42	No	0.428503	1.34584	0.0169725	0.0526414	Tested	1636.28;1939.14	1147.62;1406.75;1394.92;1344.54	No
224197	scaffold_81:171998-173438	14.852	0.168424	1.12383	0.774589	0.984798	Tested	5.73;13.93;12.89	9.21;9.53	No	-0.0832164	-1.05938	0.870956	0.954676	Tested	10.32;27.64;12.74	29.73;10.15;22.16;14.21	No	0.616083	1.53271	0.251317	0.39541	Tested	10.32;27.64;12.74	5.73;13.93;12.89	No	-0.867723	-1.82478	0.125588	0.248409	Tested	9.21;9.53	29.73;10.15;22.16;14.21	No
28407	scaffold_6:3228822-3229340	11.5852	0.964001	1.95071	0.18355	0.673082	Low_Counts	5.01;3.28;2.03	1.02;1.43	No	-1.14971	-2.21869	0.0214959	0.113595	Tested	10.32;5.76;13.72	29.73;18.45;21.27;27	No	1.43377	2.70152	0.0142426	0.0409975	Tested	10.32;5.76;13.72	5.01;3.28;2.03	Up	-3.54748	-11.6923	1.09473e-07	1.36344e-06	Tested	1.02;1.43	29.73;18.45;21.27;27	Down
28406	scaffold_6:3295003-3295971	4.94031	-0.0514249	-1.03629	0.957833	0.997578	Low_Counts	0;0;1.36	0;0.48	No	0.600452	1.51619	0.483937	0.750946	Tested	15.48;16.12;1.96	5.95;0.92;14.18;2.84	No	2.94978	7.7263	0.00133724	0.00555303	Tested	15.48;16.12;1.96	0;0;1.36	Up	-2.2979	-4.91741	0.0138241	0.0447352	Tested	0;0.48	5.95;0.92;14.18;2.84	Down
28405	scaffold_6:2852906-2854368	0.42038	0.738783	1.66877	0.376514	NA	Low_Counts	1.43;2.46;0.68	0;0.48	No	0	-1	1	NA	Low_Counts	0;0;0	0;0;0;0	No	-0.872353	-1.83065	0.32126	NA	Low_Counts	0;0;0	1.43;2.46;0.68	No	0.160936	1.11801	0.849912	NA	Low_Counts	0;0.48	0;0;0;0	No
179461	scaffold_5:2680984-2681856	939.345	-0.000522186	-1.00036	0.99815	1	Tested	1247.34;1272.72;1210.73	1364.07;1129.18	No	0.456231	1.37195	0.0182996	0.100806	Tested	1016.32;856.84;694.65	603.54;532.26;555.66;788.81	No	-0.540208	-1.45418	0.00798581	0.0253842	Tested	1016.32;856.84;694.65	1247.34;1272.72;1210.73	Down	0.996961	1.99579	3.90808e-06	3.62019e-05	Tested	1364.07;1129.18	603.54;532.26;555.66;788.81	Up
111022	scaffold_2:508270-509417	217.293	-0.263775	-1.20062	0.359924	0.843163	Tested	165.31;185.21;159.4	212.85;196.77	No	-0.0278024	-1.01946	0.910531	0.968656	Tested	319.86;198.09;200.85	273.53;234.31;165.72;295.63	No	0.465443	1.38074	0.0753022	0.159494	Tested	319.86;198.09;200.85	165.31;185.21;159.4	No	-0.22947	-1.1724	0.404594	0.57163	Tested	212.85;196.77	273.53;234.31;165.72;295.63	No
229059	scaffold_1:1626921-1628500	24.4059	-0.376863	-1.29851	0.317617	0.812379	Tested	36.5;27.04;25.1	34.79;42.4	No	0.3186	1.24712	0.409004	0.697248	Tested	23.22;14.97;24	11.89;15.68;15.95;21.32	No	-0.487279	-1.4018	0.189884	0.321634	Tested	23.22;14.97;24	36.5;27.04;25.1	No	1.18274	2.27008	0.00248993	0.0109011	Tested	34.79;42.4	11.89;15.68;15.95;21.32	Up
175768	scaffold_1:868015-869810	559.32	-0.0798058	-1.05688	0.746718	0.977829	Tested	476.61;702.33;585.36	577.15;666.07	No	0.0605929	1.04289	0.774808	0.916186	Tested	472.05;511.34;641.25	413.26;523.96;490.08;652.37	No	-0.109976	-1.07921	0.623045	0.748134	Tested	472.05;511.34;641.25	476.61;702.33;585.36	No	0.250375	1.18952	0.289554	0.454383	Tested	577.15;666.07	413.26;523.96;490.08;652.37	No
169943	scaffold_6:713547-715250	1331.07	0.19506	1.14477	0.569995	0.940474	Tested	1480.64;3124.02;1952.77	2270.73;1554.64	No	0.494584	1.40891	0.0911642	0.306115	Tested	830.6;986.98;1059.61	618.41;695.54;467.93;930.94	No	-1.157	-2.22993	0.000192228	0.00101798	Tested	830.6;986.98;1059.61	1480.64;3124.02;1952.77	Down	1.45652	2.74446	8.88786e-06	7.6165e-05	Tested	2270.73;1554.64	618.41;695.54;467.93;930.94	Up
229052	scaffold_1:1576920-1579741	413.677	0.34757	1.27242	0.154879	0.629965	Tested	438.68;552.36;594.85	384.77;442.62	No	-0.156364	-1.11447	0.460238	0.73455	Tested	247.63;339.74;430.61	359.75;364.37;437.79;370.96	No	-0.611565	-1.52792	0.00594577	0.019836	Tested	247.63;339.74;430.61	438.68;552.36;594.85	Down	0.107631	1.07746	0.646671	0.772504	Tested	384.77;442.62	359.75;364.37;437.79;370.96	No
8730	scaffold_1:212505-213338	0	NA	NA	NA	NA	All_Zero	0;0;0	0;0	No	NA	NA	NA	NA	All_Zero	0;0;0	0;0;0;0	No	NA	NA	NA	NA	All_Zero	0;0;0	0;0;0	No	NA	NA	NA	NA	All_Zero	0;0	0;0;0;0	No
58307	scaffold_83:782539-783385	302.175	-0.159782	-1.11712	0.70882	0.973626	Tested	227.57;186.03;280.13	220.01;297.3	No	0.25586	1.19405	0.48361	0.750752	Tested	185.72;621.9;331.65	484.62;304.41;243.71;243.04	No	0.693336	1.61702	0.0735658	0.156784	Tested	185.72;621.9;331.65	227.57;186.03;280.13	No	-0.277694	-1.21226	0.49635	0.653846	Tested	220.01;297.3	484.62;304.41;243.71;243.04	No
114210	scaffold_91:1513809-1515411	1.5747	1.46467	2.76	0.122847	NA	Low_Counts	0.72;11.47;0	0;0	No	0.66908	1.59006	0.494391	NA	Low_Counts	0;0;4.9	0;0.92;0.89;0	No	-0.602675	-1.51853	0.537414	0.675035	Low_Counts	0;0;4.9	0.72;11.47;0	No	-0.192913	-1.14307	0.839338	0.905333	Low_Counts	0;0	0;0.92;0.89;0	No
228909	scaffold_1:300214-302164	472.043	-0.490058	-1.4045	0.00687017	0.0913966	Tested	342.07;273.72;299.8	466.63;395.45	No	-0.201627	-1.14999	0.191473	0.471794	Tested	559.75;525.16;457.06	564.89;646.65;587.57;545.77	No	0.73673	1.66639	7.59096e-06	5.65152e-05	Tested	559.75;525.16;457.06	342.07;273.72;299.8	Up	-0.4483	-1.36443	0.00918986	0.0320039	Tested	466.63;395.45	564.89;646.65;587.57;545.77	Down
32560	scaffold_3:432259-433692	6.41736	-0.424473	-1.34208	0.595766	0.947401	Tested	1.43;6.56;3.39	7.16;3.81	No	0.119819	1.0866	0.868168	0.953792	Tested	7.74;10.36;7.84	0;17.53;2.66;8.53	No	0.993766	1.99138	0.187714	0.318922	Tested	7.74;10.36;7.84	1.43;6.56;3.39	No	-0.449474	-1.36554	0.56042	0.706295	Tested	7.16;3.81	0;17.53;2.66;8.53	No
225116	scaffold_84:666695-667061	0	NA	NA	NA	NA	All_Zero	0;0;0	0;0	No	NA	NA	NA	NA	All_Zero	0;0;0	0;0;0;0	No	NA	NA	NA	NA	All_Zero	0;0;0	0;0;0	No	NA	NA	NA	NA	All_Zero	0;0	0;0;0;0	No
31006	scaffold_4:1693998-1695518	94.287	-0.1537	-1.11242	0.660805	0.964871	Tested	103.77;74.58;59.69	104.38;73.85	No	-0.784299	-1.72226	0.0108413	0.0675797	Tested	41.27;84.07;84.26	139.74;139.29;135.59;90.96	No	-0.128642	-1.09326	0.692063	0.801972	Tested	41.27;84.07;84.26	103.77;74.58;59.69	No	-0.501957	-1.41613	0.133746	0.260633	Tested	104.38;73.85	139.74;139.29;135.59;90.96	No
50861	scaffold_86:1042458-1043837	17.5529	0.417124	1.33526	0.449468	0.893692	Tested	9.3;24.59;29.84	21.49;10.48	No	-0.560138	-1.47441	0.27662	0.576156	Tested	12.9;16.12;9.31	20.81;24.91;12.41;18.48	No	-0.709453	-1.63518	0.176773	0.304889	Tested	12.9;16.12;9.31	9.3;24.59;29.84	No	-0.26781	-1.20398	0.621136	0.752796	Tested	21.49;10.48	20.81;24.91;12.41;18.48	No
188178	scaffold_1:1760155-1763606	21.893	0.935928	1.91312	0.0264645	0.236214	Tested	66.55;52.45;59.69	30.7;31.45	No	0.182742	1.13504	0.771383	0.91449	Low_Counts	5.16;3.45;2.45	2.97;5.53;0.89;1.42	No	-3.91595	-15.0944	6.76717e-14	1.76029e-12	Tested	5.16;3.45;2.45	66.55;52.45;59.69	Down	3.16276	8.95541	1.21549e-08	1.78501e-07	Tested	30.7;31.45	2.97;5.53;0.89;1.42	Up
197255	scaffold_1:2135494-2138379	261.656	0.120518	1.08713	0.716045	0.975349	Tested	285.54;140.14;216.37	176.01;215.35	No	0.378549	1.30003	0.179297	0.456736	Tested	288.9;289.07;459.02	338.93;261.06;260.55;208.93	No	0.68359	1.60613	0.0219648	0.0588326	Tested	288.9;289.07;459.02	285.54;140.14;216.37	No	-0.42556	-1.34309	0.179059	0.322524	Tested	176.01;215.35	338.93;261.06;260.55;208.93	No
148995	scaffold_5:2839675-2840253	0	NA	NA	NA	NA	All_Zero	0;0;0	0;0	No	NA	NA	NA	NA	All_Zero	0;0;0	0;0;0;0	No	NA	NA	NA	NA	All_Zero	0;0;0	0;0;0	No	NA	NA	NA	NA	All_Zero	0;0	0;0;0;0	No
230695	scaffold_6:2392434-2394556	353.524	0.0360442	1.0253	0.899702	0.995788	Tested	730.66;557.28;909.58	670.27;770.41	No	-0.396705	-1.3165	0.14745	0.407329	Tested	79.96;56.43;80.83	107.03;125.45;76.22;78.17	No	-3.27488	-9.67913	1.94732e-32	2.65609e-30	Tested	79.96;56.43;80.83	730.66;557.28;909.58	Down	2.84213	7.17077	1.29473e-23	1.00602e-21	Tested	670.27;770.41	107.03;125.45;76.22;78.17	Up
205870	scaffold_89:1213822-1214990	0.0397038	-0.196858	-1.1462	0.776064	NA	Low_Counts	0;0;0	0;0.48	No	0	-1	1	NA	Low_Counts	0;0;0	0;0;0;0	No	0	-1	1	NA	Low_Counts	0;0;0	0;0;0	No	0.0375121	1.02634	0.958672	NA	Low_Counts	0;0.48	0;0;0;0	No
225330	scaffold_85:369349-369738	9.6718	-0.404421	-1.32356	0.634088	0.95793	Low_Counts	3.58;2.46;3.39	0;8.1	No	-1.00228	-2.00317	0.184026	0.462434	Tested	0;13.82;9.8	20.81;36.9;11.52;5.69	No	1.11264	2.16241	0.166441	0.291152	Tested	0;13.82;9.8	3.58;2.46;3.39	No	-1.7105	-3.27275	0.0341688	0.0913625	Tested	0;8.1	20.81;36.9;11.52;5.69	No
83471	scaffold_78:87310-89323	12881.5	-0.242328	-1.1829	0.209283	0.704815	Tested	10842.49;11838.84;10980.03	14770.49;11815.86	No	-0.150669	-1.11008	0.352781	0.647859	Tested	15293.87;11614.55;11122.75	13414.67;14002.97;12823.67;16057.69	No	0.17411	1.12827	0.314503	0.467972	Tested	15293.87;11614.55;11122.75	10842.49;11838.84;10980.03	No	-0.0824512	-1.05882	0.652815	0.777912	Tested	14770.49;11815.86	13414.67;14002.97;12823.67;16057.69	No
34188	scaffold_1:379817-381097	2.37127	1.03123	2.04376	0.296914	NA	Low_Counts	5.73;8.2;8.82	0;5.72	No	0	-1	1	1	Low_Counts	0;0;0	0;0;0;0	No	-2.64433	-6.25206	0.00748662	0.0240272	Tested	0;0;0	5.73;8.2;8.82	Down	1.7433	3.34799	0.0787273	0.174666	Low_Counts	0;5.72	0;0;0;0	No
111979	scaffold_71:179065-179663	2677.48	0.247833	1.18742	0.68787	0.96828	Tested	543.88;800.67;455.81	282.43;655.11	No	1.11664	2.16842	0.0363323	0.164196	Tested	3766.07;12837.62;2156.46	1566.83;3630.81;1013.84;4420.2	No	3.08667	8.49536	4.57777e-08	5.36376e-07	Tested	3766.07;12837.62;2156.46	543.88;800.67;455.81	Up	-2.21787	-4.65205	0.000169727	0.00107168	Tested	282.43;655.11	1566.83;3630.81;1013.84;4420.2	Down
156171	scaffold_83:520809-521498	0	NA	NA	NA	NA	All_Zero	0;0;0	0;0	No	NA	NA	NA	NA	All_Zero	0;0;0	0;0;0;0	No	NA	NA	NA	NA	All_Zero	0;0;0	0;0;0	No	NA	NA	NA	NA	All_Zero	0;0	0;0;0;0	No
143417	scaffold_3:59631-60181	1.08787	0.542106	1.4561	0.536591	NA	Low_Counts	0;3.28;0	0;0	No	0.992592	1.98976	0.287773	NA	Low_Counts	7.74;1.15;0	0;0;0.89;0	No	0.528425	1.44235	0.566372	0.701044	Low_Counts	7.74;1.15;0	0;3.28;0	No	-0.0779389	-1.05551	0.930176	NA	Low_Counts	0;0	0;0;0.89;0	No
34180	scaffold_1:2032014-2033754	147.294	-0.187577	-1.13885	0.505159	0.911612	Tested	142.41;87.69;105.81	120.75;134.36	No	-0.0922631	-1.06604	0.703671	0.882439	Tested	159.93;162.38;159.21	234.88;167.89;165.72;126.49	No	0.50891	1.42297	0.047023	0.10935	Tested	159.93;162.38;159.21	142.41;87.69;105.81	No	-0.413596	-1.332	0.12442	0.246521	Tested	120.75;134.36	234.88;167.89;165.72;126.49	No
225625	scaffold_86:145559-145918	0	NA	NA	NA	NA	All_Zero	0;0;0	0;0	No	NA	NA	NA	NA	All_Zero	0;0;0	0;0;0;0	No	NA	NA	NA	NA	All_Zero	0;0;0	0;0;0	No	NA	NA	NA	NA	All_Zero	0;0	0;0;0;0	No
34185	scaffold_1:1499820-1501369	139.434	-0.161215	-1.11823	0.529861	0.923093	Tested	130.96;157.35;124.13	134.05;172	No	-0.160363	-1.11757	0.483319	0.750752	Tested	90.28;131.29;153.33	163.52;135.6;154.2;126.49	No	-0.0921965	-1.06599	0.698183	0.806862	Tested	90.28;131.29;153.33	130.96;157.35;124.13	No	0.093049	1.06662	0.707921	0.814952	Tested	134.05;172	163.52;135.6;154.2;126.49	No
225626	scaffold_86:146325-147524	0	NA	NA	NA	NA	All_Zero	0;0;0	0;0	No	NA	NA	NA	NA	All_Zero	0;0;0	0;0;0;0	No	NA	NA	NA	NA	All_Zero	0;0;0	0;0;0	No	NA	NA	NA	NA	All_Zero	0;0	0;0;0;0	No
84494	scaffold_4:839947-841138	456.565	-0.174778	-1.12879	0.600996	0.948407	Tested	417.21;419.6;404.26	503.47;434.52	No	-0.811752	-1.75534	0.00451402	0.0348925	Tested	322.44;423.81;231.71	847.34;444.63;646.06;383.75	Down	-0.338973	-1.26486	0.264189	0.410982	Tested	322.44;423.81;231.71	417.21;419.6;404.26	No	-0.298	-1.22944	0.349233	0.515968	Tested	503.47;434.52	847.34;444.63;646.06;383.75	No
66042	scaffold_89:588276-590879	6.28864	-0.323047	-1.25097	0.690208	0.968577	Low_Counts	3.58;2.46;2.71	6.14;1.91	No	-0.386611	-1.30732	0.592382	0.818792	Tested	12.9;2.3;5.88	20.81;7.38;7.98;1.42	No	0.916275	1.88724	0.231098	0.373201	Tested	12.9;2.3;5.88	3.58;2.46;2.71	No	-0.979838	-1.97224	0.205163	0.357098	Tested	6.14;1.91	20.81;7.38;7.98;1.42	No
126838	scaffold_84:3591-5082	1000.58	-0.0759914	-1.05409	0.671391	0.966349	Tested	1797.66;1746.41;1867.31	1809.22;2003.46	No	-0.15263	-1.11159	0.346532	0.643911	Tested	464.31;325.92;341.45	401.37;422.49;456.41;370.96	No	-2.26272	-4.79895	7.64989e-42	2.26075e-39	Tested	464.31;325.92;341.45	1797.66;1746.41;1867.31	Down	2.18608	4.55068	6.04634e-36	1.90913e-33	Tested	1809.22;2003.46	401.37;422.49;456.41;370.96	Up
126156	scaffold_6:664280-665470	1.92111	1.42605	2.6871	0.137663	NA	Low_Counts	1.43;4.92;0.68	0;0.48	No	-1.42458	-2.68437	0.124108	NA	Low_Counts	0;1.15;0.98	0;2.77;3.54;7.11	No	-0.907243	-1.87546	0.334775	0.488435	Low_Counts	0;1.15;0.98	1.43;4.92;0.68	No	-1.94339	-3.84608	0.0406456	0.105016	Low_Counts	0;0.48	0;2.77;3.54;7.11	No
181834	scaffold_84:98309-99834	179.811	0.113382	1.08176	0.684501	0.96828	Tested	186.78;137.68;178.39	141.22;167.23	No	0.0631196	1.04472	0.793459	0.924588	Tested	185.72;166.99;240.04	160.55;232.46;217.12;143.55	No	0.243549	1.1839	0.335901	0.489251	Tested	185.72;166.99;240.04	186.78;137.68;178.39	No	-0.293812	-1.22588	0.273434	0.436388	Tested	141.22;167.23	160.55;232.46;217.12;143.55	No
181830	scaffold_84:93231-95390	1350.32	0.0102546	1.00713	0.948541	0.997578	Tested	1224.44;1117.83;1221.59	1268.91;1092.49	No	0.0966264	1.06927	0.47333	0.742824	Tested	1625.09;1482.19;1463.28	1667.91;1288.68;1365.67;1385.75	No	0.35437	1.27843	0.0131831	0.0384049	Tested	1625.09;1482.19;1463.28	1224.44;1117.83;1221.59	Up	-0.267998	-1.20414	0.0770249	0.171915	Tested	1268.91;1092.49	1667.91;1288.68;1365.67;1385.75	No
23243	scaffold_5:748044-749441	3.95068	0.505764	1.41987	0.551697	0.934935	Low_Counts	3.58;2.46;6.78	0;4.76	No	0.23674	1.17833	0.767992	0.912861	Tested	10.32;1.15;3.92	2.97;2.77;4.43;4.26	No	0.0483281	1.03407	0.952218	0.972165	Tested	10.32;1.15;3.92	3.58;2.46;6.78	No	-0.317352	-1.24604	0.707658	0.81486	Low_Counts	0;4.76	2.97;2.77;4.43;4.26	No
30976	scaffold_4:1608633-1609242	964.072	0.0943141	1.06756	0.582592	0.945823	Tested	991.15;1038.34;866.84	815.58;988.63	No	0.076839	1.0547	0.600119	0.824905	Tested	1119.5;958.19;959.19	1034.64;882.8;1027.13;886.88	No	0.0634632	1.04497	0.681981	0.794611	Tested	1119.5;958.19;959.19	991.15;1038.34;866.84	No	-0.0809383	-1.05771	0.622004	0.753416	Tested	815.58;988.63	1034.64;882.8;1027.13;886.88	No
69655	scaffold_77:117349-118119	253.079	-0.0897837	-1.06421	0.645348	0.961062	Tested	211.11;206.52;191.28	211.83;219.64	No	-0.255916	-1.19409	0.129856	0.378025	Tested	296.64;216.51;257.19	341.91;274.89;278.27;331.16	No	0.322348	1.25036	0.0703873	0.151528	Tested	296.64;216.51;257.19	211.11;206.52;191.28	No	-0.488481	-1.40297	0.00890596	0.0312324	Tested	211.83;219.64	341.91;274.89;278.27;331.16	Down
8190	scaffold_90:1127719-1128363	9.8515	-0.517613	-1.43158	0.444024	0.891241	Tested	5.01;10.65;4.75	14.33;6.67	No	-1.16303	-2.23928	0.0663701	0.247855	Tested	5.16;8.06;3.92	29.73;8.3;15.95;5.69	No	-0.223412	-1.16749	0.736367	0.835114	Tested	5.16;8.06;3.92	5.01;10.65;4.75	No	-0.42201	-1.33979	0.514344	0.669419	Tested	14.33;6.67	29.73;8.3;15.95;5.69	No
30972	scaffold_4:1751426-1752290	21.9264	0.0386251	1.02713	0.925771	0.996937	Tested	40.79;23.77;25.77	26.61;31.92	No	-0.317673	-1.24632	0.450601	0.72703	Tested	7.74;14.97;16.66	23.78;18.45;14.18;18.48	No	-1.03127	-2.04382	0.0126879	0.0371966	Tested	7.74;14.97;16.66	40.79;23.77;25.77	Down	0.674971	1.59656	0.109623	0.224002	Tested	26.61;31.92	23.78;18.45;14.18;18.48	No
33856	scaffold_1:2107344-2110095	8.48743	-0.0148016	-1.01031	0.978743	0.997976	Tested	10.02;9.01;8.14	11.26;7.62	No	-0.599886	-1.5156	0.277524	0.576979	Tested	5.16;4.61;6.86	14.87;9.22;7.98;7.11	No	-0.578983	-1.4938	0.296417	0.4491	Tested	5.16;4.61;6.86	10.02;9.01;8.14	No	-0.00610229	-1.00424	0.991203	0.995121	Tested	11.26;7.62	14.87;9.22;7.98;7.11	No
59203	scaffold_77:100694-101836	0.362117	0	-1	1	NA	Low_Counts	0;0;0	0;0	No	-0.287017	-1.22011	0.715144	NA	Low_Counts	0;1.15;0	0;0;1.77;1.42	No	0.305192	1.23558	0.685025	NA	Low_Counts	0;1.15;0	0;0;0	No	-0.505477	-1.41959	0.490679	NA	Low_Counts	0;0	0;0;1.77;1.42	No
30971	scaffold_4:2189842-2190717	275.019	-0.973833	-1.96405	0.0443961	0.328556	Tested	236.16;307.32;280.13	365.32;771.37	No	-0.375562	-1.29735	0.371837	0.664037	Tested	188.3;195.78;101.9	294.34;121.76;341.2;96.65	No	-0.727827	-1.65614	0.101087	0.199678	Tested	188.3;195.78;101.9	236.16;307.32;280.13	No	1.3261	2.50724	0.00423144	0.0171165	Tested	365.32;771.37	294.34;121.76;341.2;96.65	Up
150826	scaffold_6:3378890-3381020	0.224319	-0.321106	-1.24929	0.644572	NA	Low_Counts	0.72;0;0	1.02;0.95	No	0	-1	1	NA	Low_Counts	0;0;0	0;0;0;0	No	-0.0386505	-1.02715	0.958618	NA	Low_Counts	0;0;0	0.72;0;0	No	0.352755	1.277	0.628026	NA	Low_Counts	1.02;0.95	0;0;0;0	No
82154	scaffold_1:1416794-1419263	5922.73	-0.129723	-1.09408	0.321768	0.813959	Tested	5219.08;5426.89;4927.72	5485.98;5874.1	No	-0.24434	-1.18455	0.0266639	0.132401	Tested	5471.13;5579.82;6045.62	7105.73;5991.39;6916.98;7028.26	No	0.134998	1.09809	0.250786	0.394925	Tested	5471.13;5579.82;6045.62	5219.08;5426.89;4927.72	No	-0.249615	-1.18889	0.0448257	0.113009	Tested	5485.98;5874.1	7105.73;5991.39;6916.98;7028.26	No
30323	scaffold_4:2572901-2573668	13.4571	0.089732	1.06417	0.86399	0.994083	Tested	14.31;15.57;10.85	15.35;10.48	No	0.324896	1.25257	0.501331	0.762312	Tested	10.32;11.52;23.02	8.92;12.91;9.75;18.48	No	0.236759	1.17834	0.62661	0.750986	Tested	10.32;11.52;23.02	14.31;15.57;10.85	No	-0.0015941	-1.00111	0.997557	0.999189	Tested	15.35;10.48	8.92;12.91;9.75;18.48	No
39384	scaffold_91:757309-761151	85.238	-0.154217	-1.11282	0.62862	0.956872	Tested	80.87;46.71;101.06	88;82.9	No	0.693393	1.61708	0.0138109	0.0811696	Tested	108.34;105.95;128.84	68.38;72.87;80.65;58.27	No	0.578019	1.4928	0.0463658	0.108106	Tested	108.34;105.95;128.84	80.87;46.71;101.06	No	0.269591	1.20547	0.386283	0.552546	Tested	88;82.9	68.38;72.87;80.65;58.27	No
194696	scaffold_88:286054-287602	59.8022	0.284916	1.21834	0.498035	0.906791	Tested	67.27;61.46;48.16	68.56;29.06	No	-0.563618	-1.47797	0.128025	0.375173	Tested	33.53;42.61;67.6	74.33;55.35;67.35;102.33	No	-0.236389	-1.17804	0.542143	0.679179	Tested	33.53;42.61;67.6	67.27;61.46;48.16	No	-0.612144	-1.52853	0.130377	0.255599	Tested	68.56;29.06	74.33;55.35;67.35;102.33	No
206293	scaffold_90:1157227-1160085	190.08	-0.041865	-1.02944	0.91174	0.995788	Tested	221.84;312.24;258.43	256.85;290.16	No	-0.724891	-1.65278	0.0300519	0.144122	Tested	49.01;120.92;116.59	136.76;176.19;241.05;100.91	No	-1.38281	-2.60775	7.76069e-05	0.00045516	Tested	49.01;120.92;116.59	221.84;312.24;258.43	Down	0.699781	1.62426	0.0540718	0.131029	Tested	256.85;290.16	136.76;176.19;241.05;100.91	No
74050	scaffold_5:871086-873111	1533.96	-0.367433	-1.29006	0.0231738	0.21474	Tested	1715.36;1527.59;1468.48	2216.49;1847.18	No	-0.144552	-1.10539	0.296572	0.595995	Tested	1173.67;1274.89;1435.84	1462.77;1366.17;1558.87;1360.17	No	-0.272238	-1.20768	0.0633026	0.139158	Tested	1173.67;1274.89;1435.84	1715.36;1527.59;1468.48	No	0.495119	1.40944	0.00135547	0.00651577	Tested	2216.49;1847.18	1462.77;1366.17;1558.87;1360.17	Up
151995	scaffold_66:61812-62084	0	NA	NA	NA	NA	All_Zero	0;0;0	0;0	No	NA	NA	NA	NA	All_Zero	0;0;0	0;0;0;0	No	NA	NA	NA	NA	All_Zero	0;0;0	0;0;0	No	NA	NA	NA	NA	All_Zero	0;0	0;0;0;0	No
64156	scaffold_5:551461-553396	3.53901	-0.504149	-1.41829	0.563454	0.940139	Low_Counts	2.15;5.74;0.68	3.07;5.72	No	0.5511	1.4652	0.510536	0.76874	Low_Counts	7.74;5.76;1.47	0;0.92;3.54;5.69	No	0.513951	1.42796	0.54221	0.679179	Low_Counts	7.74;5.76;1.47	2.15;5.74;0.68	No	0.541297	1.45528	0.532674	0.6848	Low_Counts	3.07;5.72	0;0.92;3.54;5.69	No
59921	scaffold_63:34595-35915	8.79598	0.296617	1.22826	0.7288	0.975349	Tested	6.44;18.85;3.39	3.07;10.96	No	-0.522123	-1.43607	0.512282	0.769688	Tested	0;10.36;8.82	14.87;11.07;17.72;0	No	-0.35556	-1.27948	0.664414	0.781763	Tested	0;10.36;8.82	6.44;18.85;3.39	No	-0.463181	-1.37858	0.579343	0.721617	Tested	3.07;10.96	14.87;11.07;17.72;0	No
200963	scaffold_6:1890481-1892042	1.45344	-0.306148	-1.2364	0.757374	NA	Low_Counts	1.43;0;0	1.02;0.48	No	-1.36084	-2.56835	0.1621	NA	Low_Counts	0;1.15;0.49	5.95;0;2.66;4.26	No	0.227909	1.17114	0.817907	0.888746	Low_Counts	0;1.15;0.49	1.43;0;0	No	-1.2826	-2.43278	0.189909	0.337371	Low_Counts	1.02;0.48	5.95;0;2.66;4.26	No
72510	scaffold_3:1050453-1051957	906.69	-0.202127	-1.15039	0.297322	0.797312	Tested	567.49;506.47;549.41	524.96;716.57	No	0.207628	1.15479	0.201959	0.488841	Tested	1287.17;1220.77;1210.5	1269.52;940.91;1108.67;977.84	No	1.18497	2.27359	9.11841e-12	1.81668e-10	Tested	1287.17;1220.77;1210.5	567.49;506.47;549.41	Up	-0.775219	-1.71145	2.55957e-05	0.000198143	Tested	524.96;716.57	1269.52;940.91;1108.67;977.84	Down
140294	scaffold_1:2350831-2354700	52.4971	-0.388367	-1.30891	0.257283	0.759215	Tested	27.91;36.06;25.77	30.7;46.22	No	-0.446257	-1.3625	0.124221	0.368405	Tested	49.01;72.55;44.09	65.41;78.41;84.19;69.64	No	0.861646	1.81711	0.00609815	0.0203062	Tested	49.01;72.55;44.09	27.91;36.06;25.77	Up	-0.919536	-1.89151	0.0042109	0.0170533	Tested	30.7;46.22	65.41;78.41;84.19;69.64	Down
78927	scaffold_6:465799-467266	1222.36	0.140256	1.1021	0.678623	0.967094	Tested	2717.96;1893.92;2203.74	2552.14;1594.67	No	0.472781	1.38778	0.103452	0.330225	Tested	595.87;437.63;858.76	365.69;487.98;347.4;612.57	No	-1.80052	-3.48345	4.29782e-09	5.85461e-08	Tested	595.87;437.63;858.76	2717.96;1893.92;2203.74	Down	2.13304	4.38641	4.60411e-11	1.00974e-09	Tested	2552.14;1594.67	365.69;487.98;347.4;612.57	Up
78921	scaffold_6:562772-564894	3610.2	-0.038509	-1.02705	0.833113	0.988116	Tested	3457.92;3376.44;3097.04	3199.9;3598.6	No	-0.187215	-1.13856	0.224024	0.518333	Tested	3054.13;3504.52;3985.67	4504.26;3700.92;4399.22;3443.78	No	0.087725	1.06269	0.593019	0.723856	Tested	3054.13;3504.52;3985.67	3457.92;3376.44;3097.04	No	-0.236431	-1.17807	0.173515	0.315515	Tested	3199.9;3598.6	4504.26;3700.92;4399.22;3443.78	No
198991	scaffold_4:566018-569060	166.774	0.280823	1.21489	0.425759	0.882573	Tested	231.86;250.77;205.52	226.15;151.51	No	-0.435256	-1.35215	0.16191	0.429288	Tested	113.5;87.53;131.29	107.03;190.95;94.83;210.35	No	-1.01557	-2.02171	0.00178377	0.00711266	Tested	113.5;87.53;131.29	231.86;250.77;205.52	Down	0.299493	1.23071	0.378332	0.544656	Tested	226.15;151.51	107.03;190.95;94.83;210.35	No
115925	scaffold_90:1535213-1536402	164.336	0.287515	1.22054	0.244441	0.742912	Tested	152.43;118.83;124.13	93.12;120.06	No	0.170813	1.12569	0.415328	0.7018	Tested	239.89;201.54;190.56	142.71;197.41;171.04;220.3	No	0.651841	1.57117	0.00314346	0.01156	Tested	239.89;201.54;190.56	152.43;118.83;124.13	Up	-0.768543	-1.70355	0.00120038	0.00586504	Tested	93.12;120.06	142.71;197.41;171.04;220.3	Down
85262	scaffold_3:1344488-1346333	162.78	0.368224	1.29076	0.115064	0.550677	Tested	246.18;256.51;257.07	199.55;192.48	No	0.121753	1.08806	0.577261	0.808815	Tested	87.7;126.68;140.11	112.98;138.37;94.83;100.91	No	-1.04307	-2.06061	2.00515e-06	1.72039e-05	Tested	87.7;126.68;140.11	246.18;256.51;257.07	Down	0.7966	1.737	0.000618988	0.00332726	Tested	199.55;192.48	112.98;138.37;94.83;100.91	Up
196126	scaffold_91:1800052-1802074	0	NA	NA	NA	NA	All_Zero	0;0;0	0;0	No	NA	NA	NA	NA	All_Zero	0;0;0	0;0;0;0	No	NA	NA	NA	NA	All_Zero	0;0;0	0;0;0	No	NA	NA	NA	NA	All_Zero	0;0	0;0;0;0	No
196120	scaffold_91:1783897-1785794	75.7667	-0.528887	-1.44282	0.264491	0.766497	Tested	23.62;28.68;25.77	49.12;28.11	No	-2.37697	-5.19443	6.95795e-09	2.77093e-07	Tested	38.69;20.73;31.84	112.98;154.05;95.71;299.89	Down	0.1925	1.14274	0.665275	0.782429	Tested	38.69;20.73;31.84	23.62;28.68;25.77	No	-2.04058	-4.1141	3.95055e-06	3.65004e-05	Tested	49.12;28.11	112.98;154.05;95.71;299.89	Down
166114	scaffold_1:1214977-1216165	1883.77	-0.32448	-1.25221	0.212644	0.709439	Tested	1273.82;1763.62;1327.4	2037.41;1618.96	No	-0.0249896	-1.01747	0.909438	0.968103	Tested	2135.83;2542.88;1510.3	2518.22;1983.29;2087.06;1806.45	No	0.495577	1.40988	0.0343144	0.0847426	Tested	2135.83;2542.88;1510.3	1273.82;1763.62;1327.4	No	-0.196087	-1.14559	0.428216	0.594478	Tested	2037.41;1618.96	2518.22;1983.29;2087.06;1806.45	No
224574	scaffold_82:745266-745541	77.43	0.0519928	1.0367	0.921397	0.996341	Tested	279.81;156.53;92.92	126.89;227.26	No	0.256591	1.19465	0.663394	0.860217	Tested	15.48;3.45;4.9	5.95;9.22;5.32;1.42	No	-4.31263	-19.8715	3.21644e-15	9.83325e-14	Tested	15.48;3.45;4.9	279.81;156.53;92.92	Down	4.51723	22.8992	2.69155e-15	9.31043e-14	Tested	126.89;227.26	5.95;9.22;5.32;1.42	Up
39034	scaffold_92:568810-570110	32.3827	0.143727	1.10476	0.69676	0.970768	Tested	35.07;25.41;24.42	24.56;26.2	No	0.0168409	1.01174	0.95904	0.987613	Tested	38.69;38;31.84	47.57;26.75;41.65;28.43	No	0.317548	1.24621	0.34714	0.50064	Tested	38.69;38;31.84	35.07;25.41;24.42	No	-0.444434	-1.36078	0.21691	0.371949	Tested	24.56;26.2	47.57;26.75;41.65;28.43	No
92769	scaffold_5:2653990-2655876	2739.08	0.132807	1.09642	0.495375	0.906092	Tested	3101.54;4267.26;3681.04	3413.77;3305.11	No	0.375334	1.29714	0.0229957	0.118981	Tested	2785.86;2675.32;1994.8	2003.88;1823.71;1889.43;1927.26	No	-0.565594	-1.48	0.00124877	0.00524296	Tested	2785.86;2675.32;1994.8	3101.54;4267.26;3681.04	Down	0.808121	1.75093	1.35756e-05	0.000111651	Tested	3413.77;3305.11	2003.88;1823.71;1889.43;1927.26	Up
221508	scaffold_6:346042-346533	0	NA	NA	NA	NA	All_Zero	0;0;0	0;0	No	NA	NA	NA	NA	All_Zero	0;0;0	0;0;0;0	No	NA	NA	NA	NA	All_Zero	0;0;0	0;0;0	No	NA	NA	NA	NA	All_Zero	0;0	0;0;0;0	No
221509	scaffold_6:348816-349801	1.76813	1.11819	2.17074	0.255957	NA	Low_Counts	0.72;0.82;2.71	0;0	No	0.411893	1.33043	0.668683	NA	Low_Counts	0;4.61;4.41	0;3.69;0;4.26	No	0.780565	1.7178	0.421723	0.574054	Low_Counts	0;4.61;4.41	0.72;0.82;2.71	No	-1.48686	-2.80279	0.128959	0.253665	Low_Counts	0;0	0;3.69;0;4.26	No
220675	scaffold_5:584026-584331	0	NA	NA	NA	NA	All_Zero	0;0;0	0;0	No	NA	NA	NA	NA	All_Zero	0;0;0	0;0;0;0	No	NA	NA	NA	NA	All_Zero	0;0;0	0;0;0	No	NA	NA	NA	NA	All_Zero	0;0	0;0;0;0	No
45187	scaffold_87:335690-336955	0.989518	1.05414	2.07648	0.277871	NA	Low_Counts	2.15;4.1;0	0;0.48	No	-0.0277026	-1.01939	0.977665	NA	Low_Counts	0;0;1.96	0;0;1.77;1.42	No	-0.641611	-1.56007	0.516445	0.658176	Low_Counts	0;0;1.96	2.15;4.1;0	No	-0.440229	-1.35682	0.650788	NA	Low_Counts	0;0.48	0;0;1.77;1.42	No
51802	scaffold_74:213720-215408	20.0453	-1.12049	-2.1742	0.231759	0.728288	Tested	3.58;40.16;3.39	89.03;11.91	No	0.492734	1.40711	0.578011	0.809289	Tested	2.58;46.07;1.96	2.97;1.84;32.79;4.26	No	0.084244	1.06013	0.92599	0.955446	Tested	2.58;46.07;1.96	3.58;40.16;3.39	No	1.52898	2.88581	0.09634	0.203632	Tested	89.03;11.91	2.97;1.84;32.79;4.26	No
230990	scaffold_76:319222-319884	59.9523	-0.0843717	-1.06023	0.839862	0.988988	Tested	41.51;64.74;48.16	53.21;55.74	No	0.296599	1.22825	0.417345	0.703191	Tested	79.96;100.19;38.7	86.22;41.51;61.15;48.32	No	0.459235	1.37481	0.228554	0.370161	Tested	79.96;100.19;38.7	41.51;64.74;48.16	No	-0.078264	-1.05575	0.846206	0.909726	Tested	53.21;55.74	86.22;41.51;61.15;48.32	No
165867	scaffold_1:284696-291230	910.877	-0.139112	-1.10123	0.580457	0.944992	Tested	926.02;907.21;1100.85	1329.28;833.3	No	-0.0901623	-1.06449	0.674162	0.865987	Tested	727.42;651.84;1025.81	859.23;907.7;830.39;831.45	No	-0.278298	-1.21276	0.22107	0.360897	Tested	727.42;651.84;1025.81	926.02;907.21;1100.85	No	0.327247	1.25462	0.172891	0.314676	Tested	1329.28;833.3	859.23;907.7;830.39;831.45	No
230997	scaffold_77:67731-69031	4.05941	1.09098	2.13018	0.240801	0.737686	Tested	8.59;4.1;4.07	4.09;0	No	2.42612	5.37447	0.00823865	0.0548123	Tested	18.06;4.61;3.43	0;0;1.77;0	No	0.37544	1.29723	0.671036	0.78625	Tested	18.06;4.61;3.43	8.59;4.1;4.07	No	0.959707	1.94492	0.315484	0.480658	Low_Counts	4.09;0	0;0;1.77;0	No
51808	scaffold_74:236366-238774	4.21918	-0.940483	-1.91917	0.325315	0.818289	Low_Counts	0.72;1.64;0.68	5.12;0.95	No	-2.05728	-4.162	0.0240972	0.123094	Tested	0;3.45;0	26.76;3.69;6.2;1.42	No	0.165409	1.12148	0.861909	0.916618	Low_Counts	0;3.45;0	0.72;1.64;0.68	No	-1.2822	-2.4321	0.163025	0.302247	Tested	5.12;0.95	26.76;3.69;6.2;1.42	No
149245	scaffold_6:3166990-3168342	6.01495	-0.189424	-1.14031	0.812058	0.987954	Tested	6.44;4.92;2.71	8.19;3.34	No	-1.82447	-3.54177	0.0192078	0.104239	Tested	2.58;1.15;1.96	23.78;1.84;5.32;9.95	No	-1.00005	-2.00006	0.214207	0.353052	Low_Counts	2.58;1.15;1.96	6.44;4.92;2.71	No	-0.635003	-1.55294	0.40954	0.576702	Tested	8.19;3.34	23.78;1.84;5.32;9.95	No
88065	scaffold_90:472980-477588	686.867	-0.0174113	-1.01214	0.941185	0.996989	Tested	771.45;755.6;834.29	900.51;696.56	No	-0.127595	-1.09247	0.528588	0.779408	Tested	567.49;424.96;744.62	671.92;640.19;579.59;655.21	No	-0.43247	-1.34954	0.0432297	0.102124	Tested	567.49;424.96;744.62	771.45;755.6;834.29	No	0.322286	1.25031	0.153323	0.289203	Tested	900.51;696.56	671.92;640.19;579.59;655.21	No
89352	scaffold_5:2136109-2137183	847.655	-0.397199	-1.31695	0.21161	0.707346	Tested	488.77;549.9;334.39	661.06;549.34	No	-0.0632636	-1.04483	0.813537	0.932379	Tested	1297.49;1227.68;651.05	1233.84;893.87;1013.84;1270.63	No	1.18045	2.26647	3.72659e-05	0.000238265	Tested	1297.49;1227.68;651.05	488.77;549.9;334.39	Up	-0.846513	-1.79815	0.0050652	0.0198043	Tested	661.06;549.34	1233.84;893.87;1013.84;1270.63	Down
149240	scaffold_6:1975859-1976845	32.8988	0.675644	1.59731	0.0900036	0.489148	Tested	28.63;40.16;31.2	22.51;18.58	No	-0.270717	-1.20641	0.436369	0.71649	Tested	25.8;24.18;45.56	26.76;44.28;41.65;45.48	No	0.0112303	1.00781	0.975082	0.985644	Tested	25.8;24.18;45.56	28.63;40.16;31.2	No	-0.957591	-1.94206	0.0136236	0.0442587	Tested	22.51;18.58	26.76;44.28;41.65;45.48	Down
79398	scaffold_3:2082804-2085245	527.64	-0.0766556	-1.05457	0.618404	0.952851	Tested	428.66;426.15;451.06	422.63;492.65	No	-0.337871	-1.26389	0.0108785	0.0676912	Tested	510.74;507.88;514.87	609.49;649.41;724.05;594.1	No	0.230811	1.17349	0.0997385	0.197711	Tested	510.74;507.88;514.87	428.66;426.15;451.06	No	-0.492026	-1.40642	0.000821327	0.00427418	Tested	422.63;492.65	609.49;649.41;724.05;594.1	Down
42780	scaffold_88:597642-599042	32.6948	0.0142725	1.00994	0.968167	0.997578	Tested	28.63;27.86;33.24	22.51;35.26	No	0.773357	1.70924	0.0172559	0.0969524	Tested	51.59;47.22;42.13	17.84;23.06;27.47;35.53	No	0.607001	1.52309	0.0616897	0.136392	Tested	51.59;47.22;42.13	28.63;27.86;33.24	No	0.152083	1.11117	0.6706	0.789072	Tested	22.51;35.26	17.84;23.06;27.47;35.53	No
45183	scaffold_87:902043-902733	15.0525	-0.420859	-1.33872	0.434688	0.888311	Tested	28.63;15.57;10.85	24.56;26.2	No	-0.59355	-1.50896	0.272009	0.570688	Tested	2.58;14.97;5.88	11.89;16.6;11.52;11.37	No	-1.05637	-2.07969	0.0510476	0.117021	Tested	2.58;14.97;5.88	28.63;15.57;10.85	No	0.883674	1.84507	0.100267	0.209845	Tested	24.56;26.2	11.89;16.6;11.52;11.37	No
32960	scaffold_3:1928224-1928907	542.243	2.7913	6.92255	1.06011e-23	5.15691e-21	Tested	817.25;1353.03;1347.07	184.2;143.41	Up	2.632	6.19884	2.06869e-27	6.4362e-25	Tested	755.79;851.08;590.8	139.74;107.01;115.21;102.33	Up	-0.671158	-1.59235	0.00627604	0.0208073	Tested	755.79;851.08;590.8	817.25;1353.03;1347.07	Down	0.511853	1.42588	0.0632604	0.147353	Tested	184.2;143.41	139.74;107.01;115.21;102.33	No
119825	scaffold_2:91490-92125	0.085276	-0.196858	-1.1462	0.776064	NA	Low_Counts	0;0;0	1.02;0	No	0	-1	1	NA	Low_Counts	0;0;0	0;0;0;0	No	0	-1	1	NA	Low_Counts	0;0;0	0;0;0	No	0.0375121	1.02634	0.958672	NA	Low_Counts	1.02;0	0;0;0;0	No
227909	scaffold_91:586503-588534	601.466	-0.294995	-1.22688	0.417688	0.879608	Tested	1200.11;1246.5;1127.31	1642.42;1355.01	No	0.287119	1.2202	0.386672	0.678243	Tested	162.51;104.8;48.01	74.33;107.01;70.01;79.59	No	-3.44976	-10.9265	2.73787e-24	2.09555e-22	Tested	162.51;104.8;48.01	1200.11;1246.5;1127.31	Down	4.03188	16.3575	1.41267e-29	1.98767e-27	Tested	1642.42;1355.01	74.33;107.01;70.01;79.59	Up
227906	scaffold_91:566058-569379	14.7457	-0.34288	-1.26829	0.470512	0.899086	Tested	16.46;18.03;18.99	30.7;16.68	No	-0.20679	-1.15412	0.66941	0.862562	Tested	5.16;11.52;11.76	11.89;16.6;10.63;8.53	No	-0.736962	-1.66666	0.122146	0.230573	Tested	5.16;11.52;11.76	16.46;18.03;18.99	No	0.873052	1.83153	0.0705348	0.160903	Tested	30.7;16.68	11.89;16.6;10.63;8.53	No
41568	scaffold_89:700346-702096	17.4619	-0.0681118	-1.04834	0.872289	0.995176	Tested	22.9;18.85;17.64	22.51;19.53	No	0.0037592	1.00261	0.992795	0.998553	Tested	12.9;17.27;15.68	11.89;12.91;13.29;24.16	No	-0.325443	-1.25305	0.428558	0.579558	Tested	12.9;17.27;15.68	22.9;18.85;17.64	No	0.397314	1.31705	0.354053	0.521381	Tested	22.51;19.53	11.89;12.91;13.29;24.16	No
43785	scaffold_85:643634-645142	63.099	0.362606	1.28575	0.34199	0.828783	Tested	46.52;33.6;52.23	27.63;39.07	No	0.114818	1.08284	0.719433	0.889773	Tested	67.07;66.8;113.65	86.22;92.25;82.42;49.75	No	0.905368	1.87302	0.00752136	0.0240951	Tested	67.07;66.8;113.65	46.52;33.6;52.23	Up	-1.15316	-2.224	0.00158366	0.00742417	Tested	27.63;39.07	86.22;92.25;82.42;49.75	Down
43834	scaffold_85:558402-561710	17.3628	0.0785312	1.05594	0.867766	0.994522	Tested	15.74;31.14;17.64	19.44;20.96	No	-0.450982	-1.36697	0.328874	0.628338	Tested	10.32;10.36;14.21	20.81;23.06;13.29;11.37	No	-0.772456	-1.70818	0.0949867	0.190027	Tested	10.32;10.36;14.21	15.74;31.14;17.64	No	0.242943	1.1834	0.60594	0.741107	Tested	19.44;20.96	20.81;23.06;13.29;11.37	No
90991	scaffold_75:64063-66586	895.002	-0.11361	-1.08193	0.631185	0.957846	Tested	777.17;862.96;818.01	1079.59;698.47	No	-0.070159	-1.04983	0.726974	0.893549	Tested	1085.97;765.86;867.09	787.87;1089.43;962.44;945.16	No	0.139145	1.10125	0.514443	0.656647	Tested	1085.97;765.86;867.09	777.17;862.96;818.01	No	-0.0956939	-1.06858	0.671327	0.789227	Tested	1079.59;698.47	787.87;1089.43;962.44;945.16	No
69206	scaffold_84:539719-544949	53.7375	0.0377689	1.02653	0.935327	0.996989	Tested	42.94;77.04;52.91	65.49;47.17	No	0.00543401	1.00377	0.98951	0.997492	Tested	41.27;33.4;78.38	29.73;39.67;48.74;88.12	No	-0.128831	-1.09341	0.764228	0.853699	Tested	41.27;33.4;78.38	42.94;77.04;52.91	No	0.0964965	1.06917	0.830513	0.899917	Tested	65.49;47.17	29.73;39.67;48.74;88.12	No
159356	scaffold_87:1173456-1178451	433.674	0.28711	1.22019	0.491258	0.904855	Tested	466.59;1230.11;489.04	734.74;459.29	No	-0.32651	-1.25398	0.365366	0.660011	Tested	183.14;173.9;318.42	231.9;339.47;267.64;309.84	No	-1.61953	-3.07274	2.08057e-05	0.000142808	Tested	183.14;173.9;318.42	466.59;1230.11;489.04	Down	1.00591	2.00821	0.0117936	0.0392064	Tested	734.74;459.29	231.9;339.47;267.64;309.84	Up
124137	scaffold_86:22556-24980	29.4004	0.615263	1.53184	0.11653	0.554015	Tested	33.63;30.32;39.34	23.54;20.96	No	-0.138492	-1.10075	0.697141	0.877796	Tested	23.22;23.03;35.76	23.78;23.98;42.54;32.69	No	-0.264816	-1.20148	0.462613	0.612309	Tested	23.22;23.03;35.76	33.63;30.32;39.34	No	-0.488939	-1.40341	0.207366	0.359729	Tested	23.54;20.96	23.78;23.98;42.54;32.69	No
81170	scaffold_79:235784-237476	839.25	-0.1505	-1.10995	0.481132	0.902802	Tested	523.12;762.98;562.97	674.36;693.23	No	0.112261	1.08092	0.53395	0.782864	Tested	1093.71;1081.41;897.95	993.02;802.54;1066.13;919.57	No	0.72368	1.65139	0.000164689	0.000889404	Tested	1093.71;1081.41;897.95	523.12;762.98;562.97	Up	-0.460919	-1.37642	0.0234001	0.0677441	Tested	674.36;693.23	993.02;802.54;1066.13;919.57	No
70756	scaffold_65:77786-79175	32.6037	-0.00899252	-1.00625	0.987572	0.999932	Tested	55.82;36.06;39.34	33.77;54.79	No	-0.222362	-1.16664	0.675655	0.866412	Tested	20.64;20.73;23.51	44.6;11.99;44.31;5.69	No	-0.923178	-1.89629	0.0905341	0.183954	Tested	20.64;20.73;23.51	55.82;36.06;39.34	No	0.709809	1.63559	0.208578	0.361043	Tested	33.77;54.79	44.6;11.99;44.31;5.69	No
37177	scaffold_5:1807919-1809064	6.32844	-0.697431	-1.62161	0.406475	0.871009	Low_Counts	1.43;0;1.36	1.02;2.38	No	-1.69205	-3.23115	0.0116634	0.0711524	Tested	5.16;2.3;4.41	23.78;10.15;16.84;7.11	No	1.51145	2.85096	0.055758	0.125653	Low_Counts	5.16;2.3;4.41	1.43;0;1.36	No	-2.50606	-5.68068	0.000713662	0.0037719	Tested	1.02;2.38	23.78;10.15;16.84;7.11	Down
140877	scaffold_1:1325103-1326833	2.8416	0.479194	1.39396	0.585624	0.946256	Low_Counts	4.29;0.82;6.1	3.07;1.91	No	-0.233957	-1.17606	0.783919	0.920432	Low_Counts	2.58;2.3;2.45	0;7.38;1.77;1.42	No	-0.486687	-1.40122	0.569047	0.703065	Low_Counts	2.58;2.3;2.45	4.29;0.82;6.1	No	-0.226464	-1.16996	0.796375	0.874761	Low_Counts	3.07;1.91	0;7.38;1.77;1.42	No
125660	scaffold_85:141432-143134	5.40378	0.191843	1.14222	0.79298	0.987376	Low_Counts	3.58;2.46;5.43	1.02;4.76	No	-0.350312	-1.27484	0.588716	0.816218	Tested	7.74;3.45;6.37	8.92;9.22;6.2;5.69	No	0.483842	1.39846	0.475852	0.623697	Tested	7.74;3.45;6.37	3.58;2.46;5.43	No	-1.026	-2.03637	0.145284	0.277558	Tested	1.02;4.76	8.92;9.22;6.2;5.69	No
63061	scaffold_1:1766444-1769078	44.1756	-0.172869	-1.1273	0.699147	0.970768	Tested	108.06;86.05;86.14	90.05;127.69	No	0.0407488	1.02865	0.94559	0.982196	Tested	10.32;2.3;2.94	5.95;8.3;0.89;1.42	No	-4.16974	-17.9977	1.59684e-15	5.08647e-14	Tested	10.32;2.3;2.94	108.06;86.05;86.14	Down	4.38336	20.87	2.7717e-16	1.07226e-14	Tested	90.05;127.69	5.95;8.3;0.89;1.42	Up
125663	scaffold_82:209637-210743	11.7777	0.202327	1.15055	0.732124	0.975865	Tested	8.59;13.11;6.1	6.14;9.05	No	-0.375145	-1.29697	0.473739	0.742997	Tested	10.32;13.82;10.29	20.81;8.3;10.63;24.16	No	0.295258	1.2271	0.589261	0.720675	Tested	10.32;13.82;10.29	8.59;13.11;6.1	No	-0.87273	-1.83112	0.126029	0.249092	Tested	6.14;9.05	20.81;8.3;10.63;24.16	No
67248	scaffold_87:615164-616377	66.9988	0.194902	1.14465	0.573595	0.941857	Tested	120.94;120.47;141.76	71.63;150.08	No	-0.0619856	-1.0439	0.861984	0.950469	Tested	25.8;26.49;28.41	41.62;26.75;30.13;19.9	No	-2.16423	-4.48226	3.68278e-10	5.93654e-09	Tested	25.8;26.49;28.41	120.94;120.47;141.76	Down	1.90734	3.75117	9.54459e-08	1.20898e-06	Tested	71.63;150.08	41.62;26.75;30.13;19.9	Up
219879	scaffold_4:706909-709407	27.3767	-0.434844	-1.35176	0.431877	0.887166	Tested	33.63;25.41;18.99	37.86;34.78	No	-0.507176	-1.42127	0.31647	0.615697	Tested	36.11;16.12;12.25	8.92;34.13;17.72;52.59	No	-0.353529	-1.27768	0.500795	0.64511	Tested	36.11;16.12;12.25	33.63;25.41;18.99	No	0.281196	1.2152	0.599704	0.736741	Tested	37.86;34.78	8.92;34.13;17.72;52.59	No
219877	scaffold_4:697357-698581	3.43375	-0.13336	-1.09685	0.875184	0.995346	Tested	7.87;4.92;0.68	5.12;5.24	No	1.50506	2.83836	0.079695	0.278304	Low_Counts	2.58;5.76;5.39	0;2.77;0.89;0	No	0.0789296	1.05623	0.923205	0.954238	Low_Counts	2.58;5.76;5.39	7.87;4.92;0.68	No	1.55949	2.94749	0.0779893	0.173435	Tested	5.12;5.24	0;2.77;0.89;0	No
62437	scaffold_3:2215601-2216370	0.666252	0	-1	1	NA	Low_Counts	0;0;0	0;0	No	-0.145396	-1.10603	0.862866	NA	Low_Counts	2.58;1.15;0	0;0;0;4.26	No	0.585519	1.50058	0.468647	NA	Low_Counts	2.58;1.15;0	0;0;0	No	-0.597762	-1.51337	0.449411	NA	Low_Counts	0;0	0;0;0;4.26	No
75898	scaffold_88:120962-123306	39.7705	0.504905	1.41903	0.132243	0.589974	Tested	39.36;51.63;61.72	38.89;32.87	No	0.604662	1.52062	0.0555978	0.219718	Tested	41.27;52.98;39.68	32.7;24.91;25.7;35.53	No	-0.188977	-1.13996	0.539768	0.677353	Tested	41.27;52.98;39.68	39.36;51.63;61.72	No	0.288735	1.22157	0.399108	0.565684	Tested	38.89;32.87	32.7;24.91;25.7;35.53	No
65546	scaffold_90:1160462-1164286	436.916	-0.443712	-1.3601	0.157483	0.632858	Tested	493.07;544.98;443.6	652.87;705.62	No	-1.41352	-2.66386	2.48959e-07	7.42107e-06	Tested	183.14;177.36;161.66	386.5;418.8;754.18;321.21	Down	-1.47527	-2.78036	3.51153e-07	3.46882e-06	Tested	183.14;177.36;161.66	493.07;544.98;443.6	Down	0.505469	1.41959	0.0916468	0.196464	Tested	652.87;705.62	386.5;418.8;754.18;321.21	No
45407	scaffold_5:2514671-2515886	102.306	-0.156621	-1.11467	0.616496	0.952748	Tested	70.85;69.66;63.08	49.12;99.1	No	-0.178567	-1.13176	0.502557	0.763384	Tested	131.55;104.8;113.16	136.76;103.32;128.5;157.76	No	0.751813	1.68391	0.00799609	0.0253866	Tested	131.55;104.8;113.16	70.85;69.66;63.08	Up	-0.773759	-1.70972	0.00928403	0.032254	Tested	49.12;99.1	136.76;103.32;128.5;157.76	Down
45404	scaffold_5:2599424-2600581	10.2416	0.78773	1.72636	0.160396	0.637717	Tested	12.17;6.56;14.24	7.16;5.24	No	0.0821478	1.05859	0.870291	0.954676	Tested	12.9;13.82;8.82	8.92;11.07;10.63;11.37	No	0.032231	1.02259	0.949076	0.970152	Tested	12.9;13.82;8.82	12.17;6.56;14.24	No	-0.737813	-1.66765	0.187512	0.334253	Tested	7.16;5.24	8.92;11.07;10.63;11.37	No
134306	scaffold_90:1463422-1465145	2.36793	0.241566	1.18228	0.807027	NA	Low_Counts	2.86;0;0	1.02;0	No	1.21405	2.31988	0.211171	0.50213	Tested	5.16;3.45;9.31	0;0.92;0;5.69	No	1.6394	3.11535	0.0940381	0.188839	Tested	5.16;3.45;9.31	2.86;0;0	No	-0.66691	-1.58767	0.498203	0.655375	Low_Counts	1.02;0	0;0.92;0;5.69	No
184715	scaffold_92:320388-322180	2086.64	-0.143976	-1.10495	0.635621	0.95793	Tested	2145.46;2585.6;2847.43	3751.46;1860.05	No	0.162806	1.11946	0.527072	0.779018	Tested	1524.49;1534.02;2346.04	1855.22;1415.98;1626.22;1547.78	No	-0.476347	-1.39122	0.0819144	0.170445	Tested	1524.49;1534.02;2346.04	2145.46;2585.6;2847.43	No	0.783128	1.72086	0.00679054	0.0252241	Tested	3751.46;1860.05	1855.22;1415.98;1626.22;1547.78	Up
45409	scaffold_5:2016156-2017181	0.11844	0	-1	1	NA	Low_Counts	0;0;0	0;0	No	-0.208945	-1.15584	0.788105	NA	Low_Counts	0;0;0	0;0;0;1.42	No	0	-1	1	NA	Low_Counts	0;0;0	0;0;0	No	-0.290571	-1.22312	0.688122	NA	Low_Counts	0;0	0;0;0;1.42	No
141474	scaffold_1:124184-125656	2.64491	1.44709	2.72657	0.141481	0.608738	Low_Counts	8.59;0;3.39	0;0	No	0.723241	1.65089	0.464725	0.73828	Low_Counts	0;0;12.25	2.97;2.77;1.77;0	No	0.0887488	1.06345	0.928662	0.95746	Low_Counts	0;0;12.25	8.59;0;3.39	No	-0.812596	-1.75637	0.408815	0.575962	Low_Counts	0;0	2.97;2.77;1.77;0	No
199169	scaffold_4:1114083-1114926	0.750644	1.12873	2.18666	0.220849	NA	Low_Counts	6.44;0;0.68	0;0.48	No	-0.017608	-1.01228	0.985313	NA	Low_Counts	0;0;0.49	0;0.92;0;0	No	-1.14143	-2.20599	0.231239	NA	Low_Counts	0;0;0.49	6.44;0;0.68	No	-0.00491083	-1.00341	0.995765	NA	Low_Counts	0;0.48	0;0.92;0;0	No
64949	scaffold_91:1520650-1521788	46.0928	1.46867	2.76767	0.0449797	0.331705	Tested	12.88;22.13;10.85	3.07;4.29	No	1.41111	2.65942	0.0203904	0.109437	Tested	46.43;232.64;68.09	23.78;81.18;7.98;39.8	No	2.60526	6.085	5.21287e-05	0.000320762	Tested	46.43;232.64;68.09	12.88;22.13;10.85	Up	-2.66281	-6.33267	0.000158231	0.00100703	Tested	3.07;4.29	23.78;81.18;7.98;39.8	Down
191312	scaffold_6:1514179-1516107	241.139	-0.185145	-1.13693	0.421752	0.881108	Tested	256.91;266.35;240.79	294.71;285.87	No	-0.198991	-1.1479	0.33011	0.629446	Tested	227;231.48;161.17	208.12;233.38;288.91;198.98	No	-0.317501	-1.24617	0.135893	0.249829	Tested	227;231.48;161.17	256.91;266.35;240.79	No	0.303655	1.23427	0.172497	0.314158	Tested	294.71;285.87	208.12;233.38;288.91;198.98	No
153840	scaffold_77:165560-167007	1.01573	1.0805	2.11476	0.257946	NA	Low_Counts	6.44;0;0	0;0.48	No	-0.541458	-1.45544	0.580466	NA	Low_Counts	0;0;0.49	2.97;0.92;0.89;0	No	-1.12062	-2.1744	0.251449	0.395559	Low_Counts	0;0;0.49	6.44;0;0	No	-0.501333	-1.41552	0.600787	NA	Low_Counts	0;0.48	2.97;0.92;0.89;0	No
81710	scaffold_6:947173-950959	782.303	0.261036	1.19834	0.141637	0.608738	Tested	979.7;1069.48;1104.24	909.72;844.26	No	0.614699	1.53124	6.87205e-05	0.00108086	Tested	750.64;773.92;876.4	419.21;504.59;541.48;614	Up	-0.38617	-1.30692	0.0163637	0.045947	Tested	750.64;773.92;876.4	979.7;1069.48;1104.24	Down	0.739833	1.66998	1.66323e-05	0.000134037	Tested	909.72;844.26	419.21;504.59;541.48;614	Up
64941	scaffold_91:1547307-1548234	0	NA	NA	NA	NA	All_Zero	0;0;0	0;0	No	NA	NA	NA	NA	All_Zero	0;0;0	0;0;0;0	No	NA	NA	NA	NA	All_Zero	0;0;0	0;0;0	No	NA	NA	NA	NA	All_Zero	0;0	0;0;0;0	No
64946	scaffold_91:1530334-1532130	55.0971	1.28207	2.43188	0.0485522	0.346562	Tested	7.87;13.11;11.53	2.05;4.76	No	5.78855	55.2748	1.63281e-21	2.90291e-19	Tested	239.89;301.74;72.01	0;0.92;4.43;2.84	Up	3.96031	15.5658	7.77458e-14	1.98831e-12	Tested	239.89;301.74;72.01	7.87;13.11;11.53	Up	0.546165	1.4602	0.440705	0.606656	Low_Counts	2.05;4.76	0;0.92;4.43;2.84	No
90460	scaffold_78:170090-171623	344.319	0.0786613	1.05604	0.805623	0.987376	Tested	393.6;208.16;345.92	300.85;296.35	No	0.216863	1.1622	0.426391	0.709535	Tested	337.91;309.8;552.1	422.18;291.5;325.24;348.22	No	0.340849	1.2665	0.237597	0.380577	Tested	337.91;309.8;552.1	393.6;208.16;345.92	No	-0.202646	-1.15081	0.507102	0.663227	Tested	300.85;296.35	422.18;291.5;325.24;348.22	No
46530	scaffold_83:202629-204561	58.256	1.71887	3.29178	0.00137367	0.0272729	Tested	103.05;172.1;266.56	63.45;41.45	Up	1.77551	3.4236	0.00309859	0.0262773	Tested	10.32;25.34;5.88	0;2.77;5.32;2.84	Up	-3.47977	-11.1562	2.93213e-11	5.50175e-10	Tested	10.32;25.34;5.88	103.05;172.1;266.56	Down	3.53641	11.6029	7.40175e-09	1.14314e-07	Tested	63.45;41.45	0;2.77;5.32;2.84	Up
200745	scaffold_6:1029221-1030488	0.261071	0.17744	1.13088	0.799212	NA	Low_Counts	1.43;0;0.68	1.02;0	No	0	-1	1	NA	Low_Counts	0;0;0	0;0;0;0	No	-0.317083	-1.24581	0.671363	NA	Low_Counts	0;0;0	1.43;0;0.68	No	0.141343	1.10293	0.845952	NA	Low_Counts	1.02;0	0;0;0;0	No
154698	scaffold_80:565925-571010	26.4059	0.89934	1.86521	0.0315289	0.264891	Tested	71.56;54.91;49.51	20.47;40.02	No	-0.354436	-1.27849	0.444225	0.722546	Tested	10.32;11.52;7.84	11.89;12.91;8.86;17.06	No	-2.49227	-5.62664	1.13704e-08	1.45571e-07	Tested	10.32;11.52;7.84	71.56;54.91;49.51	Down	1.2385	2.35953	0.00551952	0.021222	Tested	20.47;40.02	11.89;12.91;8.86;17.06	Up
38815	scaffold_92:1425235-1427653	0	NA	NA	NA	NA	All_Zero	0;0;0	0;0	No	NA	NA	NA	NA	All_Zero	0;0;0	0;0;0;0	No	NA	NA	NA	NA	All_Zero	0;0;0	0;0;0	No	NA	NA	NA	NA	All_Zero	0;0	0;0;0;0	No
211263	scaffold_1:190543-191259	0	NA	NA	NA	NA	All_Zero	0;0;0	0;0	No	NA	NA	NA	NA	All_Zero	0;0;0	0;0;0;0	No	NA	NA	NA	NA	All_Zero	0;0;0	0;0;0	No	NA	NA	NA	NA	All_Zero	0;0	0;0;0;0	No
82790	scaffold_90:366227-368418	858.119	-0.368029	-1.29059	0.0405622	0.312454	Tested	836.57;651.52;782.06	971.12;986.72	No	-0.0697849	-1.04956	0.650209	0.852447	Tested	809.96;810.77;900.89	975.18;732.43;916.36;923.84	No	0.152916	1.11181	0.347855	0.501155	Tested	809.96;810.77;900.89	836.57;651.52;782.06	No	0.145328	1.10598	0.397081	0.564021	Tested	971.12;986.72	975.18;732.43;916.36;923.84	No
38813	scaffold_92:1421910-1422881	19.3404	0.31617	1.24502	0.483916	0.903436	Tested	15.74;25.41;23.74	12.28;20.96	No	0.153437	1.11222	0.714381	0.888381	Tested	23.22;17.27;21.06	20.81;22.14;19.5;9.95	No	-0.0873358	-1.06241	0.835264	0.900433	Tested	23.22;17.27;21.06	15.74;25.41;23.74	No	-0.0753972	-1.05365	0.86723	0.922861	Tested	12.28;20.96	20.81;22.14;19.5;9.95	No
208599	scaffold_4:1739828-1741439	235.932	0.328507	1.25571	0.23407	0.731064	Tested	251.9;202.42;305.23	159.64;239.65	No	0.122049	1.08828	0.60887	0.830171	Tested	286.32;278.7;190.07	252.71;241.68;222.44;200.4	No	-0.0239354	-1.01673	0.923742	0.954516	Tested	286.32;278.7;190.07	251.9;202.42;305.23	No	-0.182522	-1.13487	0.492192	0.650213	Tested	159.64;239.65	252.71;241.68;222.44;200.4	No
61552	scaffold_4:1850075-1851637	803.608	-1.02459	-2.03438	0.0328793	0.271326	Tested	739.24;374.52;421.89	657.99;1524.15	No	-1.12166	-2.17597	0.00637948	0.0451094	Tested	541.7;658.75;279.72	1138.7;985.19;1767.13;554.3	Down	-0.0527421	-1.03723	0.90391	0.943091	Tested	541.7;658.75;279.72	739.24;374.52;421.89	No	-0.0443285	-1.0312	0.922827	0.955218	Tested	657.99;1524.15	1138.7;985.19;1767.13;554.3	No
208595	scaffold_4:1706716-1708230	60.7228	0.15085	1.11022	0.678483	0.967094	Tested	31.49;33.6;39.34	23.54;37.16	No	0.405373	1.32443	0.174142	0.44914	Tested	98.02;62.19;121.98	65.41;74.72;81.53;59.69	No	1.40692	2.6517	1.04675e-05	7.56034e-05	Tested	98.02;62.19;121.98	31.49;33.6;39.34	Up	-1.15239	-2.22283	0.000866486	0.00445743	Tested	23.54;37.16	65.41;74.72;81.53;59.69	Down
75092	scaffold_90:1539002-1540606	489.536	-0.186715	-1.13817	0.399141	0.865155	Tested	439.4;440.9;490.4	487.1;553.63	No	-0.271389	-1.20697	0.154185	0.418389	Tested	353.39;443.39;525.64	451.91;605.13;615.93;467.6	No	-0.0373814	-1.02625	0.852715	0.911297	Tested	353.39;443.39;525.64	439.4;440.9;490.4	No	-0.0472928	-1.03332	0.823181	0.894981	Tested	487.1;553.63	451.91;605.13;615.93;467.6	No
157031	scaffold_84:597146-597837	5.00978	-0.330528	-1.25747	0.729289	0.975349	Low_Counts	5.01;0.82;0.68	2.05;3.81	No	1.65714	3.1539	0.0675811	0.251152	Tested	0;8.06;29.39	0;4.61;0;5.69	No	1.83795	3.57502	0.0458729	0.107168	Tested	0;8.06;29.39	5.01;0.82;0.68	No	0.149715	1.10935	0.874044	0.926148	Low_Counts	2.05;3.81	0;4.61;0;5.69	No
208590	scaffold_4:1656385-1660975	1454.33	-0.414067	-1.33244	0.100709	0.515414	Tested	1684.59;1782.46;1934.46	2971.7;1863.86	No	-0.0668771	-1.04745	0.755767	0.907394	Tested	851.24;955.88;1193.84	1094.1;809;1139.68;1171.14	No	-0.832484	-1.78075	0.00026115	0.00133128	Tested	851.24;955.88;1193.84	1684.59;1782.46;1934.46	Down	1.17967	2.26526	9.48166e-07	1.00226e-05	Tested	2971.7;1863.86	1094.1;809;1139.68;1171.14	Up
61553	scaffold_4:1852482-1854593	58.4871	-0.243146	-1.18357	0.532304	0.923093	Tested	111.64;120.47;108.53	107.45;166.28	No	-0.303085	-1.23378	0.488689	0.754304	Tested	7.74;11.52;14.21	2.97;22.14;20.38;8.53	No	-3.08733	-8.49921	8.81276e-14	2.23236e-12	Tested	7.74;11.52;14.21	111.64;120.47;108.53	Down	3.02739	8.15333	2.9118e-13	8.12805e-12	Tested	107.45;166.28	2.97;22.14;20.38;8.53	Up
186246	scaffold_5:1473493-1474509	4110.63	-0.0607461	-1.043	0.7838	0.986079	Tested	3669.75;3514.94;3649.84	3559.08;3974.04	No	0.244486	1.18467	0.189571	0.469522	Tested	4890.74;6017.46;3673.62	4183.17;3370.67;4595.96;4228.33	No	0.423604	1.34127	0.0330444	0.0821976	Tested	4890.74;6017.46;3673.62	3669.75;3514.94;3649.84	No	-0.118371	-1.08551	0.573765	0.716828	Tested	3559.08;3974.04	4183.17;3370.67;4595.96;4228.33	No
60444	scaffold_6:2060528-2061827	361.808	0.0525864	1.03712	0.891487	0.995788	Tested	193.94;313.88;545.34	268.11;406.41	No	0.149622	1.10928	0.649558	0.852124	Tested	358.55;373.14;454.61	425.15;243.53;423.62;335.42	No	0.168704	1.12405	0.628704	0.752733	Tested	358.55;373.14;454.61	193.94;313.88;545.34	No	-0.0716683	-1.05093	0.84563	0.909389	Tested	268.11;406.41	425.15;243.53;423.62;335.42	No
232229	scaffold_90:700456-701477	75.5661	0.030647	1.02147	0.920367	0.996224	Tested	76.57;77.04;70.54	71.63;74.33	No	-0.162919	-1.11955	0.553195	0.795897	Tested	72.23;66.8;75.44	68.38;65.49;64.69;123.65	No	-0.0583419	-1.04127	0.837355	0.901787	Tested	72.23;66.8;75.44	76.57;77.04;70.54	No	-0.135225	-1.09826	0.649849	0.775233	Tested	71.63;74.33	68.38;65.49;64.69;123.65	No
209187	scaffold_6:1469178-1471086	918.887	-0.993169	-1.99055	0.00976571	0.117733	Tested	479.47;438.45;339.14	830.93;877.14	No	-0.898596	-1.86425	0.00584511	0.0419586	Tested	686.15;1155.12;446.28	1777.92;1925.18;1108.67;962.21	Down	0.835359	1.7843	0.0162849	0.045774	Tested	686.15;1155.12;446.28	479.47;438.45;339.14	Up	-0.740786	-1.67109	0.0424838	0.108311	Tested	830.93;877.14	1777.92;1925.18;1108.67;962.21	No
60448	scaffold_6:2040056-2040985	6.44386	-0.289006	-1.2218	0.692176	0.969206	Tested	3.58;6.56;4.75	9.21;3.81	No	-0.218009	-1.16313	0.747172	0.903161	Tested	2.58;9.21;5.88	14.87;10.15;5.32;1.42	No	0.291104	1.22358	0.676629	0.790332	Tested	2.58;9.21;5.88	3.58;6.56;4.75	No	-0.220107	-1.16482	0.756604	0.848354	Tested	9.21;3.81	14.87;10.15;5.32;1.42	No
113531	scaffold_2:445679-448264	43.0074	0.156315	1.11444	0.605633	0.949408	Tested	44.37;37.7;35.27	35.82;34.3	No	-0.0668636	-1.04744	0.804484	0.928523	Tested	49.01;44.91;46.54	32.7;51.66;54.06;49.75	No	0.24594	1.18587	0.376043	0.528916	Tested	49.01;44.91;46.54	44.37;37.7;35.27	No	-0.469119	-1.38426	0.11267	0.228769	Tested	35.82;34.3	32.7;51.66;54.06;49.75	No
36809	scaffold_5:1228930-1229860	2.23941	-0.672851	-1.59422	0.484136	NA	Low_Counts	0.72;0.82;2.03	1.02;3.81	No	-0.137136	-1.09972	0.881926	0.95846	Low_Counts	2.58;2.3;2.94	0;9.22;0;1.42	No	0.720583	1.64785	0.445428	0.596126	Low_Counts	2.58;2.3;2.94	0.72;0.82;2.03	No	-0.184867	-1.13671	0.844715	0.908498	Low_Counts	1.02;3.81	0;9.22;0;1.42	No
90608	scaffold_2:2503890-2505489	904.193	0.0532376	1.03759	0.757768	0.97819	Tested	833.71;857.22;978.08	910.75;805.67	No	0.141831	1.1033	0.336296	0.634602	Tested	848.66;940.91;1129.67	871.12;856.04;853.43;965.05	No	0.135998	1.09885	0.38267	0.535969	Tested	848.66;940.91;1129.67	833.71;857.22;978.08	No	-0.0474051	-1.0334	0.774157	0.860156	Tested	910.75;805.67	871.12;856.04;853.43;965.05	No
90609	scaffold_2:2505582-2507542	1549.14	-0.016248	-1.01133	0.938528	0.996989	Tested	1428.4;1486.62;1244.65	1430.59;1373.59	No	-0.565173	-1.47956	0.00152332	0.0149715	Tested	1155.62;1098.69;1638.65	2128.75;1850.46;2073.77;1679.96	Down	-0.0900084	-1.06438	0.635423	0.758473	Tested	1155.62;1098.69;1638.65	1428.4;1486.62;1244.65	No	-0.458917	-1.37451	0.0219979	0.064443	Tested	1430.59;1373.59	2128.75;1850.46;2073.77;1679.96	No
113534	scaffold_4:2629777-2632457	67.5907	-0.318471	-1.24701	0.363982	0.844691	Tested	45.8;54.09;48.84	86.98;40.02	No	-0.533374	-1.44731	0.0827832	0.287074	Tested	41.27;66.8;68.58	107.03;84.87;81.53;85.28	No	0.286369	1.21957	0.37876	0.531754	Tested	41.27;66.8;68.58	45.8;54.09;48.84	No	-0.501272	-1.41546	0.133933	0.260852	Tested	86.98;40.02	107.03;84.87;81.53;85.28	No
36778	scaffold_5:1073970-1076702	72.8165	1.05208	2.07351	0.020994	0.203234	Tested	72.99;59.83;70.54	22.51;38.59	No	1.11798	2.17043	0.00396284	0.0316138	Tested	172.83;140.5;70.05	59.46;64.57;26.59;75.33	Up	0.851563	1.80446	0.0347128	0.0853302	Tested	172.83;140.5;70.05	72.99;59.83;70.54	No	-0.785654	-1.72387	0.0760018	0.170215	Tested	22.51;38.59	59.46;64.57;26.59;75.33	No
113539	scaffold_92:1812102-1814677	150.54	-0.512405	-1.42643	0.0500389	0.351501	Tested	130.24;149.15;133.62	206.71;189.15	No	-0.17836	-1.1316	0.445007	0.723238	Tested	144.45;118.62;135.21	130.82;137.45;117.87;213.19	No	-0.0576928	-1.0408	0.812619	0.884717	Tested	144.45;118.62;135.21	130.24;149.15;133.62	No	0.391738	1.31197	0.120621	0.240768	Tested	206.71;189.15	130.82;137.45;117.87;213.19	No
36801	scaffold_5:945168-945956	28.7886	0.524185	1.43812	0.164263	0.645183	Tested	21.47;35.24;32.56	19.44;20.96	No	0.465183	1.38049	0.166785	0.437552	Tested	33.53;41.46;34.78	29.73;23.06;31.9;21.32	No	0.297812	1.22928	0.376842	0.529689	Tested	33.53;41.46;34.78	21.47;35.24;32.56	No	-0.356814	-1.28059	0.343145	0.509603	Tested	19.44;20.96	29.73;23.06;31.9;21.32	No
57315	scaffold_88:112804-114009	43.729	0.382781	1.30385	0.255706	0.758465	Tested	42.22;31.96;35.95	30.7;25.73	No	-0.414276	-1.33263	0.153975	0.418045	Tested	38.69;43.76;45.56	53.52;76.56;46.08;54.01	No	0.231691	1.17421	0.447115	0.597671	Tested	38.69;43.76;45.56	42.22;31.96;35.95	No	-1.02875	-2.04025	0.00150558	0.00713524	Tested	30.7;25.73	53.52;76.56;46.08;54.01	Down
112662	scaffold_91:87067-90643	14.7437	-1.13901	-2.20229	0.0260195	0.233312	Tested	7.87;13.93;12.89	38.89;16.68	No	-0.807174	-1.74978	0.10961	0.342417	Tested	5.16;9.21;9.8	11.89;14.76;15.95;19.9	No	-0.374076	-1.29601	0.471948	0.619806	Tested	5.16;9.21;9.8	7.87;13.93;12.89	No	0.705908	1.63117	0.154514	0.290659	Tested	38.89;16.68	11.89;14.76;15.95;19.9	No
58189	scaffold_83:144467-146144	20.6924	-0.0506776	-1.03575	0.923295	0.996697	Tested	9.3;9.83;19.67	16.37;10.96	No	0.560094	1.47436	0.213735	0.505691	Tested	25.8;43.76;24.98	29.73;19.37;11.52;27	No	1.20411	2.30395	0.010901	0.0329382	Tested	25.8;43.76;24.98	9.3;9.83;19.67	Up	-0.59334	-1.50874	0.241801	0.402307	Tested	16.37;10.96	29.73;19.37;11.52;27	No
175513	scaffold_93:77294-79566	906.062	-0.467801	-1.383	0.00907322	0.112594	Tested	1023.35;989.17;952.31	1521.67;1224.47	No	-0.356724	-1.28051	0.0219899	0.115106	Tested	730;527.46;651.54	847.34;791.47;864.96;749.02	No	-0.637203	-1.55531	0.000102279	0.000579111	Tested	730;527.46;651.54	1023.35;989.17;952.31	Down	0.748281	1.67979	1.32251e-05	0.000109285	Tested	1521.67;1224.47	847.34;791.47;864.96;749.02	Up
214458	scaffold_90:682192-684335	4139.1	-0.885282	-1.84713	3.78844e-05	0.0013651	Tested	3194.57;3777.18;3046.17	6865.4;5571.08	Down	-1.04428	-2.06233	8.60837e-09	3.36098e-07	Tested	2636.25;2676.47;1917.4	5268.35;4987.75;5584.1;4144.47	Down	-0.467736	-1.38294	0.0156451	0.0443271	Tested	2636.25;2676.47;1917.4	3194.57;3777.18;3046.17	Down	0.308742	1.23863	0.130362	0.255599	Tested	6865.4;5571.08	5268.35;4987.75;5584.1;4144.47	No
83610	scaffold_93:46425-48756	6543.82	0.842037	1.79258	0.000156288	0.00457571	Tested	12856.27;11308.61;15571.33	7486.55;7221.02	Up	0.177295	1.13076	0.345967	0.643341	Tested	4284.55;3754.43;3018.16	3190.15;3961.97;2758.82;3114.04	No	-1.82813	-3.55076	6.76165e-20	3.37733e-18	Tested	4284.55;3754.43;3018.16	12856.27;11308.61;15571.33	Down	1.16339	2.23983	4.05681e-08	5.49994e-07	Tested	7486.55;7221.02	3190.15;3961.97;2758.82;3114.04	Up
62332	scaffold_3:1899174-1900906	13.4925	0.396146	1.31599	0.511855	0.915146	Tested	23.62;19.67;10.85	12.28;14.29	No	0.213969	1.15987	0.708241	0.884425	Tested	20.64;10.36;8.82	5.95;11.99;3.54;19.9	No	-0.507136	-1.42123	0.374119	0.527046	Tested	20.64;10.36;8.82	23.62;19.67;10.85	No	0.324959	1.25263	0.591188	0.73001	Tested	12.28;14.29	5.95;11.99;3.54;19.9	No
65612	scaffold_90:903137-903641	282.145	-0.438325	-1.35503	0.262881	0.764541	Tested	206.1;154.89;140.4	214.9;241.56	No	-0.0577898	-1.04087	0.862076	0.950469	Tested	397.24;419.21;202.32	454.89;227.85;484.76;241.62	No	0.981602	1.97466	0.00558776	0.0187957	Tested	397.24;419.21;202.32	206.1;154.89;140.4	Up	-0.601066	-1.51684	0.106508	0.219076	Tested	214.9;241.56	454.89;227.85;484.76;241.62	No
85551	scaffold_1:182201-184055	154.205	4.24906	19.0149	1.41917e-17	3.21096e-15	Tested	181.05;289.29;335.07	14.33;8.58	Up	3.62975	12.3784	6.17863e-18	7.68931e-16	Tested	118.66;333.98;480.08	20.81;25.83;18.61;24.16	Up	0.215509	1.16111	0.603154	0.732028	Tested	118.66;333.98;480.08	181.05;289.29;335.07	No	-0.834818	-1.78363	0.0968279	0.204299	Tested	14.33;8.58	20.81;25.83;18.61;24.16	No
38605	scaffold_92:75847-76703	68.198	-0.139754	-1.10172	0.686036	0.96828	Tested	70.13;89.33;55.62	82.89;75.75	No	-0.368474	-1.29099	0.240464	0.535419	Tested	38.69;40.31;77.89	77.3;69.18;60.26;81.01	No	-0.372789	-1.29485	0.250973	0.395161	Tested	38.69;40.31;77.89	70.13;89.33;55.62	No	0.14407	1.10502	0.667764	0.787402	Tested	82.89;75.75	77.3;69.18;60.26;81.01	No
67100	scaffold_87:167019-167678	28.6149	0.0387067	1.02719	0.968711	0.997578	Tested	7.16;30.32;5.43	17.4;7.15	No	-1.42554	-2.68616	0.138198	0.391548	Tested	36.11;1.15;2.94	23.78;28.6;0;183.35	No	-0.0704203	-1.05002	0.942532	0.965771	Tested	36.11;1.15;2.94	7.16;30.32;5.43	No	-1.39383	-2.62775	0.153182	0.288989	Tested	17.4;7.15	23.78;28.6;0;183.35	No
2357	scaffold_81:81531-83273	22.9184	-0.247832	-1.18742	0.593073	0.946437	Tested	20.04;18.03;15.6	22.51;20.49	No	-0.0307418	-1.02154	0.941226	0.980316	Tested	33.53;27.64;15.19	32.7;15.68;19.5;34.11	No	0.397699	1.3174	0.35803	0.511561	Tested	33.53;27.64;15.19	20.04;18.03;15.6	No	-0.180609	-1.13336	0.687748	0.80132	Tested	22.51;20.49	32.7;15.68;19.5;34.11	No
72183	scaffold_4:2483037-2484022	2197.84	-0.247776	-1.18738	0.122605	0.571559	Tested	2064.59;2377.44;2047.06	2550.09;2592.34	No	-0.271861	-1.20736	0.0460809	0.193059	Tested	2164.2;1628.46;1858.61	2384.43;2082.92;2294.44;2329.49	No	-0.201713	-1.15006	0.163651	0.28764	Tested	2164.2;1628.46;1858.61	2064.59;2377.44;2047.06	No	0.177628	1.13102	0.24522	0.40663	Tested	2550.09;2592.34	2384.43;2082.92;2294.44;2329.49	No
29098	scaffold_6:3355297-3357268	21.2246	0.108121	1.07782	0.824411	0.987987	Tested	16.46;14.75;27.81	19.44;17.15	No	0.225353	1.16906	0.606448	0.828684	Tested	20.64;39.16;16.17	17.84;23.06;26.59;15.63	No	0.32779	1.25509	0.464803	0.613757	Tested	20.64;39.16;16.17	16.46;14.75;27.81	No	-0.210558	-1.15714	0.659204	0.782092	Tested	19.44;17.15	17.84;23.06;26.59;15.63	No
232596	scaffold_92:691194-693478	417.753	-0.159093	-1.11659	0.468106	0.898532	Tested	356.38;494.99;557.55	572.03;480.73	No	-0.136345	-1.09912	0.476931	0.74542	Tested	363.71;315.56;355.65	365.69;355.15;367.78;427.81	No	-0.442612	-1.35906	0.0275178	0.0707667	Tested	363.71;315.56;355.65	356.38;494.99;557.55	No	0.46536	1.38066	0.0274091	0.0769644	Tested	572.03;480.73	365.69;355.15;367.78;427.81	No
80446	scaffold_89:169769-171484	7421.63	-0.117801	-1.08508	0.600146	0.948407	Tested	10011.65;10648.89;11972.36	14375.49;9314.04	No	0.0744797	1.05298	0.694362	0.875848	Tested	4710.17;4064.23;5664.5	4189.11;4481.32;4479.86;5147.9	No	-1.16359	-2.24014	8.32707e-09	1.08435e-07	Tested	4710.17;4064.23;5664.5	10011.65;10648.89;11972.36	Down	1.35587	2.55951	2.2302e-10	4.43146e-09	Tested	14375.49;9314.04	4189.11;4481.32;4479.86;5147.9	Up
128161	scaffold_20:6002-7466	256.536	0.116397	1.08402	0.792385	0.987376	Tested	58.68;31.96;120.73	51.17;75.28	No	-0.000100829	-1.00007	0.999781	1	Tested	371.45;380.05;428.16	404.34;281.35;558.32;316.95	No	2.37551	5.1892	1.74699e-09	2.53564e-08	Tested	371.45;380.05;428.16	58.68;31.96;120.73	Up	-2.49201	-5.62561	2.4975e-09	4.1807e-08	Tested	51.17;75.28	404.34;281.35;558.32;316.95	Down
44209	scaffold_85:1202855-1203901	50.297	-0.543391	-1.45739	0.315258	0.81077	Tested	10.73;7.38;18.99	7.16;28.11	No	0.487836	1.40234	0.264525	0.562497	Tested	113.5;109.41;56.34	44.6;90.4;55.83;61.12	No	2.69953	6.49589	2.18025e-08	2.66311e-07	Tested	113.5;109.41;56.34	10.73;7.38;18.99	Up	-1.6683	-3.1784	0.000909154	0.00464252	Tested	7.16;28.11	44.6;90.4;55.83;61.12	Down
36112	scaffold_2:1591813-1592271	3.70504	-0.413534	-1.33194	0.636255	0.95793	Low_Counts	1.43;2.46;4.07	0;7.15	No	0.255567	1.19381	0.755304	0.907394	Low_Counts	2.58;5.76;5.88	2.97;2.77;7.98;1.42	No	0.697428	1.62161	0.406181	0.559907	Low_Counts	2.58;5.76;5.88	1.43;2.46;4.07	No	-0.0283267	-1.01983	0.973643	0.984596	Low_Counts	0;7.15	2.97;2.77;7.98;1.42	No
79427	scaffold_1:161909-163003	238.194	0.215217	1.16088	0.379261	0.857077	Tested	274.09;190.95;270.63	237.41;186.29	No	-0.153374	-1.11217	0.471178	0.742055	Tested	221.84;226.88;230.24	303.26;249.06;197.63;270.04	No	-0.113641	-1.08196	0.61034	0.738222	Tested	221.84;226.88;230.24	274.09;190.95;270.63	No	-0.25495	-1.19329	0.279213	0.443368	Tested	237.41;186.29	303.26;249.06;197.63;270.04	No
44202	scaffold_85:1127889-1128587	22.2459	0.626175	1.54347	0.193774	0.686536	Tested	15.74;16.39;12.21	7.16;10.48	No	0.503278	1.41743	0.192929	0.474271	Tested	28.37;44.91;35.27	8.92;32.29;23.93;31.27	No	1.26282	2.39964	0.00201041	0.00790129	Tested	28.37;44.91;35.27	15.74;16.39;12.21	Up	-1.38572	-2.61302	0.00281289	0.0120824	Tested	7.16;10.48	8.92;32.29;23.93;31.27	Down
125918	scaffold_4:372549-373886	0.800352	0.573587	1.48822	0.555792	NA	Low_Counts	0.72;0.82;0	0;0	No	-0.924023	-1.8974	0.350894	NA	Low_Counts	0;0;0.98	2.97;0.92;1.77;1.42	No	0.057226	1.04046	0.953944	0.973059	Low_Counts	0;0;0.98	0.72;0.82;0	No	-1.55484	-2.938	0.111519	NA	Low_Counts	0;0	2.97;0.92;1.77;1.42	No
44752	scaffold_87:386155-386988	1.95524	3.05455	8.30827	0.00173453	NA	Low_Counts	8.59;5.74;6.78	0;0	No	0.464237	1.37959	0.638058	NA	Low_Counts	0;0;1.47	0;0;0.89;0	No	-2.26824	-4.81736	0.0191669	0.0523513	Tested	0;0;1.47	8.59;5.74;6.78	No	-0.32207	-1.25012	0.743985	0.840389	Low_Counts	0;0	0;0;0.89;0	No
84527	scaffold_4:948445-950494	1323.87	-0.21241	-1.15862	0.270539	0.7745	Tested	1270.24;1178.48;1210.06	1597.39;1235.9	No	-0.0203113	-1.01418	0.901226	0.965315	Tested	1093.71;1392.36;1498.55	1370.6;1188.13;1495.06;1355.91	No	0.127403	1.09233	0.463544	0.613007	Tested	1093.71;1392.36;1498.55	1270.24;1178.48;1210.06	No	0.0646959	1.04586	0.724722	0.826937	Tested	1597.39;1235.9	1370.6;1188.13;1495.06;1355.91	No
84525	scaffold_4:944922-945822	416.62	-0.20218	-1.15044	0.385066	0.859626	Tested	464.44;404.03;438.85	455.37;548.39	No	0.364497	1.28743	0.0706719	0.257365	Tested	479.79;452.6;395.82	324.07;324.71;448.43;262.94	No	0.0163141	1.01137	0.938489	0.963766	Tested	479.79;452.6;395.82	464.44;404.03;438.85	No	0.550363	1.46445	0.0140053	0.0452025	Tested	455.37;548.39	324.07;324.71;448.43;262.94	Up
84522	scaffold_4:943747-944686	1048.95	-0.171786	-1.12645	0.576117	0.94262	Tested	1107.79;886.72;978.08	962.94;1274.97	No	-0.124483	-1.09012	0.632869	0.842922	Tested	758.37;1385.45;855.82	1296.28;858.81;1359.47;862.72	No	0.0147019	1.01024	0.957698	0.975393	Tested	758.37;1385.45;855.82	1107.79;886.72;978.08	No	0.0326007	1.02285	0.911271	0.949195	Tested	962.94;1274.97	1296.28;858.81;1359.47;862.72	No
84520	scaffold_4:915933-918325	1095.84	-0.25207	-1.19091	0.18405	0.673926	Tested	863.76;1065.38;1093.39	1323.14;1082.96	No	-0.0232612	-1.01625	0.885529	0.960337	Tested	1202.05;1030.74;1055.69	954.37;1135.55;1269.96;1073.07	No	0.117647	1.08496	0.492376	0.637972	Tested	1202.05;1030.74;1055.69	863.76;1065.38;1093.39	No	0.111162	1.0801	0.53911	0.690093	Tested	1323.14;1082.96	954.37;1135.55;1269.96;1073.07	No
132302	scaffold_87:429343-433895	17.0092	-0.808489	-1.75138	0.10341	0.520979	Tested	29.34;18.03;15.6	45.03;32.87	No	-0.61979	-1.53665	0.23915	0.534466	Tested	0;11.52;7.35	5.95;11.99;15.07;11.37	No	-1.40502	-2.64821	0.0067579	0.0220679	Tested	0;11.52;7.35	29.34;18.03;15.6	Down	1.59372	3.01826	0.00159035	0.00744883	Tested	45.03;32.87	5.95;11.99;15.07;11.37	Up
33540	scaffold_1:156189-157867	1264.45	0.143762	1.10478	0.507048	0.91246	Tested	1290.28;1725.92;1298.91	1518.6;1085.82	No	-0.0305918	-1.02143	0.86806	0.953792	Tested	1142.72;1060.68;1292.31	1031.67;1316.35;1217.67;1192.46	No	-0.299098	-1.23037	0.125756	0.235431	Tested	1142.72;1060.68;1292.31	1290.28;1725.92;1298.91	No	0.124744	1.09031	0.546167	0.696046	Tested	1518.6;1085.82	1031.67;1316.35;1217.67;1192.46	No
67361	scaffold_87:1000642-1001959	605.68	0.499126	1.41336	0.0814067	0.469754	Tested	385.72;357.31;301.16	277.32;210.59	No	0.563636	1.47799	0.0184423	0.101331	Tested	913.14;1022.68;1091.95	517.32;743.5;505.15;942.31	No	1.51228	2.85261	3.08012e-09	4.28358e-08	Tested	913.14;1022.68;1091.95	385.72;357.31;301.16	Up	-1.44777	-2.72787	1.0712e-07	1.33894e-06	Tested	277.32;210.59	517.32;743.5;505.15;942.31	Down
132669	scaffold_79:51503-54240	3.53363	0.0212573	1.01484	0.979375	0.997976	Low_Counts	1.43;3.28;6.1	2.05;4.76	No	1.44813	2.72854	0.0714174	0.259785	Tested	5.16;9.21;4.41	0;3.69;0.89;1.42	No	0.639852	1.55817	0.408988	0.562725	Tested	5.16;9.21;4.41	1.43;3.28;6.1	No	0.787022	1.72551	0.35253	0.51976	Low_Counts	2.05;4.76	0;3.69;0.89;1.42	No
77427	scaffold_80:313653-314686	6868.11	0.189103	1.14005	0.461433	0.896888	Tested	7774.59;7053.64;7371.57	7190.81;5764.04	No	0.0768863	1.05474	0.722192	0.890751	Tested	7472.82;5946.05;7457.95	7881.71;4387.23;6223.07;7893.82	No	-0.0875421	-1.06256	0.704265	0.810984	Tested	7472.82;5946.05;7457.95	7774.59;7053.64;7371.57	No	-0.0246745	-1.01725	0.919457	0.953335	Tested	7190.81;5764.04	7881.71;4387.23;6223.07;7893.82	No
203212	scaffold_81:523781-525278	11.4842	0.952288	1.93494	0.134994	0.595897	Tested	12.88;37.7;25.77	9.21;15.25	No	0.549978	1.46406	0.397967	0.686085	Tested	0;8.06;10.78	2.97;7.38;3.54;4.26	No	-1.60911	-3.05064	0.00916331	0.0284846	Tested	0;8.06;10.78	12.88;37.7;25.77	Down	1.2068	2.30825	0.0711212	0.161896	Tested	9.21;15.25	2.97;7.38;3.54;4.26	No
59784	scaffold_2:2054332-2056283	7.96862	1.52351	2.87489	0.0707677	0.432411	Tested	5.73;18.85;4.07	3.07;1.43	No	-1.04069	-2.05721	0.17646	0.452095	Tested	2.58;1.15;9.8	14.87;13.84;1.77;18.48	No	-0.738006	-1.66787	0.351851	0.505174	Tested	2.58;1.15;9.8	5.73;18.85;4.07	No	-1.82619	-3.54599	0.0266804	0.0752835	Tested	3.07;1.43	14.87;13.84;1.77;18.48	No
59787	scaffold_2:2094895-2095982	137.302	-0.282853	-1.2166	0.472635	0.899386	Tested	72.28;106.54;82.07	112.56;100.05	No	-0.30585	-1.23615	0.362756	0.65761	Tested	221.84;152.02;74.46	175.41;135.6;174.59;240.2	No	0.723376	1.65104	0.043152	0.101998	Tested	221.84;152.02;74.46	72.28;106.54;82.07	No	-0.746373	-1.67757	0.0463136	0.115851	Tested	112.56;100.05	175.41;135.6;174.59;240.2	No
68821	scaffold_80:542164-542772	0.318009	0.0760469	1.05413	0.912868	NA	Low_Counts	0;0.82;0	0;0	No	-0.132192	-1.09596	0.865379	NA	Low_Counts	0;1.15;0	0;1.84;0;0	No	0.13516	1.09821	0.856218	NA	Low_Counts	0;1.15;0	0;0.82;0	No	-0.343398	-1.26874	0.636557	NA	Low_Counts	0;0	0;1.84;0;0	No
27826	scaffold_6:718480-721440	57.5557	-0.0990663	-1.07108	0.847989	0.990802	Tested	76.57;62.28;74.61	91.07;64.32	No	-1.43582	-2.70535	0.00253757	0.0226584	Tested	25.8;17.27;21.55	133.79;62.73;40.77;19.9	Down	-1.62122	-3.07634	0.00105573	0.00455065	Tested	25.8;17.27;21.55	76.57;62.28;74.61	Down	0.284465	1.21796	0.568297	0.712132	Tested	91.07;64.32	133.79;62.73;40.77;19.9	No
27827	scaffold_6:3250475-3251401	0.56937	0	-1	1	NA	Low_Counts	0;0;0	0;0	No	-0.484239	-1.39885	0.533804	NA	Low_Counts	0;0;0	5.95;0;0.89;0	No	0	-1	1	NA	Low_Counts	0;0;0	0;0;0	No	-0.541938	-1.45593	0.454832	NA	Low_Counts	0;0	5.95;0;0.89;0	No
29720	scaffold_6:2728147-2729517	2.827	0.662801	1.58315	0.502341	0.910051	Tested	2.15;5.74;12.21	0;6.67	No	0.89428	1.85868	0.365032	0.660011	Low_Counts	0;0;5.39	0;0;1.77;0	No	-1.03348	-2.04695	0.293819	0.445989	Tested	0;0;5.39	2.15;5.74;12.21	No	1.26496	2.4032	0.201344	0.351803	Low_Counts	0;6.67	0;0;1.77;0	No
39634	scaffold_91:1542996-1544705	132.004	0.293926	1.22597	0.130626	0.58809	Tested	194.65;169.64;190.6	142.24;158.18	No	-0.241751	-1.18243	0.202449	0.489388	Tested	90.28;102.5;89.65	115.95;110.7;118.75;100.91	No	-0.967062	-1.95486	2.74333e-07	2.75343e-06	Tested	90.28;102.5;89.65	194.65;169.64;190.6	Down	0.431384	1.34853	0.0276799	0.0774949	Tested	142.24;158.18	115.95;110.7;118.75;100.91	No
129149	scaffold_92:90553-91610	6.90793	3.56098	11.8022	1.73059e-05	0.000657691	Tested	10.02;13.93;31.88	1.02;0.48	Up	3.04282	8.241	0.000277027	0.00356802	Tested	5.16;5.76;13.23	0;0;0;1.42	Up	-1.01877	-2.02619	0.145043	0.262434	Tested	5.16;5.76;13.23	10.02;13.93;31.88	No	0.500612	1.41481	0.587215	0.726933	Low_Counts	1.02;0.48	0;0;0;1.42	No
216064	scaffold_6:1528203-1529098	1.66755	-0.305263	-1.23564	0.757468	NA	Low_Counts	0.72;0.82;0	1.02;0.48	No	-1.71168	-3.27543	0.0733304	NA	Low_Counts	0;0;1.47	0;1.84;7.98;5.69	No	0.28563	1.21894	0.771554	0.858951	Low_Counts	0;0;1.47	0.72;0.82;0	No	-1.69205	-3.23116	0.0797355	0.176339	Low_Counts	1.02;0.48	0;1.84;7.98;5.69	No
57920	scaffold_87:1095797-1097676	11.2218	0.263186	1.20013	0.722025	0.975349	Low_Counts	2.86;2.46;2.03	0;2.86	No	-1.40775	-2.65324	0.0085736	0.0567168	Tested	7.74;8.06;10.29	20.81;36.9;15.07;25.58	No	1.63668	3.1095	0.0101739	0.0310498	Tested	7.74;8.06;10.29	2.86;2.46;2.03	Up	-3.30762	-9.90132	6.58355e-07	7.14786e-06	Tested	0;2.86	20.81;36.9;15.07;25.58	Down
216066	scaffold_6:1534314-1536214	4346.9	-1.89655	-3.72322	5.15595e-10	5.33641e-08	Tested	3840.78;3885.36;3034.64	12682.93;15084.28	Down	-1.35022	-2.54951	1.90751e-07	5.75489e-06	Tested	1372.3;1031.89;657.91	1896.84;3279.35;2747.3;2649.28	Down	-1.78239	-3.43995	1.05444e-10	1.8241e-09	Tested	1372.3;1031.89;657.91	3840.78;3885.36;3034.64	Down	2.32872	5.02359	1.04663e-15	3.78387e-14	Tested	12682.93;15084.28	1896.84;3279.35;2747.3;2649.28	Up
29729	scaffold_6:1215828-1217732	138.688	0.147538	1.10768	0.79641	0.987376	Tested	20.04;45.07;43.41	21.49;40.02	No	-0.463016	-1.37842	0.335095	0.633416	Tested	149.61;229.18;147.45	101.09;435.4;97.48;334	No	2.11301	4.32593	4.13116e-05	0.000261149	Tested	149.61;229.18;147.45	20.04;45.07;43.41	Up	-2.72356	-6.60503	4.999e-07	5.54899e-06	Tested	21.49;40.02	101.09;435.4;97.48;334	Down
156612	scaffold_83:175419-176367	42.01	0.677796	1.59969	0.129193	0.583324	Tested	29.34;19.67;33.91	18.42;15.25	No	0.399173	1.31875	0.27592	0.575633	Tested	49.01;93.28;48.01	68.38;41.51;31.9;55.43	No	1.15267	2.22325	0.00293796	0.0108909	Tested	49.01;93.28;48.01	29.34;19.67;33.91	Up	-1.43129	-2.69688	0.000848946	0.00438671	Tested	18.42;15.25	68.38;41.51;31.9;55.43	Down
83385	scaffold_80:119337-123193	116.494	0.132523	1.09621	0.636199	0.95793	Tested	93.75;95.06;133.62	88;106.72	No	0.151799	1.11095	0.534775	0.783158	Tested	128.98;145.11;123.45	154.6;134.68;100.14;93.8	No	0.293533	1.22564	0.248919	0.393149	Tested	128.98;145.11;123.45	93.75;95.06;133.62	No	-0.274258	-1.20937	0.311781	0.476419	Tested	88;106.72	154.6;134.68;100.14;93.8	No
156341	scaffold_83:811459-812658	133.573	0.0185094	1.01291	0.954953	0.997578	Tested	197.51;212.26;223.15	250.71;169.61	No	-0.180027	-1.13291	0.551483	0.794237	Tested	36.11;88.68;89.65	65.41;76.56;110.78;82.43	No	-1.4617	-2.75432	2.2098e-06	1.8763e-05	Tested	36.11;88.68;89.65	197.51;212.26;223.15	Down	1.26316	2.40021	8.55999e-05	0.000588683	Tested	250.71;169.61	65.41;76.56;110.78;82.43	Up
67141	scaffold_87:286802-287272	291.723	-0.112749	-1.08129	0.59679	0.947626	Tested	251.19;331.09;226.55	255.83;324.46	No	-0.0630856	-1.0447	0.733669	0.896586	Tested	296.64;277.55;308.63	300.28;304.41;334.11;289.94	No	0.128524	1.09317	0.508851	0.651621	Tested	296.64;277.55;308.63	251.19;331.09;226.55	No	-0.0788607	-1.05618	0.700265	0.810075	Tested	255.83;324.46	300.28;304.41;334.11;289.94	No
168954	scaffold_5:108659-111831	5606.49	-0.214536	-1.16033	0.358895	0.843163	Tested	4406.84;4609;5108.14	5678.36;5266.16	No	-0.109191	-1.07862	0.579012	0.810074	Tested	4524.45;4942.95;7831.24	5833.24;6150.05;6912.55;6014.88	No	0.290564	1.22312	0.166407	0.291152	Tested	4524.45;4942.95;7831.24	4406.84;4609;5108.14	No	-0.18522	-1.13699	0.404423	0.571506	Tested	5678.36;5266.16	5833.24;6150.05;6912.55;6014.88	No
40928	scaffold_90:437947-439798	113.918	0.54776	1.46181	0.308863	0.803241	Tested	32.2;6.56;22.38	12.28;13.34	No	1.44213	2.71722	0.000711879	0.00781418	Tested	381.77;292.52;199.87	151.63;95.01;112.55;46.9	Up	3.60734	12.1876	7.78926e-15	2.29557e-13	Tested	381.77;292.52;199.87	32.2;6.56;22.38	Up	-2.71297	-6.55669	8.91066e-08	1.13698e-06	Tested	12.28;13.34	151.63;95.01;112.55;46.9	Down
198436	scaffold_3:1336792-1338409	0.155499	0	-1	1	NA	Low_Counts	0;0;0	0;0	No	0.0823287	1.05873	0.91583	NA	Low_Counts	0;0;0.98	0;0;0.89;0	No	0.378028	1.29956	0.611863	NA	Low_Counts	0;0;0.98	0;0;0	No	-0.244921	-1.18503	0.735397	NA	Low_Counts	0;0	0;0;0.89;0	No
168226	scaffold_4:479799-482500	1730.97	-1.12684	-2.1838	7.31885e-05	0.00239748	Tested	1207.98;1757.88;1045.23	3047.42;2898.22	Down	-1.08125	-2.11587	7.36611e-06	0.000155046	Tested	1176.25;952.43;684.36	2024.69;1921.49;2421.17;1634.48	Down	-0.508059	-1.42214	0.0479986	0.111206	Tested	1176.25;952.43;684.36	1207.98;1757.88;1045.23	No	0.553651	1.4678	0.0403971	0.104578	Tested	3047.42;2898.22	2024.69;1921.49;2421.17;1634.48	No
71577	scaffold_6:101353-103803	2042.13	0.229183	1.17217	0.59665	0.947626	Tested	1524.29;2162.72;3139.09	2403.76;1449.35	No	0.222948	1.16712	0.545285	0.789759	Tested	3453.95;1648.03;1376.08	1465.74;2041.41;1220.33;2620.85	No	-0.0744404	-1.05295	0.84932	0.909687	Tested	3453.95;1648.03;1376.08	1524.29;2162.72;3139.09	No	0.0682047	1.04841	0.868704	0.923592	Tested	2403.76;1449.35	1465.74;2041.41;1220.33;2620.85	No
185782	scaffold_3:776916-778279	0	NA	NA	NA	NA	All_Zero	0;0;0	0;0	No	NA	NA	NA	NA	All_Zero	0;0;0	0;0;0;0	No	NA	NA	NA	NA	All_Zero	0;0;0	0;0;0	No	NA	NA	NA	NA	All_Zero	0;0	0;0;0;0	No
40926	scaffold_90:1608116-1608744	163.347	-0.0124677	-1.00868	0.964249	0.997578	Tested	136.69;170.46;107.85	134.05;143.89	No	0.0493982	1.03483	0.836953	0.940698	Tested	211.52;205;140.6	193.25;143.9;203.83;169.13	No	0.400982	1.32041	0.112188	0.215813	Tested	211.52;205;140.6	136.69;170.46;107.85	No	-0.339116	-1.26498	0.204124	0.355408	Tested	134.05;143.89	193.25;143.9;203.83;169.13	No
69268	scaffold_84:755019-755738	204.997	-0.134065	-1.09738	0.781788	0.985424	Tested	60.11;211.44;255.03	163.73;222.5	No	0.0149297	1.0104	0.97139	0.991507	Tested	211.52;289.07;167.05	222.98;119.92;269.41;267.2	No	0.323351	1.25123	0.462983	0.61257	Tested	211.52;289.07;167.05	60.11;211.44;255.03	No	-0.174357	-1.12846	0.706218	0.814197	Tested	163.73;222.5	222.98;119.92;269.41;267.2	No
164012	scaffold_91:447331-449325	0.52098	-0.221281	-1.16577	0.81459	NA	Low_Counts	0.72;0.82;0	0;1.43	No	-0.148912	-1.10873	0.878574	NA	Low_Counts	0;0;0.98	0;0;0.89;1.42	No	0.0231854	1.0162	0.980843	NA	Low_Counts	0;0;0.98	0.72;0.82;0	No	0.0491841	1.03468	0.958862	NA	Low_Counts	0;1.43	0;0;0.89;1.42	No
46506	scaffold_83:765314-765751	33.5348	0.820253	1.76572	0.177002	0.660233	Tested	3.58;14.75;18.31	10.23;2.86	No	1.04604	2.06485	0.0294376	0.141791	Tested	74.81;84.07;59.77	32.7;18.45;34.56;48.32	No	2.39212	5.24929	3.71533e-06	2.99551e-05	Tested	74.81;84.07;59.77	3.58;14.75;18.31	Up	-2.16634	-4.48882	0.000182461	0.00114307	Tested	10.23;2.86	32.7;18.45;34.56;48.32	Down
68860	scaffold_80:376962-377459	60.5692	4.4293	21.5453	2.31463e-19	6.25528e-17	Tested	86.59;122.11;101.06	2.05;4.76	Up	4.78492	27.5679	3.70551e-25	8.99807e-23	Tested	152.19;150.87;90.14	5.95;2.77;2.66;5.69	Up	0.31333	1.24257	0.338439	0.491826	Tested	152.19;150.87;90.14	86.59;122.11;101.06	No	0.0422868	1.02974	0.942183	0.967075	Low_Counts	2.05;4.76	5.95;2.77;2.66;5.69	No
72073	scaffold_4:1949830-1951902	6101.79	0.00984603	1.00685	0.968739	0.997578	Tested	6458.55;6420.15;6554.24	8534.42;4339.95	No	0.179685	1.13264	0.395868	0.683958	Tested	5623.32;6734.94;6446.35	5292.14;5869.62;5923.52;5024.25	No	-0.0464707	-1.03274	0.836854	0.901565	Tested	5623.32;6734.94;6446.35	6458.55;6420.15;6554.24	No	0.21631	1.16176	0.365011	0.532805	Tested	8534.42;4339.95	5292.14;5869.62;5923.52;5024.25	No
72072	scaffold_4:1941362-1942926	869.447	0.133306	1.0968	0.709155	0.973626	Tested	941.05;1080.95;1937.17	1093.92;1317.37	No	1.06026	2.08531	0.000526476	0.00610909	Tested	1227.84;730.16;541.81	341.91;435.4;386.39;399.38	Up	-0.65208	-1.57143	0.0435272	0.102771	Tested	1227.84;730.16;541.81	941.05;1080.95;1937.17	No	1.57904	2.9877	3.92448e-06	3.63215e-05	Tested	1093.92;1317.37	341.91;435.4;386.39;399.38	Up
46238	scaffold_83:711265-712395	50.1561	1.49502	2.81869	0.000899171	0.0199272	Tested	52.96;97.52;69.86	23.54;25.25	Up	1.11577	2.1671	0.00478739	0.0365111	Tested	79.96;88.68;45.56	11.89;33.21;47.86;25.58	Up	-0.061186	-1.04332	0.877985	0.927195	Tested	79.96;88.68;45.56	52.96;97.52;69.86	No	-0.318071	-1.24666	0.477385	0.638394	Tested	23.54;25.25	11.89;33.21;47.86;25.58	No
179818	scaffold_6:1148619-1150503	953.974	-0.21362	-1.15959	0.33315	0.822566	Tested	543.88;607.27;777.99	801.25;692.75	No	0.1457	1.10627	0.433499	0.713515	Tested	1460;1109.05;1082.15	969.23;1176.14;1015.61;1212.36	No	0.905978	1.87381	4.89006e-06	3.82476e-05	Tested	1460;1109.05;1082.15	543.88;607.27;777.99	Up	-0.546658	-1.4607	0.00919053	0.0320039	Tested	801.25;692.75	969.23;1176.14;1015.61;1212.36	Down
77439	scaffold_80:295243-297196	954.177	-0.0318142	-1.0223	0.871833	0.994963	Tested	922.45;913.77;1024.88	988.52;962.42	No	0.117773	1.08506	0.483546	0.750752	Tested	920.88;879.87;1168.86	1004.91;945.52;730.25;987.79	No	0.057624	1.04075	0.746062	0.841446	Tested	920.88;879.87;1168.86	922.45;913.77;1024.88	No	0.0919632	1.06582	0.625458	0.755825	Tested	988.52;962.42	1004.91;945.52;730.25;987.79	No
79707	scaffold_2:1081919-1083067	40.2369	0.837612	1.78709	0.0819772	0.470257	Tested	48.66;98.34;49.51	41.96;29.54	No	1.4648	2.76026	0.00106938	0.0111251	Tested	18.06;62.19;64.17	23.78;17.53;17.72;11.37	Up	-0.36394	-1.28694	0.407626	0.561317	Tested	18.06;62.19;64.17	48.66;98.34;49.51	No	0.99113	1.98774	0.0426426	0.108662	Tested	41.96;29.54	23.78;17.53;17.72;11.37	No
191968	scaffold_65:63514-64128	0	NA	NA	NA	NA	All_Zero	0;0;0	0;0	No	NA	NA	NA	NA	All_Zero	0;0;0	0;0;0;0	No	NA	NA	NA	NA	All_Zero	0;0;0	0;0;0	No	NA	NA	NA	NA	All_Zero	0;0	0;0;0;0	No
191969	scaffold_65:64816-65681	0.309242	0	-1	1	NA	Low_Counts	0;0;0	0;0	No	-0.224403	-1.16829	0.773698	NA	Low_Counts	0;0;0.98	0;1.84;0.89;0	No	0.348009	1.2728	0.640842	NA	Low_Counts	0;0;0.98	0;0;0	No	-0.479612	-1.39437	0.509635	NA	Low_Counts	0;0	0;1.84;0.89;0	No
174170	scaffold_90:737249-739040	231.072	-0.240654	-1.18153	0.184489	0.675024	Tested	359.25;351.58;316.76	414.44;397.83	No	-0.309853	-1.23958	0.0857289	0.293103	Tested	123.82;97.89;129.82	139.74;142.06;160.41;139.29	No	-1.5289	-2.88566	1.3476e-17	5.45137e-16	Tested	123.82;97.89;129.82	359.25;351.58;316.76	Down	1.4597	2.75052	1.30931e-15	4.66867e-14	Tested	414.44;397.83	139.74;142.06;160.41;139.29	Up
216285	scaffold_76:178799-179629	0	NA	NA	NA	NA	All_Zero	0;0;0	0;0	No	NA	NA	NA	NA	All_Zero	0;0;0	0;0;0;0	No	NA	NA	NA	NA	All_Zero	0;0;0	0;0;0	No	NA	NA	NA	NA	All_Zero	0;0	0;0;0;0	No
77936	scaffold_2:2484130-2486419	366.482	-0.233659	-1.17581	0.441086	0.890581	Tested	279.1;162.27;248.93	342.81;202.01	No	-0.406529	-1.32549	0.113224	0.349271	Tested	306.96;421.51;409.05	490.56;622.66;459.95;451.97	No	0.712325	1.63844	0.00929214	0.0288219	Tested	306.96;421.51;409.05	279.1;162.27;248.93	Up	-0.885194	-1.84701	0.00211778	0.00950857	Tested	342.81;202.01	490.56;622.66;459.95;451.97	Down
191963	scaffold_65:46767-47712	30.3357	-1.24372	-2.36808	0.131921	0.589566	Tested	8.59;36.88;10.17	83.91;28.59	No	0.304722	1.23518	0.684991	0.87187	Tested	2.58;82.92;10.29	26.76;7.38;53.17;12.79	No	0.646729	1.56561	0.407537	0.561267	Tested	2.58;82.92;10.29	8.59;36.88;10.17	No	0.901713	1.86828	0.259667	0.421129	Tested	83.91;28.59	26.76;7.38;53.17;12.79	No
191964	scaffold_65:48365-49901	35.0284	-1.47538	-2.78057	0.0165453	0.173458	Tested	9.3;29.5;16.28	83.91;31.92	No	0.303226	1.2339	0.577674	0.809044	Tested	15.48;77.16;28.41	23.78;25.83;53.17;25.58	No	1.05648	2.07984	0.0654437	0.14288	Tested	15.48;77.16;28.41	9.3;29.5;16.28	No	0.72213	1.64962	0.220804	0.377073	Tested	83.91;31.92	23.78;25.83;53.17;25.58	No
194445	scaffold_87:373447-375132	4.10773	0.390655	1.31099	0.623303	0.95517	Tested	12.17;6.56;10.17	4.09;10.48	No	0.57884	1.49365	0.521434	0.776341	Low_Counts	2.58;0;1.47	0;0;1.77;0	No	-2.32565	-5.01292	0.00504412	0.0172721	Tested	2.58;0;1.47	12.17;6.56;10.17	Down	2.51384	5.71137	0.00419209	0.0169969	Tested	4.09;10.48	0;0;1.77;0	Up
216282	scaffold_75:163303-166354	4771.49	-0.845444	-1.79682	0.0393424	0.305233	Tested	6069.97;4755.7;3610.5	6106.1;11764.41	No	-0.726472	-1.65459	0.0371981	0.166447	Tested	1991.38;1976.26;3706.44	3490.43;6609.44;4475.43;2701.86	No	-0.877192	-1.8368	0.0180527	0.049787	Tested	1991.38;1976.26;3706.44	6069.97;4755.7;3610.5	Down	0.996164	1.99469	0.0107617	0.0364142	Tested	6106.1;11764.41	3490.43;6609.44;4475.43;2701.86	Up
89921	scaffold_81:315259-317235	29.0673	0.195069	1.14478	0.656311	0.962793	Tested	38.64;33.6;35.95	37.86;25.73	No	0.624197	1.54135	0.126568	0.372493	Tested	18.06;23.03;51.93	20.81;23.98;22.16;17.06	No	-0.112	-1.08073	0.783005	0.865148	Tested	18.06;23.03;51.93	38.64;33.6;35.95	No	0.541128	1.45511	0.218833	0.374484	Tested	37.86;25.73	20.81;23.98;22.16;17.06	No
223591	scaffold_77:311840-312226	0	NA	NA	NA	NA	All_Zero	0;0;0	0;0	No	NA	NA	NA	NA	All_Zero	0;0;0	0;0;0;0	No	NA	NA	NA	NA	All_Zero	0;0;0	0;0;0	No	NA	NA	NA	NA	All_Zero	0;0	0;0;0;0	No
223590	scaffold_77:309293-309598	7.63114	-0.201811	-1.15014	0.79738	0.987376	Low_Counts	3.58;5.74;0.68	3.07;4.29	No	0.764972	1.69934	0.260693	0.558235	Tested	15.48;17.27;10.29	11.89;3.69;14.18;1.42	No	1.7831	3.44165	0.0130962	0.0382251	Tested	15.48;17.27;10.29	3.58;5.74;0.68	Up	-0.816317	-1.76091	0.279346	0.443511	Tested	3.07;4.29	11.89;3.69;14.18;1.42	No
33892	scaffold_1:1940769-1941925	37.7507	-0.0779417	-1.05551	0.8132	0.987987	Tested	40.08;27.86;31.2	35.82;34.3	No	-0.00394028	-1.00273	0.989428	0.997492	Tested	30.95;38;48.99	41.62;40.59;38.11;45.48	No	0.305639	1.23597	0.318122	0.471816	Tested	30.95;38;48.99	40.08;27.86;31.2	No	-0.231638	-1.17417	0.471596	0.634072	Tested	35.82;34.3	41.62;40.59;38.11;45.48	No
78116	scaffold_84:355030-357151	370.04	-0.131323	-1.0953	0.650547	0.961303	Tested	438.68;376.98;486.33	418.53;534.57	No	0.461544	1.37701	0.0657957	0.246171	Tested	435.94;437.63;243.96	279.47;258.29;322.59;207.51	No	-0.228422	-1.17155	0.385453	0.538733	Tested	435.94;437.63;243.96	438.68;376.98;486.33	No	0.821289	1.76698	0.00322598	0.0135713	Tested	418.53;534.57	279.47;258.29;322.59;207.51	Up
85005	scaffold_3:440487-442705	1553.37	0.100209	1.07193	0.517065	0.91614	Tested	1540.03;1628.39;1758.79	1579.99;1484.61	No	0.129675	1.09405	0.325095	0.623651	Tested	1772.12;1506.38;1528.92	1397.36;1396.61;1370.1;1677.12	No	-0.0391114	-1.02748	0.779077	0.863576	Tested	1772.12;1506.38;1528.92	1540.03;1628.39;1758.79	No	0.0685776	1.04868	0.642734	0.769408	Tested	1579.99;1484.61	1397.36;1396.61;1370.1;1677.12	No
77430	scaffold_80:309240-311912	864.342	-0.264784	-1.20146	0.749011	0.977829	Tested	680.56;1820.16;668.11	2049.69;717.05	No	-1.51618	-2.86032	0.041874	0.181024	Tested	461.73;193.48;91.61	338.93;701.07;199.4;2450.3	No	-1.66488	-3.17088	0.03245	0.081055	Tested	461.73;193.48;91.61	680.56;1820.16;668.11	No	0.413489	1.3319	0.604972	0.740824	Tested	2049.69;717.05	338.93;701.07;199.4;2450.3	No
[truncated: 11,319 more rows]
